# Supplementary material for: Identification of four novel T cell autoantigens and personal autoreactive profiles in multiple sclerosis
Source: Sci Adv. 2022 Apr 27;8(17):eabn1823. doi: 10.1126/sciadv.abn1823 (PMC9045615; doi:10.1126/sciadv.abn1823)
Supplement: Supplementary file 2 — Data S1 to S8 [file sciadv.abn1823_data_s1_to_s8.zip]

Archive with 8 entries (8 files):
- sciadv.abn1823_data_s1.xlsx
- sciadv.abn1823_data_s2.xlsx
- sciadv.abn1823_data_s3.xlsx
- sciadv.abn1823_data_s4.xlsx
- sciadv.abn1823_data_s5.xlsx
- sciadv.abn1823_data_s6.xlsx
- sciadv.abn1823_data_s7.xlsx
- sciadv.abn1823_data_s8.xlsx
