# Supplementary material for: Identification of four novel T cell autoantigens and personal autoreactive profiles in multiple sclerosis
Source: Sci Adv. 2022 Apr 27;8(17):eabn1823. doi: 10.1126/sciadv.abn1823 (PMC9045615; doi:10.1126/sciadv.abn1823)
Supplement: Supplementary file 2 — Data S1 to S8 [file sciadv.abn1823_data_s1_to_s8.zip › sciadv.abn1823_data_s1.xlsx]

## Sheet: Figure 1b data
IFNg delta-SFUs		PrEST Pool
		#1	#2	#3	#4	#5	#6	#7	#8	#9	#10	#11	#12	#13	#14	#15	#16	#17	#18	#19	#20	#21	#22	#23	#24	#25	#26	#27	#28	#29	#30	#31	#32	#33	#34	#35	#36	#37	#38	#39	#40	#41	#42	#43	#44	#45
	MS-Nat #1	2.5	9.5	8.5	4.5	8.5	19	19	17.5	8.5	6	8	4.5	5.5	20.5	0	13.5	30	101.5	6	6.5	17	8.5	43.5	39.5	46	34	5.5	13.5	55	26	34.5	23	29.5	19	13.5	17	10.5	26	4.5	8.5	10	42.5	42.5	11	57
	MS-Nat #2	2.5	1	0.5	1.5	1	1	0.5	1.5	1	1.5	0.5	0	1.5	0.5	0	1.5	1	9.5	1	-1	4.5	2.5	3.5	3	1.5	50.5	0.5	3.5	2	-1	2.5	2	6	3	3.5	1.5	1	6	1	3.5	4.5	3	3	2	9
	MS-Nat #3	-0.5	0.5	-1	1	0	0.5	0.5	0	-0.5	-0.5	-2	-1	-1.5	2	-1.5	1	0.5	0.5	-2	-1	0.5	0	0	-1	-1.5	0	0	-0.5	3	-1	0	1.5	3.5	-0.5	-0.5	0.5	-1	1	1	1	-1	-1	-1	-0.5	2.5
	MS-Nat #4	1.5	0.5	3	1.5	2	13.5	11	6.5	1.5	0.5	1	-1	2	9	0.5	2.5	4.5	37.5	-1.5	0.5	11.5	2.5	14	7	-0.5	13	6	0	36	0	7	9	20.5	8	3	14	4	4	3.5	0.5	2.5	3.5	3.5	5.5	5.5
	MS-Nat #5	1.5	3	2.5	-1	0	3	1.5	2	-1.5	0	-0.5	2	0	3	-0.5	1	-0.5	0.5	1	-0.5	-1	0	1	-1.5	3	1.5	-0.5	1	0.5	-0.5	0	-0.5	0.5	3	1.5	-1.5	1	0.5	0	0	1	1.5	1.5	0.5	-0.5
	MS-Nat #6	-0.5	0.5	-0.5	1.5	3.5	19	10.5	1.5	2.5	4.5	3.5	1.5	7.5	9.5	2	3	3	24.5	-0.5	3.5	6	3.5	5	18.5	10	14.5	5	4	13.5	5.5	8	11	10	2.5	7	5.5	1	5	0	3.5	-0.5	5	5	2	11
	MS-Nat #7	19.5	41	26.5	28	33.5	100	71	51	24.5	20	32	11.5	30	51.5	3.5	46	89	246.5	33	19	52	43.5	133	86	28.5	76.5	25	50	166.5	28.5	73.5	57	110	74.5	23	64.5	33.5	27	22	43	26.5	97.5	97.5	73.5	53
	MS-Nat #8	3	1.5	2	3.5	4	12	13	1.5	3	1.5	1	0.5	1.5	3	3.5	6	6.5	86.5	0.5	1.5	8	7	13.5	7	6	9	4.5	10	42.5	2.5	17.5	6.5	37.5	13.5	6	5	5.5	6	3.5	12	3	19.5	19.5	11	23.5
	MS-Nat #9	-3.5	-0.5	-0.5	-5	4	58	6.5	2	7	3	2.5	-5	0.5	4	-1	2.5	8.5	405	-4	0.5	2	6.5	84.5	18	15.5	25.5	3.5	21.5	224.5	8	54	14	105.5	31	10.5	47	21.5	20.5	-4	29.5	7	60.5	60.5	39.5	77
	MS-Nat #10	0	2	0	-0.5	0.5	2.5	3	-1	0	1.5	0.5	1	-0.5	0	-1	0.5	-0.5	36	0	-1.5	4	1	7	3.5	1.5	2.5	0	2.5	15	1	4.5	4.5	4	5	1.5	1	0	1.5	0.5	5	21	4.5	4.5	4	10
	MS-Nat #11	1.5	1.5	2	0.5	-0.5	2	0.5	0	0	0.5	0	2	0.5	0.5	1	0	0	18	0	0.5	0	0.5	3.5	4.5	3	24	1	2	3	1.5	1.5	1.5	3	-0.5	3.5	0.5	1.5	2.5	-0.5	2	0.5	2.5	2.5	1	4
	MS-Nat #12	-1	1.5	0.5	-0.5	0.5	100	1	11.5	3	2	4	-0.5	1	19	-1.5	8	2.5	130.5	0.5	2.5	10	7	74	21	35	16	3	22	93.5	7	63.5	22	60.5	22.5	11	25.5	20	45	1.5	9	3	32	32	15	51
	MS-Nat #13	1	0	1.5	2.5	4	41	5.5	3.5	3	5	1.5	1.5	4	8	1	9	3	63.5	1	2.5	8	8	43.5	10	8	57	2	20.5	29	3	23	7.5	44	21	3.5	6.5	9.5	11.5	-1	12.5	6.5	30.5	30.5	15	24.5
	MS-Nat #14	3.5	2	3.5	-0.5	15.5	116	8.5	12	13.5	5.5	0	3	5.5	48	3	13	2.5	115.5	0	4.5	42	19.5	81.5	30.5	33.5	63	5.5	69	98.5	12.5	54.5	39.5	92	37	20	24.5	27.5	59.5	1.5	42	15	67	67	54.5	50
	MS-Nat #15	-1.5	0	-2	-1	2.5	1.5	8	4	2	-0.5	-1	-2.5	-0.5	5	-1	0.5	-2	10	-1.5	1	0.5	0	36	1.5	44	132.5	0.5	2	43.5	3	19	22	7.5	2.5	7.5	3.5	8	42.5	-1	1	1	15	15	7.5	62.5
	MS-Nat #16	0	0	1.5	0	2.5	5	8.5	4	3.5	1	0.5	-1	0	3.5	-0.5	-0.5	4.5	7	-1	-0.5	5.5	1.5	11	15	10.5	11	0.5	0.5	9	3	17.5	14	8.5	3	4	4	8.5	22.5	1	3	-0.5	11	11	4.5	17
	HC #1	-0.5	-4.5	-2.5	-4.5	-4	2.5	-1	-1.5	-3.5	-4	-1	-3	-2	0.5	-4.5	0	-2.5	1	-4	-4	-3.5	-2.5	1.5	0	-1.5	1	-1	-1	-3	0.5	2	1.5	0	-2	-4	0	-2	-3	-2.5	-3	-3	-1	-1	-1.5	5.5
	HC #2	-0.5	-1	1.5	0.5	2.5	2.5	-1	1	0.5	0	4	-0.5	2.5	1.5	1	2	2.5	12.5	0	2.5	3	2.5	8.5	3.5	6	2	-0.5	4.5	6.5	6.5	1.5	5.5	4	3	6.5	6.5	2	6.5	2	1	3	9	9	3.5	17
	HC #3	1.5	3.5	-1.5	0	34	76	23	8.5	10	20.5	1	-2.5	-1	40.5	8.5	21.5	11.5	113	-2.5	4	41.5	23	65	7.5	16.5	59.5	13.5	72	121.5	21.5	95	46	185	68	32	68.5	36	84	3	82	86	90.5	90.5	101.5	100.5
	HC #4	0.5	-0.5	2	0.5	14	6.5	-0.5	-0.5	1.5	1	-1.5	1	0.5	4.5	0	0.5	0	36.5	-1	1	6	1	2.5	4	-0.5	4	4	7	14	1.5	6.5	6	27.5	10.5	0.5	1.5	4.5	11	1	2.5	2	20.5	20.5	11.5	22.5
	HC #5	0.5	1	0.5	-0.5	2	16.5	1.5	0	1.5	2	1.5	0.5	1.5	3.5	-0.5	3	-1	31.5	1	0	4	1	9	4.5	4.5	5.5	2	9	10	1.5	8.5	3	28.5	4	2.5	6.5	7	24.5	1.5	2.5	3.5	17.5	17.5	17	19.5
	HC #6	3.5	0	3.5	4	4	7	7.5	6.5	2.5	2.5	0	7	5.5	0	3.5	4	2.5	13	2.5	2	6.5	3.5	12.5	5	38.5	4.5	2.5	6	14	5	3.5	22	8	4.5	9.5	9	9	14.5	1.5	9	7	7.5	7.5	2.5	52
	HC #7	-0.5	3	1.5	-3.5	4.5	22.5	6.5	13	66.5	3	-1	-2	7.5	5	2.5	12	8	40	-0.5	2	9.5	9.5	26.5	15.5	66	36.5	2.5	24.5	27	13.5	63	18.5	57	16.5	14	33	17.5	49.5	-1.5	12.5	5	62.5	62.5	24.5	87.5
	HC #8	7	4.5	-4.5	-4	13	29.5	21.5	24	45	3	2.5	9	16	28.5	7	15.5	19	44.5	8	25	40	10	49.5	21.5	69	45.5	6.5	52	65.5	25	32.5	49	40.5	39.5	35.5	53	63	58	2.5	51.5	8.5	40.5	40.5	24.5	38
	HC #9	1	1	1	0	1.5	2.5	4.5	2.5	1.5	-0.5	1	-0.5	0	3.5	1.5	1.5	3	10.5	0.5	0	2	2	3	1	12	2	0	2.5	10.5	1.5	4.5	2	3	0.5	3	1.5	1	6	1.5	3	2.5	4	4	2	16

## Sheet: Figure 1b statistics
	Variable	Group A	Group B	Mean A	SEM A	Mean B	SEM B	Statistic test	Test statistic (t)	DF	Multiple comparison	Mean Diff,	95,00% CI of diff,	Significant?	Adjusted P Value
	# 1	MS (n=16)	HC (n=9)	1.844	5.05542	1.389	0.819797	2way ANOVA	0.04445	1035	Sidak's multiple comparisons test	0.4549	-32,94 to 33,85	No	>0,9999
	# 2	MS (n=16)	HC (n=9)	4	10.1357	0.7778	0.909484	2way ANOVA	0.3149	1035	Sidak's multiple comparisons test	3.222	-30,17 to 36,61	No	>0,9999
	# 3	MS (n=16)	HC (n=9)	3	6.71565	0.1667	0.83749	2way ANOVA	0.2769	1035	Sidak's multiple comparisons test	2.833	-30,56 to 36,22	No	>0,9999
	# 4	MS (n=16)	HC (n=9)	2.25	7.19954	-0.8333	0.905232	2way ANOVA	0.3013	1035	Sidak's multiple comparisons test	3.083	-30,31 to 36,47	No	>0,9999
	# 5	MS (n=16)	HC (n=9)	5.094	8.55613	7.944	3.75966	2way ANOVA	0.2786	1035	Sidak's multiple comparisons test	-2.851	-36,24 to 30,54	No	>0,9999
	# 6	MS (n=16)	HC (n=9)	30.88	40.2863	18.39	7.89813	2way ANOVA	1.22	1035	Sidak's multiple comparisons test	12.49	-20,91 to 45,88	No	>0,9999
	# 7	MS (n=16)	HC (n=9)	10.53	16.974	6.889	3.08983	2way ANOVA	0.3559	1035	Sidak's multiple comparisons test	3.642	-29,75 to 37,03	No	>0,9999
	# 8	MS (n=16)	HC (n=9)	7.344	12.7092	5.944	2.76692	2way ANOVA	0.1367	1035	Sidak's multiple comparisons test	1.399	-31,99 to 34,79	No	>0,9999
	# 9	MS (n=16)	HC (n=9)	4.438	6.55204	13.94	8.18427	2way ANOVA	0.929	1035	Sidak's multiple comparisons test	-9.507	-42,9 to 23,88	No	>0,9999
	# 10	MS (n=16)	HC (n=9)	3.219	4.94964	3.056	2.30254	2way ANOVA	0.01595	1035	Sidak's multiple comparisons test	0.1632	-33,23 to 33,55	No	>0,9999
	# 11	MS (n=16)	HC (n=9)	3.219	8.02905	0.7222	0.601567	2way ANOVA	0.2439	1035	Sidak's multiple comparisons test	2.497	-30,89 to 35,89	No	>0,9999
	# 12	MS (n=16)	HC (n=9)	1.031	3.58454	1	1.40436	2way ANOVA	0.003054	1035	Sidak's multiple comparisons test	0.03125	-33,36 to 33,42	No	>0,9999
	# 13	MS (n=16)	HC (n=9)	3.563	7.49416	3.389	1.87413	2way ANOVA	0.01696	1035	Sidak's multiple comparisons test	0.1736	-33,22 to 33,57	No	>0,9999
	# 14	MS (n=16)	HC (n=9)	11.69	16.0477	9.722	4.82191	2way ANOVA	0.192	1035	Sidak's multiple comparisons test	1.965	-31,43 to 35,36	No	>0,9999
	# 15	MS (n=16)	HC (n=9)	0.4688	1.71725	2.111	1.3091	2way ANOVA	0.1605	1035	Sidak's multiple comparisons test	-1.642	-35,03 to 31,75	No	>0,9999
	# 16	MS (n=16)	HC (n=9)	6.719	11.409	6.667	2.5766	2way ANOVA	0.005089	1035	Sidak's multiple comparisons test	0.05208	-33,34 to 33,44	No	>0,9999
	# 17	MS (n=16)	HC (n=9)	9.531	22.4481	4.778	2.29902	2way ANOVA	0.4645	1035	Sidak's multiple comparisons test	4.753	-28,64 to 38,14	No	>0,9999
	# 18	MS (n=16)	HC (n=9)	80.78	108.453	33.61	11.1448	2way ANOVA	4.609	1035	Sidak's multiple comparisons test	47.17	13,78 to 80,56	Yes	0.0002
	# 19	MS (n=16)	HC (n=9)	2.031	8.51757	0.4444	1.13787	2way ANOVA	0.1551	1035	Sidak's multiple comparisons test	1.587	-31,8 to 34,98	No	>0,9999
	# 20	MS (n=16)	HC (n=9)	2.375	4.94469	3.611	2.77611	2way ANOVA	0.1208	1035	Sidak's multiple comparisons test	-1.236	-34,63 to 32,16	No	>0,9999
	# 21	MS (n=16)	HC (n=9)	10.66	15.0739	12.11	5.54262	2way ANOVA	0.1422	1035	Sidak's multiple comparisons test	-1.455	-34,85 to 31,94	No	>0,9999
	# 22	MS (n=16)	HC (n=9)	6.969	10.9552	5.556	2.56098	2way ANOVA	0.1381	1035	Sidak's multiple comparisons test	1.413	-31,98 to 34,8	No	>0,9999
	# 23	MS (n=16)	HC (n=9)	34.66	39.5052	19.78	7.62312	2way ANOVA	1.454	1035	Sidak's multiple comparisons test	14.88	-18,51 to 48,27	No	0.9992
	# 24	MS (n=16)	HC (n=9)	16.41	21.8435	6.944	2.35473	2way ANOVA	0.9246	1035	Sidak's multiple comparisons test	9.462	-23,93 to 42,85	No	>0,9999
	# 25	MS (n=16)	HC (n=9)	15.25	16.4641	23.39	9.24278	2way ANOVA	0.7953	1035	Sidak's multiple comparisons test	-8.139	-41,53 to 25,25	No	>0,9999
	# 26	MS (n=16)	HC (n=9)	33.16	35.4169	17.83	7.59751	2way ANOVA	1.497	1035	Sidak's multiple comparisons test	15.32	-18,07 to 48,71	No	0.9985
	# 27	MS (n=16)	HC (n=9)	3.875	6.07591	3.278	1.49794	2way ANOVA	0.05836	1035	Sidak's multiple comparisons test	0.5972	-32,79 to 33,99	No	>0,9999
	# 28	MS (n=16)	HC (n=9)	13.84	19.8114	19.61	8.51501	2way ANOVA	0.5636	1035	Sidak's multiple comparisons test	-5.767	-39,16 to 27,62	No	>0,9999
	# 29	MS (n=16)	HC (n=9)	52.19	64.4781	29.56	13.2147	2way ANOVA	2.211	1035	Sidak's multiple comparisons test	22.63	-10,76 to 56,02	No	0.7112
	# 30	MS (n=16)	HC (n=9)	6.188	8.99606	8.5	3.10354	2way ANOVA	0.226	1035	Sidak's multiple comparisons test	-2.313	-35,7 to 31,08	No	>0,9999
	# 31	MS (n=16)	HC (n=9)	23.78	24.6394	24.11	11.1626	2way ANOVA	0.03223	1035	Sidak's multiple comparisons test	-0.3299	-33,72 to 33,06	No	>0,9999
	# 32	MS (n=16)	HC (n=9)	14.66	15.4723	17.06	6.24358	2way ANOVA	0.2344	1035	Sidak's multiple comparisons test	-2.399	-35,79 to 30,99	No	>0,9999
	# 33	MS (n=16)	HC (n=9)	33.91	38.2057	39.28	19.3244	2way ANOVA	0.5249	1035	Sidak's multiple comparisons test	-5.372	-38,76 to 28,02	No	>0,9999
	# 34	MS (n=16)	HC (n=9)	15.28	19.6018	16.06	7.72462	2way ANOVA	0.07566	1035	Sidak's multiple comparisons test	-0.7743	-34,17 to 32,62	No	>0,9999
	# 35	MS (n=16)	HC (n=9)	7.406	6.69631	11.06	4.63115	2way ANOVA	0.3566	1035	Sidak's multiple comparisons test	-3.649	-37,04 to 29,74	No	>0,9999
	# 36	MS (n=16)	HC (n=9)	13.69	18.6886	19.94	8.48219	2way ANOVA	0.6114	1035	Sidak's multiple comparisons test	-6.257	-39,65 to 27,13	No	>0,9999
	# 37	MS (n=16)	HC (n=9)	9.5	10.6019	15.33	7.08529	2way ANOVA	0.57	1035	Sidak's multiple comparisons test	-5.833	-39,22 to 27,56	No	>0,9999
	# 38	MS (n=16)	HC (n=9)	17.56	18.2992	27.89	9.78156	2way ANOVA	1.009	1035	Sidak's multiple comparisons test	-10.33	-43,72 to 23,07	No	>0,9999
	# 39	MS (n=16)	HC (n=9)	2.094	5.68395	1	0.606676	2way ANOVA	0.1069	1035	Sidak's multiple comparisons test	1.094	-32,3 to 34,49	No	>0,9999
	# 40	MS (n=16)	HC (n=9)	11	14.2957	17.89	9.69313	2way ANOVA	0.6731	1035	Sidak's multiple comparisons test	-6.889	-40,28 to 26,5	No	>0,9999
	# 41	MS (n=16)	HC (n=9)	6.219	8.11987	12.72	9.2241	2way ANOVA	0.6355	1035	Sidak's multiple comparisons test	-6.503	-39,89 to 26,89	No	>0,9999
	# 42	MS (n=16)	HC (n=9)	24.66	28.8575	27.89	10.2858	2way ANOVA	0.3159	1035	Sidak's multiple comparisons test	-3.233	-36,62 to 30,16	No	>0,9999
	# 43	MS (n=16)	HC (n=9)	24.66	28.8575	27.89	10.2858	2way ANOVA	0.3159	1035	Sidak's multiple comparisons test	-3.233	-36,62 to 30,16	No	>0,9999
	# 44	MS (n=16)	HC (n=9)	15.38	21.5635	20.61	10.6232	2way ANOVA	0.5116	1035	Sidak's multiple comparisons test	-5.236	-38,63 to 28,16	No	>0,9999
	# 45	MS (n=16)	HC (n=9)	28.56	25.4787	39.83	11.2336	2way ANOVA	1.101	1035	Sidak's multiple comparisons test	-11.27	-44,66 to 22,12	No	>0,9999

## Sheet: Figure 1C data
IL-22 delta-SFUs		PrEST Pool
		#1	#2	#3	#4	#5	#6	#7	#8	#9	#10	#11	#12	#13	#14	#15	#16	#17	#18	#19	#20	#21	#22	#23	#24	#25	#26	#27	#28	#29	#30	#31	#32	#33	#34	#35	#36	#37	#38	#39	#40	#41	#42	#43	#44	#45
	MS-Nat #1	0	0.5	0	0	0.5	9	2	2.5	0	0	0.5	0	0	4	0.5	2.5	1	45	2	0.5	0	0	11	9.5	39.5	3	0.5	2.5	30.5	4.5	11	2	15.5	3.5	0	1	1.5	12	1.5	2	2	20	20	3	29.5
	MS-Nat #2	-0.5	0	0	0.5	0.5	-0.5	-0.5	0	-0.5	-0.5	-0.5	-0.5	-0.5	-0.5	-0.5	-0.5	-0.5	6.5	0	-0.5	-0.5	-0.5	0.5	1	1.5	-0.5	0	0	0.5	-0.5	1	0	4	-0.5	1	-0.5	-0.5	0.5	0	1	2	0	0	0	6.5
	MS-Nat #3	1	0	2.5	0.5	0.5	2.5	2	0.5	1	0.5	0	0.5	0.5	0.5	0	0	1.5	1	0	0	1	2.5	0.5	0	0.5	2	0	0.5	1.5	0.5	0	1.5	1	0	0	0.5	0.5	1	0.5	1	0	0.5	0.5	0	1
	MS-Nat #4	0.5	0.5	0	0.5	3	5	1.5	1.5	1.5	3	0	0	1	1.5	0	0	2.5	15.5	0	0.5	2	0	3.5	0	1.5	2.5	0	0	12	0.5	1	0.5	3	1	0.5	1	1	0.5	0	0	0.5	2	2	0.5	0
	MS-Nat #5	-0.5	0	0	-1	-1	-0.5	0.5	1	-0.5	0.5	-1	-1	0	1	-1	1	-0.5	0	-0.5	0	-0.5	-1	0	0	-1	0	-1	-1	-1	-1	-1	0.5	0.5	-0.5	-1	-0.5	-0.5	0.5	-0.5	-1	-1	-1	-1	-0.5	-1
	MS-Nat #6	0	-0.5	-0.5	-0.5	-0.5	1.5	-0.5	-0.5	-0.5	-0.5	-0.5	-0.5	-0.5	-0.5	-0.5	0	-0.5	5	0	-0.5	0	0	1	1	-0.5	0	-0.5	0	1.5	-0.5	1	-0.5	4	0.5	-0.5	0	1	-0.5	-0.5	1	-0.5	0	0	-0.5	2
	MS-Nat #7	1.5	3	0	0.5	2	18.5	5.5	1.5	1.5	1	0.5	1.5	1.5	7.5	0	1.5	7	96.5	1.5	0	5.5	4	66	14	9.5	23.5	3	17	73.5	4	24	9	39	25.5	6	22	8.5	11.5	1	11	2	30	30	20	9.5
	MS-Nat #8	0	0.5	0.5	0.5	1	3	0.5	0.5	1	0	0	1	0.5	0	1	0	0	25	0	0	1	1.5	4	0.5	0	2.5	0.5	1.5	52	0	7	1	18.5	0.5	0.5	1	2	1.5	0	3.5	0.5	1.5	1.5	1	6.5
	MS-Nat #9	0.5	1.5	6.5	1.5	3	68.5	7	5	2	3	1	0.5	2	6.5	1	3	13	113	0.5	1	3	6	76.5	16.5	24	21	5.5	25	142	16	53.5	20	66	19	8.5	50.5	33	12.5	2.5	21.5	8	46	46	36	17.5
	MS-Nat #10	0	0.5	0	0	1	1	0.5	0	0	0	0	0	0	0	0	0	0	8	0	0	0	0	0	1.5	1.5	0.5	0	2	5.5	0	0	0	2.5	3	0.5	0	0	0	0	0	3	1	1	0	0.5
	MS-Nat #11	0	0	0	0	0	1	0	0	0	0	0	0	0	0	0	0	0.5	7.5	0	0	0	0	0.5	0	0	0	0.5	1.5	2	0	2.5	0	2.5	0	2	1.5	0.5	0.5	0.5	0.5	0	0	0	0	0.5
	MS-Nat #12	-1.5	-1.5	0.5	-0.5	-1	97.5	7	9.5	8.5	0.5	0	-1.5	1	18.5	0	6.5	5	71.5	-0.5	3	17	7.5	52	20	18.5	16.5	0.5	16	58.5	8	66	18	35	25.5	7.5	17	19.5	26	1	3	1.5	22	22	8	12.5
	MS-Nat #13	0	0	0.5	0	1.5	23	1.5	0.5	1	0	0	1	0.5	9	0	5.5	1.5	13.5	0	0	4	1	21.5	1	2	14.5	1.5	14.5	14	1.5	6	1.5	16	16	1.5	7	6.5	3	0.5	4.5	3.5	8	8	3	1
	MS-Nat #14	0.5	0.5	1.5	0	5.5	78.5	20.5	24.5	9	8.5	0.5	2	3.5	51.5	2	7.5	2.5	83	-0.5	0.5	31	13.5	64.5	35	34.5	39	2.5	41	65	15	52.5	42.5	44	19	13.5	25	26	30.5	1	9.5	9	13	13	27.5	13.5
	MS-Nat #15	0	0.5	0	0	0	0.5	3	0.5	2	0.5	0	1	0	1.5	0	0	0	3	0	0.5	0	1	9.5	1	6.5	7	0	1	3.5	1.5	5	3.5	0	0	2	1.5	0.5	5	0	0.5	0.5	1	1	1.5	7
	MS-Nat #16	0	0	0.5	0.5	2	6.5	24	6.5	12.5	0	0	0.5	1	6	0	0.5	5.5	32	0.5	0.5	7.5	1.5	22.5	24	10.5	36	0	0.5	21.5	10.5	27	35.5	17	3	3.5	10.5	18	38	0.5	4.5	1	13	13	4	16.5
	HC #1	2	-1.5	-1.5	0	-1	0	0	-1.5	-0.5	-0.5	-0.5	-0.5	-1.5	0	-1.5	-1	-1	4.5	-1.5	-1.5	-0.5	-1	1.5	0	0	-0.5	-0.5	1.5	1	-1.5	-0.5	-1	0	-1	-1.5	-1.5	-1.5	0	-0.5	2	-1	0	0	0.5	3.5
	HC #2	0	0	1	1	0	0	0	0	0	0.5	0	0	0.5	0	0	0	0	3.5	0	0.5	0	0	0	2	0.5	0	0.5	0.5	1.5	1.5	0.5	0	2.5	0	1	2	1	4	0	0.5	1	4	4	0.5	3
	HC #3	0.5	1	0	0	4	6.5	7	2.5	3	3.5	0	0	0.5	6	2.5	3	5	1.5	0	0	5.5	1	5.5	3	2.5	16	2.5	4	9.5	4.5	13.5	6.5	9.5	4.5	4	11.5	7	3	0.5	3.5	11.5	3.5	3.5	5.5	1.5
	HC #4	0	0	0.5	0	2	5.5	0.5	0.5	0	0.5	0	0.5	0	9.5	0	1	0.5	2.5	0	0	1.5	0	0.5	1	0.5	1.5	1	5	4	0	2	5	6	3	0	1	1.5	1.5	1	0	0.5	5	5	7	1.5
	HC #5	-0.5	0	0	-0.5	2.5	1.5	-0.5	-0.5	2	0	0	-0.5	0	0.5	-0.5	1	-0.5	0.5	-0.5	-0.5	0	2	0.5	-0.5	0.5	0.5	-0.5	1.5	2	0.5	0	0.5	1	2.5	2	1	1.5	0.5	-0.5	0	1	2	2	0	0
	HC #6	0	0	0	0.5	0.5	2	2	1	1	0.5	0	1	2	0.5	0	1.5	0.5	3	0.5	0.5	0	0	1.5	0	9	1	1.5	0.5	4	2.5	0.5	9	3	2.5	3	3	1.5	3.5	0	0	3.5	0	0	1	2.5
	HC #7	-1	0	-1	-1.5	-1.5	-1	2	0.5	2	-0.5	0.5	-1.5	1.5	-1.5	0.5	3	0.5	-0.5	-1.5	-1.5	-1	1	-1	0	-0.5	1	-1	2.5	-0.5	-1	4	1	9.5	0	-0.5	0	-1	-1.5	-1	0	-1.5	1.5	1.5	-1	1
	HC #8	-0.5	3.5	-1.5	-2.5	5.5	13.5	7.5	8	5.5	-1.5	0	5.5	12	15	13	7	13	7	11.5	12	13.5	0	18	8.5	5	13.5	3	22.5	24	13	10	14	4	3.5	9	21	24	16.5	-0.5	9	2.5	9	9	3	5.5
	HC #9	0	0	0	0	0.5	0	0.5	1	1	0	0	0.5	1	0.5	0.5	1	0	1	0	0.5	0	0.5	0.5	0.5	0.5	0.5	0	0	3	0.5	3.5	1	1	0	0.5	0.5	0.5	1.5	0	1	1	0.5	0.5	0	0

## Sheet: Figure 1C statistics
	Variable	Group A	Group B	Mean A	SEM A	Mean B	SEM B	Statistic test	Test statistic (t)	DF	Multiple comparison	Mean Diff,	95,00% CI of diff,	Significant?	Adjusted P Value
	# 1	MS (n=16)	HC (n=9)	0.09375	0.165949	0.0555556	0.281914	2way ANOVA	0.008321	1035	Sidak's multiple comparisons test	0.03819	-14,94 to 15,01	No	>0,9999
	# 2	MS (n=16)	HC (n=9)	0.34375	0.235932	0.333333	0.448764	2way ANOVA	0.002269	1035	Sidak's multiple comparisons test	0.01042	-14,97 to 14,99	No	>0,9999
	# 3	MS (n=16)	HC (n=9)	0.75	0.423281	-0.277778	0.290009	2way ANOVA	0.2239	1035	Sidak's multiple comparisons test	1.028	-13,95 to 16	No	>0,9999
	# 4	MS (n=16)	HC (n=9)	0.15625	0.142293	-0.333333	0.353553	2way ANOVA	0.1067	1035	Sidak's multiple comparisons test	0.4896	-14,49 to 15,47	No	>0,9999
	# 5	MS (n=16)	HC (n=9)	1.125	0.42451	1.38889	0.771802	2way ANOVA	0.05749	1035	Sidak's multiple comparisons test	-0.2639	-15,24 to 14,71	No	>0,9999
	# 6	MS (n=16)	HC (n=9)	19.6875	7.95795	3.11111	1.55853	2way ANOVA	3.611	1035	Sidak's multiple comparisons test	16.58	1,6 to 31,55	Yes	0.0143
	# 7	MS (n=16)	HC (n=9)	4.65625	1.82615	2.11111	1.01303	2way ANOVA	0.5545	1035	Sidak's multiple comparisons test	2.545	-12,43 to 17,52	No	>0,9999
	# 8	MS (n=16)	HC (n=9)	3.34375	1.57038	1.27778	0.917087	2way ANOVA	0.4501	1035	Sidak's multiple comparisons test	2.066	-12,91 to 17,04	No	>0,9999
	# 9	MS (n=16)	HC (n=9)	2.40625	0.98554	1.55556	0.620509	2way ANOVA	0.1853	1035	Sidak's multiple comparisons test	0.8507	-14,13 to 15,83	No	>0,9999
	# 10	MS (n=16)	HC (n=9)	1.03125	0.561747	0.277778	0.45728	2way ANOVA	0.1642	1035	Sidak's multiple comparisons test	0.7535	-14,22 to 15,73	No	>0,9999
	# 11	MS (n=16)	HC (n=9)	0.03125	0.116089	0	0.0833333	2way ANOVA	0.006808	1035	Sidak's multiple comparisons test	0.03125	-14,95 to 15,01	No	>0,9999
	# 12	MS (n=16)	HC (n=9)	0.28125	0.228075	0.555556	0.663767	2way ANOVA	0.05976	1035	Sidak's multiple comparisons test	-0.2743	-15,25 to 14,7	No	>0,9999
	# 13	MS (n=16)	HC (n=9)	0.65625	0.257062	1.77778	1.32054	2way ANOVA	0.2443	1035	Sidak's multiple comparisons test	-1.122	-16,1 to 13,86	No	>0,9999
	# 14	MS (n=16)	HC (n=9)	6.65625	3.24253	3.38889	1.8667	2way ANOVA	0.7118	1035	Sidak's multiple comparisons test	3.267	-11,71 to 18,24	No	>0,9999
	# 15	MS (n=16)	HC (n=9)	0.15625	0.175112	1.61111	1.46671	2way ANOVA	0.317	1035	Sidak's multiple comparisons test	-1.455	-16,43 to 13,52	No	>0,9999
	# 16	MS (n=16)	HC (n=9)	1.71875	0.647059	1.83333	0.772802	2way ANOVA	0.02496	1035	Sidak's multiple comparisons test	-0.1146	-15,09 to 14,86	No	>0,9999
	# 17	MS (n=16)	HC (n=9)	2.40625	0.911979	2	1.49071	2way ANOVA	0.08851	1035	Sidak's multiple comparisons test	0.4063	-14,57 to 15,38	No	>0,9999
	# 18	MS (n=16)	HC (n=9)	32.875	9.37289	2.55556	0.761233	2way ANOVA	6.605	1035	Sidak's multiple comparisons test	30.32	15,34 to 45,3	Yes	<0,0001
	# 19	MS (n=16)	HC (n=9)	0.1875	0.170018	0.944444	1.33968	2way ANOVA	0.1649	1035	Sidak's multiple comparisons test	-0.7569	-15,73 to 14,22	No	>0,9999
	# 20	MS (n=16)	HC (n=9)	0.34375	0.202684	1.11111	1.38639	2way ANOVA	0.1672	1035	Sidak's multiple comparisons test	-0.7674	-15,74 to 14,21	No	>0,9999
	# 21	MS (n=16)	HC (n=9)	4.4375	2.09457	2.11111	1.56298	2way ANOVA	0.5068	1035	Sidak's multiple comparisons test	2.326	-12,65 to 17,3	No	>0,9999
	# 22	MS (n=16)	HC (n=9)	2.3125	0.955112	0.388889	0.28599	2way ANOVA	0.4191	1035	Sidak's multiple comparisons test	1.924	-13,05 to 16,9	No	>0,9999
	# 23	MS (n=16)	HC (n=9)	20.8438	6.87109	3	1.97027	2way ANOVA	3.887	1035	Sidak's multiple comparisons test	17.84	2,867 to 32,82	Yes	0.0048
	# 24	MS (n=16)	HC (n=9)	7.8125	2.73057	1.61111	0.938297	2way ANOVA	1.351	1035	Sidak's multiple comparisons test	6.201	-8,775 to 21,18	No	0.9998
	# 25	MS (n=16)	HC (n=9)	9.28125	3.25671	2	1.03749	2way ANOVA	1.586	1035	Sidak's multiple comparisons test	7.281	-7,695 to 22,26	No	0.9955
	# 26	MS (n=16)	HC (n=9)	10.4688	3.3004	3.72222	2.10342	2way ANOVA	1.47	1035	Sidak's multiple comparisons test	6.747	-8,23 to 21,72	No	0.999
	# 27	MS (n=16)	HC (n=9)	0.8125	0.405368	0.722222	0.464811	2way ANOVA	0.01967	1035	Sidak's multiple comparisons test	0.09028	-14,89 to 15,07	No	>0,9999
	# 28	MS (n=16)	HC (n=9)	7.625	2.99183	4.22222	2.35129	2way ANOVA	0.7413	1035	Sidak's multiple comparisons test	3.403	-11,57 to 18,38	No	>0,9999
	# 29	MS (n=16)	HC (n=9)	30.1562	9.82171	5.38889	2.5094	2way ANOVA	5.396	1035	Sidak's multiple comparisons test	24.77	9,791 to 39,74	Yes	<0,0001
	# 30	MS (n=16)	HC (n=9)	3.75	1.40386	2.22222	1.47693	2way ANOVA	0.3328	1035	Sidak's multiple comparisons test	1.528	-13,45 to 16,5	No	>0,9999
	# 31	MS (n=16)	HC (n=9)	16.0312	5.55605	3.72222	1.62684	2way ANOVA	2.682	1035	Sidak's multiple comparisons test	12.31	-2,668 to 27,29	No	0.2855
	# 32	MS (n=16)	HC (n=9)	8.4375	3.38805	4	1.68119	2way ANOVA	0.9668	1035	Sidak's multiple comparisons test	4.438	-10,54 to 19,41	No	>0,9999
	# 33	MS (n=16)	HC (n=9)	16.7812	4.87959	4.05556	1.18862	2way ANOVA	2.772	1035	Sidak's multiple comparisons test	12.73	-2,251 to 27,7	No	0.2256
	# 34	MS (n=16)	HC (n=9)	7.21875	2.48075	1.66667	0.645497	2way ANOVA	1.21	1035	Sidak's multiple comparisons test	5.552	-9,425 to 20,53	No	>0,9999
	# 35	MS (n=16)	HC (n=9)	2.84375	1.00594	1.94444	1.05226	2way ANOVA	0.1959	1035	Sidak's multiple comparisons test	0.8993	-14,08 to 15,88	No	>0,9999
	# 36	MS (n=16)	HC (n=9)	8.59375	3.49649	4.27778	2.43258	2way ANOVA	0.9403	1035	Sidak's multiple comparisons test	4.316	-10,66 to 19,29	No	>0,9999
	# 37	MS (n=16)	HC (n=9)	7.34375	2.68511	3.83333	2.64575	2way ANOVA	0.7648	1035	Sidak's multiple comparisons test	3.51	-11,47 to 18,49	No	>0,9999
	# 38	MS (n=16)	HC (n=9)	8.90625	3.0633	3.22222	1.76011	2way ANOVA	1.238	1035	Sidak's multiple comparisons test	5.684	-9,293 to 20,66	No	>0,9999
	# 39	MS (n=16)	HC (n=9)	0.5	0.193649	-0.111111	0.200308	2way ANOVA	0.1331	1035	Sidak's multiple comparisons test	0.6111	-14,37 to 15,59	No	>0,9999
	# 40	MS (n=16)	HC (n=9)	3.90625	1.44281	1.77778	0.986404	2way ANOVA	0.4637	1035	Sidak's multiple comparisons test	2.128	-12,85 to 17,11	No	>0,9999
	# 41	MS (n=16)	HC (n=9)	2	0.705632	2.05556	1.2868	2way ANOVA	0.0121	1035	Sidak's multiple comparisons test	-0.05556	-15,03 to 14,92	No	>0,9999
	# 42	MS (n=16)	HC (n=9)	9.8125	3.39788	2.83333	0.975392	2way ANOVA	1.52	1035	Sidak's multiple comparisons test	6.979	-7,997 to 21,96	No	0.998
	# 43	MS (n=16)	HC (n=9)	9.8125	3.39788	2.83333	0.975392	2way ANOVA	1.52	1035	Sidak's multiple comparisons test	6.979	-7,997 to 21,96	No	0.998
	# 44	MS (n=16)	HC (n=9)	6.46875	2.80233	1.83333	0.916667	2way ANOVA	1.01	1035	Sidak's multiple comparisons test	4.635	-10,34 to 19,61	No	>0,9999
	# 45	MS (n=16)	HC (n=9)	7.6875	2.11437	2.05556	0.591869	2way ANOVA	1.227	1035	Sidak's multiple comparisons test	5.632	-9,345 to 20,61	No	>0,9999

## Sheet: Figure 1D data
IL-17A delta-SFUs		PrEST Pool
		#1	#2	#3	#4	#5	#6	#7	#8	#9	#10	#11	#12	#13	#14	#15	#16	#17	#18	#19	#20	#21	#22	#23	#24	#25	#26	#27	#28	#29	#30	#31	#32	#33	#34	#35	#36	#37	#38	#39	#40	#41	#42	#43	#44	#45
	MS-Nat #1	-3.5	-3.5	-3	-3	-1	5	8	-2	-1	-3.5	-0.5	-3.5	-4	2	-3.5	-2	7.5	38	-1.5	-3.5	1.5	-2	10	9.5	16	3.5	-3.5	-2	26	3.5	16.5	3.5	1.5	2.5	0.5	10.5	0.5	10	-2.5	-2.5	-1.5	15.5	15.5	3.5	13.5
	MS-Nat #2	-2.5	-2.5	-3	-2.5	0	-2	-2.5	-3	-3	-3	-2.5	-2.5	-2.5	-2.5	-3	-1	-3	0	-2.5	-2	-2	-3	-1.5	0.5	-2.5	-1.5	-2.5	-3	-1	-2.5	-2.5	-2	0.5	-3	-2.5	-2.5	-1	7	-2	-3	-0.5	10	10	-2.5	1.5
	MS-Nat #3	1	1	1.5	1	0	4.5	1.5	1	3	0	0	0	1.5	1	1	0.5	1.5	1	1	0	2	4	0.5	0.5	0.5	2	0	2	4	1	2	2	0.5	1	1	1.5	3	2	0.5	0.5	1	2.5	2.5	1	0.5
	MS-Nat #4	-0.5	-0.5	0.5	-0.5	0	1.5	0.5	2.5	-0.5	-0.5	0	0	0.5	1.5	-0.5	1	0.5	3	0	0	0	-0.5	1.5	2.5	0	5	0	-0.5	8	0.5	0.5	0.5	4.5	0.5	0	2.5	1	0.5	0.5	0.5	0.5	1	1	0	-0.5
	MS-Nat #5	0.5	1.5	1.5	0	0	2	2	2	1.5	2	1.5	1.5	0.5	1.5	0	4	2.5	2	0	0.5	0.5	1.5	1.5	2.5	2	4	1	5	2	0.5	2.5	0.5	2.5	0.5	1	0.5	4	1	1	0	1	0	0	0.5	0.5
	MS-Nat #6	0	-0.5	-0.5	0	0	3.5	1.5	-0.5	0	0	-0.5	0.5	2.5	1.5	-0.5	3	0	5.5	0	1	1.5	0.5	4	1.5	1.5	1	-0.5	2	4.5	0	5.5	1	6.5	8.5	0.5	0.5	1	0	0.5	2	0.5	4	4	0	0
	MS-Nat #7	0	1.5	0	0.5	2.5	10	2	3	1.5	1	1.5	1.5	5.5	4.5	1	3	9.5	22	2.5	1.5	2	2	14.5	7	8.5	8.5	3	6.5	20	0.5	9.5	3	13	7.5	2	3	4	5	1.5	3.5	3	7	7	6	5
	MS-Nat #8	0.5	0.5	0	3	1	5.5	2.5	1.5	1	-0.5	-0.5	0	0	0	-0.5	0	1	15.5	-0.5	-0.5	0	1	8	2.5	1.5	3	-0.5	2.5	19.5	1	8.5	1	10	5.5	0	2	2.5	1	2	2.5	0	3	3	1.5	7
	MS-Nat #9	0.5	3	8	4	9.5	32	6	3.5	7	3.5	0.5	1	3.5	8	1.5	5.5	5.5	63.5	3	3	6.5	5.5	30.5	15.5	12.5	15.5	10	13.5	65.5	16	22	13.5	45	16	6.5	24	16.5	8	5.5	19.5	8	27.5	27.5	25.5	20
	MS-Nat #10	-0.5	-2.5	-2.5	-2.5	-2.5	0	0	-2.5	-2	-2.5	-2.5	-1	-2	-0.5	-2	-2.5	-1.5	4.5	-2	-2.5	-1.5	-1	-1.5	2	0	-1	-2.5	-0.5	3	-2.5	-2	-2.5	-1	0	-2.5	-2.5	-2	-2.5	-1	2	2.5	0	0	-1	0
	MS-Nat #11	-0.5	-0.5	0	-0.5	0	0.5	0.5	0	0.5	-0.5	0	-0.5	-0.5	0	0	-0.5	1	4	-0.5	0.5	-0.5	-0.5	2	0.5	-0.5	-0.5	0	-0.5	-0.5	-0.5	0.5	0.5	3	1.5	1	3	0.5	0	1.5	0	1	-0.5	-0.5	0	0
	MS-Nat #12	-3	-5	-2.5	-1.5	2	39	-2	3	1	1	-3	-2.5	-1.5	17.5	1	2	1	25.5	-1	3.5	17	6.5	26	16.5	9	10	-2	6	37	7	33	8.5	22	18	5	9.5	9	11.5	-1.5	4.5	-0.5	15.5	15.5	7	9.5
	MS-Nat #13	0	0.5	0.5	0.5	1.5	11	1.5	2.5	1.5	2	1	0.5	1	2	0	1.5	3	6	0	0	4.5	0	7.5	1.5	1	6.5	0.5	5.5	6.5	1	4	2	5.5	5.5	1.5	3.5	1	1	0.5	6.5	2.5	3.5	3.5	2.5	1
	MS-Nat #14	2.5	0.5	0	-1.5	7	27.5	8	13	3	2	-2	2.5	6.5	27	4	1.5	0	32.5	-1.5	0.5	16	3.5	24.5	17.5	18	14.5	3	12	27	5	18	6.5	31	7	4	17.5	7	15.5	1.5	5.5	4.5	8	8	13	11.5
	MS-Nat #15	1	1	0.5	0.5	0	0.5	4	0.5	2	1	1	0.5	0	1.5	0	0.5	0	1	0.5	1	0	0	6	2	1	2.5	0	0.5	3	0.5	1	2	1	0	2	0	0.5	2.5	0	0.5	0.5	0	0	1	6.5
	MS-Nat #16	0	0.5	0.5	1.5	3.5	5.5	15.5	5	4.5	1	0	2	1	9.5	2	1.5	4	11.5	0.5	1	10	2	13.5	23	7	15.5	1	1	16.5	4	16	18	22.5	2.5	1	4	10.5	8	2.5	5	2.5	11.5	11.5	3.5	12.5
	HC #1	0.5	2	-0.5	0	11.5	2	1	-1.5	0	6	-2.5	-2.5	-2.5	-2	1.5	3	-2	-1	-1	-2	-0.5	-0.5	-1	-2.5	-2.5	0.5	-1	-0.5	-1	-0.5	-0.5	1	-2.5	0	-2.5	-2	-1.5	-2.5	-1.5	2	-1.5	-0.5	-0.5	-1.5	-0.5
	HC #2	-1.5	-3.5	-2.5	-3	-3.5	-2.5	-2.5	-3.5	-3.5	-2.5	-2.5	-3.5	-3	-2	-3.5	1.5	-3.5	-3	-3	-3.5	-3.5	-3.5	-1.5	-2	0.5	-3	-3.5	-2	-2	-2.5	-3.5	-2.5	-3	-2.5	-3	-1	-1.5	2	-3.5	-3	-3.5	-2.5	-2.5	-3.5	-3.5
	HC #3	2	1	0.5	0	17	10	12.5	2.5	5	5.5	0.5	0	0.5	8.5	5	3.5	8.5	3	-0.5	1	13	1.5	6.5	3.5	4	21	4.5	3.5	13	6.5	13	9	17.5	4.5	2	7.5	7	3	1.5	5.5	4.5	4	4	6.5	6
	HC #4	-0.5	-0.5	1.5	-0.5	7.5	4	1.5	5	0.5	-0.5	0.5	0	1	6	1	1.5	4	1.5	-1	0.5	1.5	0	1	2	1.5	2	4.5	4.5	0	0	1	3	3.5	0	2.5	1.5	4.5	2.5	0.5	1	0	1.5	1.5	13.5	2.5
	HC #5	0.5	-0.5	1.5	1	3.5	1	2	0	1.5	1.5	2	-0.5	2	1	0	0.5	1	1	1	0	1.5	2	1	1.5	0.5	2	0	0	0.5	1	3	1.5	1	1	1	2	1	1	0.5	1.5	1	2.5	2.5	1	0.5
	HC #6	1.5	6	2.5	3.5	0.5	3	3	1.5	1.5	2	0.5	8.5	2.5	4	1.5	2	1.5	3	0	1.5	4.5	4	3.5	1	7.5	4	1.5	0.5	4	6.5	1	6.5	3	4.5	0.5	9.5	3	4	0.5	3.5	5.5	1.5	1.5	3.5	5.5
	HC #7	0	0.5	1.5	0	0.5	5	5.5	2	1.5	2	2.5	0	4.5	0.5	0.5	4	1	0	0	2	2.5	2	-0.5	1	2	3.5	-0.5	2	0.5	2	6	3	9	0.5	0.5	1	1.5	-0.5	-0.5	0	1.5	3.5	3.5	0.5	1
	HC #8	3.5	2	-1	1.5	7.5	7.5	7	8	6.5	1.5	0.5	7	7.5	8	12	4.5	7.5	3.5	6.5	12.5	11.5	0.5	10	10	11.5	19	7	20	22	9.5	7.5	11	13	6.5	3	15	13.5	7	1	11.5	6	16	16	8.5	12
	HC #9	0.5	-0.5	-0.5	0	0.5	-0.5	0.5	1	0.5	0	0	-0.5	2	2.5	0.5	1	0	0	0	0.5	0.5	0	-0.5	-0.5	-0.5	0	0	0	0.5	0.5	4	-0.5	0	1	-0.5	0	1	0.5	5.5	0.5	0.5	1	1	-0.5	-0.5

## Sheet: Figure 1D statistics
	Variable	Group A	Group B	Mean A	SEM A	Mean B	SEM B	Statistic test	Test statistic (t)	DF	Multiple comparison	Mean Diff,	95,00% CI of diff,	Significant?	Adjusted P Value
	# 1	MS (n=16)	HC (n=9)	-0.28125	0.387214	0.722222	0.486706	2way ANOVA	0.4086	1035	Sidak's multiple comparisons test	-1.003	-9,016 to 7,009	No	>0,9999
	# 2	MS (n=16)	HC (n=9)	-0.3125	0.522165	0.722222	0.862454	2way ANOVA	0.4213	1035	Sidak's multiple comparisons test	-1.035	-9,048 to 6,978	No	>0,9999
	# 3	MS (n=16)	HC (n=9)	0.09375	0.64585	0.333333	0.527046	2way ANOVA	0.09756	1035	Sidak's multiple comparisons test	-0.2396	-8,252 to 7,773	No	>0,9999
	# 4	MS (n=16)	HC (n=9)	-0.0625	0.480614	0.277778	0.578018	2way ANOVA	0.1386	1035	Sidak's multiple comparisons test	-0.3403	-8,353 to 7,673	No	>0,9999
	# 5	MS (n=16)	HC (n=9)	1.46875	0.757557	5	2.15381	2way ANOVA	1.438	1035	Sidak's multiple comparisons test	-3.531	-11,54 to 4,482	No	0.9994
	# 6	MS (n=16)	HC (n=9)	9.125	3.10829	3.27778	1.29666	2way ANOVA	2.381	1035	Sidak's multiple comparisons test	5.847	-2,166 to 13,86	No	0.5471
	# 7	MS (n=16)	HC (n=9)	3.0625	1.12164	3.38889	1.46671	2way ANOVA	0.1329	1035	Sidak's multiple comparisons test	-0.3264	-8,339 to 7,686	No	>0,9999
	# 8	MS (n=16)	HC (n=9)	1.84375	0.933986	1.66667	1.13039	2way ANOVA	0.07211	1035	Sidak's multiple comparisons test	0.1771	-7,836 to 8,19	No	>0,9999
	# 9	MS (n=16)	HC (n=9)	1.25	0.610669	1.5	0.961047	2way ANOVA	0.1018	1035	Sidak's multiple comparisons test	-0.25	-8,263 to 7,763	No	>0,9999
	# 10	MS (n=16)	HC (n=9)	0.1875	0.482776	1.72222	0.901816	2way ANOVA	0.6249	1035	Sidak's multiple comparisons test	-1.535	-9,548 to 6,478	No	>0,9999
	# 11	MS (n=16)	HC (n=9)	-0.375	0.357946	0.166667	0.571305	2way ANOVA	0.2206	1035	Sidak's multiple comparisons test	-0.5417	-8,554 to 7,471	No	>0,9999
	# 12	MS (n=16)	HC (n=9)	0	0.420813	0.944444	1.35515	2way ANOVA	0.3846	1035	Sidak's multiple comparisons test	-0.9444	-8,957 to 7,068	No	>0,9999
	# 13	MS (n=16)	HC (n=9)	0.75	0.693722	1.61111	1.07941	2way ANOVA	0.3506	1035	Sidak's multiple comparisons test	-0.8611	-8,874 to 7,152	No	>0,9999
	# 14	MS (n=16)	HC (n=9)	4.65625	1.92284	2.94444	1.32142	2way ANOVA	0.697	1035	Sidak's multiple comparisons test	1.712	-6,301 to 9,725	No	>0,9999
	# 15	MS (n=16)	HC (n=9)	0.03125	0.462035	2.05556	1.43963	2way ANOVA	0.8243	1035	Sidak's multiple comparisons test	-2.024	-10,04 to 5,989	No	>0,9999
	# 16	MS (n=16)	HC (n=9)	1.125	0.531311	2.38889	0.469765	2way ANOVA	0.5147	1035	Sidak's multiple comparisons test	-1.264	-9,277 to 6,749	No	>0,9999
	# 17	MS (n=16)	HC (n=9)	2.03125	0.813261	2	1.33853	2way ANOVA	0.01272	1035	Sidak's multiple comparisons test	0.03125	-7,982 to 8,044	No	>0,9999
	# 18	MS (n=16)	HC (n=9)	14.7188	4.42082	0.888889	0.710916	2way ANOVA	5.631	1035	Sidak's multiple comparisons test	13.83	5,817 to 21,84	Yes	<0,0001
	# 19	MS (n=16)	HC (n=9)	-0.125	0.369403	0.222222	0.866471	2way ANOVA	0.1414	1035	Sidak's multiple comparisons test	-0.3472	-8,36 to 7,666	No	>0,9999
	# 20	MS (n=16)	HC (n=9)	0.25	0.451848	1.38889	1.50411	2way ANOVA	0.4638	1035	Sidak's multiple comparisons test	-1.139	-9,152 to 6,874	No	>0,9999
	# 21	MS (n=16)	HC (n=9)	3.59375	1.47211	3.44444	1.81897	2way ANOVA	0.0608	1035	Sidak's multiple comparisons test	0.1493	-7,864 to 8,162	No	>0,9999
	# 22	MS (n=16)	HC (n=9)	1.21875	0.655058	0.666667	0.697217	2way ANOVA	0.2248	1035	Sidak's multiple comparisons test	0.5521	-7,461 to 8,565	No	>0,9999
	# 23	MS (n=16)	HC (n=9)	9.1875	2.52812	2.05556	1.30289	2way ANOVA	2.904	1035	Sidak's multiple comparisons test	7.132	-0,8809 to 15,14	No	0.156
	# 24	MS (n=16)	HC (n=9)	6.5625	1.85959	1.55556	1.23166	2way ANOVA	2.039	1035	Sidak's multiple comparisons test	5.007	-3,006 to 13,02	No	0.8531
	# 25	MS (n=16)	HC (n=9)	4.71875	1.58046	2.72222	1.44845	2way ANOVA	0.813	1035	Sidak's multiple comparisons test	1.997	-6,016 to 10,01	No	>0,9999
	# 26	MS (n=16)	HC (n=9)	5.53125	1.43285	5.44444	2.84	2way ANOVA	0.03535	1035	Sidak's multiple comparisons test	0.08681	-7,926 to 8,1	No	>0,9999
	# 27	MS (n=16)	HC (n=9)	0.4375	0.781125	1.38889	1.10484	2way ANOVA	0.3874	1035	Sidak's multiple comparisons test	-0.9514	-8,964 to 7,061	No	>0,9999
	# 28	MS (n=16)	HC (n=9)	3.125	1.17748	3.11111	2.21701	2way ANOVA	0.005656	1035	Sidak's multiple comparisons test	0.01389	-7,999 to 8,027	No	>0,9999
	# 29	MS (n=16)	HC (n=9)	15.0625	4.40286	4.16667	2.68354	2way ANOVA	4.437	1035	Sidak's multiple comparisons test	10.9	2,883 to 18,91	Yes	0.0005
	# 30	MS (n=16)	HC (n=9)	2.1875	1.11512	2.55556	1.33189	2way ANOVA	0.1499	1035	Sidak's multiple comparisons test	-0.3681	-8,381 to 7,645	No	>0,9999
	# 31	MS (n=16)	HC (n=9)	8.4375	2.51407	3.5	1.6266	2way ANOVA	2.011	1035	Sidak's multiple comparisons test	4.938	-3,075 to 12,95	No	0.8719
	# 32	MS (n=16)	HC (n=9)	3.625	1.37954	3.55556	1.48241	2way ANOVA	0.02828	1035	Sidak's multiple comparisons test	0.06944	-7,943 to 8,082	No	>0,9999
	# 33	MS (n=16)	HC (n=9)	10.5	3.2876	4.61111	2.36405	2way ANOVA	2.398	1035	Sidak's multiple comparisons test	5.889	-2,124 to 13,9	No	0.5305
	# 34	MS (n=16)	HC (n=9)	4.59375	1.45145	1.72222	0.946892	2way ANOVA	1.169	1035	Sidak's multiple comparisons test	2.872	-5,141 to 10,88	No	>0,9999
	# 35	MS (n=16)	HC (n=9)	1.3125	0.587855	0.388889	0.696109	2way ANOVA	0.3761	1035	Sidak's multiple comparisons test	0.9236	-7,089 to 8,936	No	>0,9999
	# 36	MS (n=16)	HC (n=9)	4.8125	1.80732	3.72222	1.89684	2way ANOVA	0.444	1035	Sidak's multiple comparisons test	1.09	-6,923 to 9,103	No	>0,9999
	# 37	MS (n=16)	HC (n=9)	3.625	1.22176	3.16667	1.57674	2way ANOVA	0.1866	1035	Sidak's multiple comparisons test	0.4583	-7,554 to 8,471	No	>0,9999
	# 38	MS (n=16)	HC (n=9)	4.40625	1.26427	1.88889	0.912025	2way ANOVA	1.025	1035	Sidak's multiple comparisons test	2.517	-5,495 to 10,53	No	>0,9999
	# 39	MS (n=16)	HC (n=9)	0.65625	0.482439	0.444444	0.809854	2way ANOVA	0.08625	1035	Sidak's multiple comparisons test	0.2118	-7,801 to 8,225	No	>0,9999
	# 40	MS (n=16)	HC (n=9)	2.9375	1.29492	2.5	1.36931	2way ANOVA	0.1781	1035	Sidak's multiple comparisons test	0.4375	-7,575 to 8,45	No	>0,9999
	# 41	MS (n=16)	HC (n=9)	1.5625	0.575317	1.55556	1.07188	2way ANOVA	0.002828	1035	Sidak's multiple comparisons test	0.006944	-8,006 to 8,02	No	>0,9999
	# 42	MS (n=16)	HC (n=9)	6.78125	1.92677	3	1.75396	2way ANOVA	1.54	1035	Sidak's multiple comparisons test	3.781	-4,232 to 11,79	No	0.9974
	# 43	MS (n=16)	HC (n=9)	6.78125	1.92677	3	1.75396	2way ANOVA	1.54	1035	Sidak's multiple comparisons test	3.781	-4,232 to 11,79	No	0.9974
	# 44	MS (n=16)	HC (n=9)	3.84375	1.72042	3.11111	1.81769	2way ANOVA	0.2983	1035	Sidak's multiple comparisons test	0.7326	-7,28 to 8,745	No	>0,9999
	# 45	MS (n=16)	HC (n=9)	5.53125	1.57021	2.55556	1.54435	2way ANOVA	1.212	1035	Sidak's multiple comparisons test	2.976	-5,037 to 10,99	No	>0,9999

## Sheet: Figure 1E data
Doubles delta-SFUs		PrEST Pool
		#1	#2	#3	#4	#5	#6	#7	#8	#9	#10	#11	#12	#13	#14	#15	#16	#17	#18	#19	#20	#21	#22	#23	#24	#25	#26	#27	#28	#29	#30	#31	#32	#33	#34	#35	#36	#37	#38	#39	#40	#41	#42	#43	#44	#45
	MS-Nat #1	0	0.5	0	0	1	2	4.5	2.5	0	0	0	0	0	1	0	2	4.5	23	0	0	1	0	8.5	8	9	4	0.5	1.5	15.5	2	10.5	3.5	6	1.5	1	1.5	1	5	0	0	3	7.5	7.5	2	7
	MS-Nat #2	0	1.5	0	1	0	0	0	0.5	0	0	0	0	0	0	0	0	0	2.5	1.5	0	0	0	1.5	0	0	0	1	0	1	0	0.5	0	2	0	1	0	0	0	0.5	1	3	1	1	0.5	3.5
	MS-Nat #3	0	0	0	1.5	0.5	1.5	0	0.5	0.5	0	0	0	0	0.5	0	0.5	4.5	0.5	0	0	1	2.5	0	0	1.5	1.5	0	0	1	1.5	0	1	1.5	0	0	1	1	1	0	1.5	0	0.5	0.5	0	0.5
	MS-Nat #4	0	0.5	0	0	0	4.5	0.5	2	0.5	0	0	0	2	2.5	0	0.5	1.5	5	0	0	1	0	1	0	0	4.5	0	0	8	1.5	0.5	1	3	0.5	0	2	0.5	0.5	0	0	0.5	0.5	0.5	1	0
	MS-Nat #5	1.5	2	0	0	0	0.5	2.5	1.5	0	1	0	0.5	0.5	0.5	0	2	2	1	0	1.5	0	0	2	0.5	0	1	0	0	0	0	1	0	0.5	0	0	0	1	0.5	0	0	0	0	0	0	0
	MS-Nat #6	-1	-1.5	-1.5	-1.5	-1.5	0.5	-1.5	-1.5	-1.5	-1.5	-1.5	-1.5	-1.5	-1.5	-1.5	-0.5	-1.5	-0.5	-1.5	-1.5	-1	-1	1	-1	-1.5	-1.5	-1.5	-1.5	0	-1	-0.5	-1.5	4.5	0	-1	-1	-1	-1.5	-1.5	0	-1	-1	-1	-1.5	-1.5
	MS-Nat #7	0	2.5	0	0.5	2	7	5	3	0	1	0.5	0.5	2	1.5	0	1	6.5	20	1	0	4	1.5	25	4.5	5	7	1.5	3.5	21	1.5	7	2	19	3.5	0	4	4	2.5	0.5	1	3.5	9	9	7	2.5
	MS-Nat #8	0.5	1.5	1.5	1	2	1	0.5	0	0.5	0	0	0.5	0.5	0.5	1	0	1	4.5	0	0	0	0.5	2.5	0	0	3.5	0	0.5	15.5	0	3.5	1	5.5	0	0.5	0.5	2	0	1	1	0.5	1.5	1.5	0	2
	MS-Nat #9	1.5	3	7.5	0.5	4	20	8.5	5	2.5	3.5	1	0.5	2.5	4.5	0	4	10.5	44	0.5	1	4	1	18.5	11	9	11.5	2.5	10	43	8.5	11.5	13	22	12	6.5	11.5	14	5.5	2	9	5.5	16.5	16.5	15	10.5
	MS-Nat #10	-0.5	0	-0.5	-0.5	0.5	-0.5	0	-0.5	-0.5	-0.5	-0.5	-0.5	-0.5	0	-0.5	-0.5	-0.5	0.5	-0.5	-0.5	-0.5	-0.5	-0.5	-0.5	-0.5	0	-0.5	0	2	-0.5	-0.5	-0.5	0.5	-0.5	0	-0.5	-0.5	-0.5	-0.5	-0.5	-0.5	-0.5	-0.5	-0.5	0
	MS-Nat #11	0	0	0.5	0	0	0	0	0	0	0	0	0	0	0	0	0	0	0.5	0	0	0	0	0	0	0	0	0	0.5	0	0	0	0	0.5	0	0.5	0	0	0.5	0.5	0	0	0	0	0	0
	MS-Nat #12	-1	-1	0	0	0	26	0	4	0.5	-0.5	0	-0.5	0	5	0.5	1.5	0.5	18.5	0	0.5	10.5	3.5	16	4.5	3.5	3.5	0.5	3	22.5	1.5	17.5	2.5	10	7	3.5	7	5	8	0	0.5	0	6	6	0	5
	MS-Nat #13	0	0	1.5	0	1.5	5	1.5	0.5	0.5	0.5	0	0.5	0.5	0	0	3	1	3	0	0	1.5	0	5	0.5	0	3.5	1	4.5	4	0	0.5	1	5	4	0.5	1.5	2.5	0.5	0.5	1	1	4	4	0.5	1
	MS-Nat #14	0.5	1.5	2.5	-1	0	14.5	3.5	12	3	3	0.5	4	2.5	9	2	0.5	1	25.5	0.5	0.5	7	0.5	13	10.5	9	11	1	11	17	2.5	11.5	8	14	0.5	2.5	11.5	7.5	6.5	0	4	2	3.5	3.5	7.5	5
	MS-Nat #15	0	0.5	0	0	0	0	0.5	0	2	0.5	0	0	0	1	0	0	0	1	0	0	0	0	2	0	0	1.5	0	0.5	1.5	0.5	0.5	0.5	0	0	0.5	0	0.5	0.5	0	0	1.5	0	0	0	1.5
	MS-Nat #16	0	0	1.5	0	2	4	5	2	1.5	0	0	0.5	0	2	0	0.5	2	2	0.5	0.5	6.5	0	8.5	6.5	2	4.5	0	0	6	2.5	7	8	6	2.5	0	1.5	8.5	3	0.5	2	1	4	4	1	7.5
	HC #1	1	-3.5	-3.5	-3.5	-3.5	-2.5	-2	-3.5	-3.5	-1.5	-2.5	-3.5	-3.5	-3	-3.5	-3	-3	-3	-3.5	-3.5	-3	-3	-1.5	-3.5	-3.5	-2	-3	-1.5	-2.5	-3.5	-3	-3	-2.5	-3.5	-3.5	-3.5	-3.5	-3.5	-3	-1	-3.5	-2	-2	-3.5	-3
	HC #2	0	0	0.5	0.5	0	0	0	0	0	0	0	0	0.5	0	0	0	0	0	0	0	0	0	0	0	1.5	0	0	0	1	0.5	0	1	0	0	2	2.5	0	0.5	0	0.5	0	0.5	0.5	0.5	0
	HC #3	1.5	0.5	1	0	4	3.5	4	2	2	2	0	0	0	4	1.5	1	6.5	1	0	1	5.5	0.5	3.5	1	1	15	2.5	2.5	8	2.5	7	1	6	1.5	2	3.5	4	2.5	0	3	7	2.5	2.5	3.5	0.5
	HC #4	0	0	1.5	0	3.5	3.5	0	0.5	0	0.5	0	0.5	0	4	0	1.5	0.5	1	0	0.5	1	0	0.5	1	0	0.5	2.5	4.5	0	0.5	0.5	1.5	1.5	0.5	0	1	0.5	1.5	0.5	0.5	0	4	4	2.5	0
	HC #5	-0.5	-0.5	0.5	-0.5	1.5	1.5	-0.5	-0.5	0	-0.5	0	-0.5	0	-0.5	-0.5	0.5	-0.5	-0.5	-0.5	-0.5	0	2	-0.5	-0.5	0	0.5	-0.5	-0.5	-0.5	0	0	0.5	-0.5	0	-0.5	0.5	1	0	-0.5	-0.5	-0.5	0	0	-0.5	-0.5
	HC #6	1	0	0	0.5	0	0.5	2	0	0.5	1.5	0	1	0	0.5	0	1.5	1.5	1.5	0.5	0.5	1	0.5	0.5	0	3	0.5	1	0	1.5	2.5	0	1	1.5	4	0.5	2	0.5	1	0	0	1.5	0	0	2.5	3
	HC #7	-0.5	1.5	-1	-1	-1	-1	-0.5	0	-0.5	0	-0.5	-0.5	0.5	-0.5	-0.5	-0.5	-0.5	-1	-1	-1	-0.5	0.5	-0.5	-1	-1	1	-0.5	0	1	0	1	1.5	7.5	-1	-1	-0.5	-1	-1	-1	-1	-1	-0.5	-0.5	0.5	0.5
	HC #8	0.5	1	0	0	2	2.5	0.5	1	1	0	0	1.5	2.5	2	5	1.5	2.5	2	2	1.5	4.5	0	2	2	1	1.5	1.5	4.5	6.5	0	1	3	0.5	0.5	2	4.5	2	2.5	0.5	3	0	1.5	1.5	1	2.5
	HC #9	0	0	0	0	0.5	0	0.5	1	1	0	0	0	0.5	0.5	0.5	0.5	0	0.5	0	0	0	0	0	0	0	0	0	0	1	0.5	4	0	0	0	0	0	0.5	0	0	0	1	0.5	0.5	0	0

## Sheet: Figure 1E statistics
	Variable	Group A	Group B	Mean A	SEM A	Mean B	SEM B	Statistic test	Test statistic (t)	DF	Multiple comparison	Mean Diff,	95,00% CI of diff,	Significant?	Adjusted P Value
	# 1	MS (n=16)	HC (n=9)	0.09375	0.172112	0.333333	0.235702	2way ANOVA	0.1605	1035	Sidak's multiple comparisons test	-0.2396	-5,11 to 4,631	No	>0,9999
	# 2	MS (n=16)	HC (n=9)	0.6875	0.305761	-0.111111	0.469765	2way ANOVA	0.535	1035	Sidak's multiple comparisons test	0.7986	-4,072 to 5,669	No	>0,9999
	# 3	MS (n=16)	HC (n=9)	0.8125	0.505954	-0.111111	0.484322	2way ANOVA	0.6187	1035	Sidak's multiple comparisons test	0.9236	-3,947 to 5,794	No	>0,9999
	# 4	MS (n=16)	HC (n=9)	0.09375	0.183818	-0.444444	0.412011	2way ANOVA	0.3605	1035	Sidak's multiple comparisons test	0.5382	-4,332 to 5,409	No	>0,9999
	# 5	MS (n=16)	HC (n=9)	0.75	0.322749	0.777778	0.768797	2way ANOVA	0.01861	1035	Sidak's multiple comparisons test	-0.02778	-4,898 to 4,843	No	>0,9999
	# 6	MS (n=16)	HC (n=9)	5.375	1.98142	0.888889	0.680981	2way ANOVA	3.005	1035	Sidak's multiple comparisons test	4.486	-0,3845 to 9,357	No	0.1153
	# 7	MS (n=16)	HC (n=9)	1.90625	0.67116	0.444444	0.567918	2way ANOVA	0.9793	1035	Sidak's multiple comparisons test	1.462	-3,409 to 6,332	No	>0,9999
	# 8	MS (n=16)	HC (n=9)	1.96875	0.795127	0.0555556	0.509932	2way ANOVA	1.282	1035	Sidak's multiple comparisons test	1.913	-2,957 to 6,784	No	>0,9999
	# 9	MS (n=16)	HC (n=9)	0.59375	0.285842	0.0555556	0.509932	2way ANOVA	0.3605	1035	Sidak's multiple comparisons test	0.5382	-4,332 to 5,409	No	>0,9999
	# 10	MS (n=16)	HC (n=9)	0.4375	0.3125	0.222222	0.344713	2way ANOVA	0.1442	1035	Sidak's multiple comparisons test	0.2153	-4,655 to 5,086	No	>0,9999
	# 11	MS (n=16)	HC (n=9)	0	0.129099	-0.333333	0.276385	2way ANOVA	0.2233	1035	Sidak's multiple comparisons test	0.3333	-4,537 to 5,204	No	>0,9999
	# 12	MS (n=16)	HC (n=9)	0.28125	0.28125	-0.166667	0.471405	2way ANOVA	0.3001	1035	Sidak's multiple comparisons test	0.4479	-4,423 to 5,319	No	>0,9999
	# 13	MS (n=16)	HC (n=9)	0.53125	0.283096	0.0555556	0.516697	2way ANOVA	0.3187	1035	Sidak's multiple comparisons test	0.4757	-4,395 to 5,346	No	>0,9999
	# 14	MS (n=16)	HC (n=9)	1.65625	0.645043	0.777778	0.750514	2way ANOVA	0.5885	1035	Sidak's multiple comparisons test	0.8785	-3,992 to 5,749	No	>0,9999
	# 15	MS (n=16)	HC (n=9)	0.09375	0.178061	0.277778	0.741204	2way ANOVA	0.1233	1035	Sidak's multiple comparisons test	-0.184	-5,055 to 4,687	No	>0,9999
	# 16	MS (n=16)	HC (n=9)	0.90625	0.320217	0.333333	0.478714	2way ANOVA	0.3838	1035	Sidak's multiple comparisons test	0.5729	-4,298 to 5,444	No	>0,9999
	# 17	MS (n=16)	HC (n=9)	2.0625	0.766316	0.777778	0.874449	2way ANOVA	0.8606	1035	Sidak's multiple comparisons test	1.285	-3,586 to 6,155	No	>0,9999
	# 18	MS (n=16)	HC (n=9)	9.4375	3.22745	0.166667	0.506897	2way ANOVA	6.211	1035	Sidak's multiple comparisons test	9.271	4,4 to 14,14	Yes	<0,0001
	# 19	MS (n=16)	HC (n=9)	0.125	0.161374	-0.277778	0.486706	2way ANOVA	0.2698	1035	Sidak's multiple comparisons test	0.4028	-4,468 to 5,273	No	>0,9999
	# 20	MS (n=16)	HC (n=9)	0.125	0.161374	-0.166667	0.485913	2way ANOVA	0.1954	1035	Sidak's multiple comparisons test	0.2917	-4,579 to 5,162	No	>0,9999
	# 21	MS (n=16)	HC (n=9)	2.1875	0.825221	0.944444	0.863795	2way ANOVA	0.8327	1035	Sidak's multiple comparisons test	1.243	-3,628 to 6,114	No	>0,9999
	# 22	MS (n=16)	HC (n=9)	0.5	0.285044	0.0555556	0.436562	2way ANOVA	0.2977	1035	Sidak's multiple comparisons test	0.4444	-4,426 to 5,315	No	>0,9999
	# 23	MS (n=16)	HC (n=9)	6.5	1.94133	0.444444	0.496127	2way ANOVA	4.057	1035	Sidak's multiple comparisons test	6.056	1,185 to 10,93	Yes	0.0024
	# 24	MS (n=16)	HC (n=9)	2.78125	1.03276	-0.111111	0.518932	2way ANOVA	1.938	1035	Sidak's multiple comparisons test	2.892	-1,978 to 7,763	No	0.9135
	# 25	MS (n=16)	HC (n=9)	2.3125	0.920682	0.222222	0.601567	2way ANOVA	1.4	1035	Sidak's multiple comparisons test	2.09	-2,78 to 6,961	No	0.9996
	# 26	MS (n=16)	HC (n=9)	3.46875	0.937049	1.88889	1.67037	2way ANOVA	1.058	1035	Sidak's multiple comparisons test	1.58	-3,291 to 6,45	No	>0,9999
	# 27	MS (n=16)	HC (n=9)	0.375	0.225924	0.388889	0.576012	2way ANOVA	0.009304	1035	Sidak's multiple comparisons test	-0.01389	-4,884 to 4,857	No	>0,9999
	# 28	MS (n=16)	HC (n=9)	2.09375	0.907399	1.05556	0.738074	2way ANOVA	0.6955	1035	Sidak's multiple comparisons test	1.038	-3,832 to 5,909	No	>0,9999
	# 29	MS (n=16)	HC (n=9)	9.875	2.97892	1.77778	1.11527	2way ANOVA	5.424	1035	Sidak's multiple comparisons test	8.097	3,227 to 12,97	Yes	<0,0001
	# 30	MS (n=16)	HC (n=9)	1.28125	0.551454	0.333333	0.583333	2way ANOVA	0.635	1035	Sidak's multiple comparisons test	0.9479	-3,923 to 5,819	No	>0,9999
	# 31	MS (n=16)	HC (n=9)	4.40625	1.41879	1.16667	0.942809	2way ANOVA	2.17	1035	Sidak's multiple comparisons test	3.24	-1,631 to 8,11	No	0.7486
	# 32	MS (n=16)	HC (n=9)	2.46875	0.976248	0.722222	0.540776	2way ANOVA	1.17	1035	Sidak's multiple comparisons test	1.747	-3,124 to 6,617	No	>0,9999
	# 33	MS (n=16)	HC (n=9)	6.25	1.68263	1.55556	1.06538	2way ANOVA	3.145	1035	Sidak's multiple comparisons test	4.694	-0,1761 to 9,565	No	0.0741
	# 34	MS (n=16)	HC (n=9)	1.9375	0.842708	0.222222	0.662021	2way ANOVA	1.149	1035	Sidak's multiple comparisons test	1.715	-3,155 to 6,586	No	>0,9999
	# 35	MS (n=16)	HC (n=9)	0.96875	0.455221	0.166667	0.595119	2way ANOVA	0.5373	1035	Sidak's multiple comparisons test	0.8021	-4,069 to 5,673	No	>0,9999
	# 36	MS (n=16)	HC (n=9)	2.53125	1.00049	1.11111	0.793978	2way ANOVA	0.9514	1035	Sidak's multiple comparisons test	1.42	-3,45 to 6,291	No	>0,9999
	# 37	MS (n=16)	HC (n=9)	2.875	1.01704	0.444444	0.679279	2way ANOVA	1.628	1035	Sidak's multiple comparisons test	2.431	-2,44 to 7,301	No	0.9928
	# 38	MS (n=16)	HC (n=9)	2	0.699702	0.388889	0.622371	2way ANOVA	1.079	1035	Sidak's multiple comparisons test	1.611	-3,259 to 6,482	No	>0,9999
	# 39	MS (n=16)	HC (n=9)	0.21875	0.182396	-0.388889	0.361111	2way ANOVA	0.4071	1035	Sidak's multiple comparisons test	0.6076	-4,263 to 5,478	No	>0,9999
	# 40	MS (n=16)	HC (n=9)	1.28125	0.582682	0.5	0.506897	2way ANOVA	0.5234	1035	Sidak's multiple comparisons test	0.7813	-4,089 to 5,652	No	>0,9999
	# 41	MS (n=16)	HC (n=9)	1.25	0.435412	0.5	0.939119	2way ANOVA	0.5024	1035	Sidak's multiple comparisons test	0.75	-4,121 to 5,621	No	>0,9999
	# 42	MS (n=16)	HC (n=9)	3.28125	1.15917	0.722222	0.583994	2way ANOVA	1.714	1035	Sidak's multiple comparisons test	2.559	-2,312 to 7,43	No	0.9832
	# 43	MS (n=16)	HC (n=9)	3.28125	1.15917	0.722222	0.583994	2way ANOVA	1.714	1035	Sidak's multiple comparisons test	2.559	-2,312 to 7,43	No	0.9832
	# 44	MS (n=16)	HC (n=9)	2.03125	1.06699	0.722222	0.687745	2way ANOVA	0.8769	1035	Sidak's multiple comparisons test	1.309	-3,562 to 6,18	No	>0,9999
	# 45	MS (n=16)	HC (n=9)	2.78125	0.841587	0.333333	0.57735	2way ANOVA	1.64	1035	Sidak's multiple comparisons test	2.448	-2,423 to 7,319	No	0.9918

## Sheet: Figure 1G data
	IFNg delta-SFUs
		Pool 18		Pool 23		Pool 26		Pool 29			FABP7
		CYB561	FABP7	NOVA2	PROK2	RTN3	SDK2	SNAP25	SNAP91		Isoform 1	Isoform 2
	MS-Nat #7	30.6667	59	18.6667	99	94	58	58	56.3333		-13.5	107
	MS-Nat #9	22.3333	206.333	10.3333	194	155	67.3333	56.3333	198.333		3.5	63.5
	MS-Nat #12	6.33333	65.6667	-10	21.6667	21.3333	4	11	25		2	262.5
	MS-Nat #15	6.33333	44	2	24	91	10.3333	4.66667	20		0.5	440.5
