# Supplementary material for: Identification of four novel T cell autoantigens and personal autoreactive profiles in multiple sclerosis
Source: Sci Adv. 2022 Apr 27;8(17):eabn1823. doi: 10.1126/sciadv.abn1823 (PMC9045615; doi:10.1126/sciadv.abn1823)
Supplement: Supplementary file 2 — Data S1 to S8 [file sciadv.abn1823_data_s1_to_s8.zip › sciadv.abn1823_data_s2.xlsx]

## Sheet: Figure 2A Data
IFNg delta-SFUs		Antigen
		Anti-CD3	Negative Control (RAW)	CMV	FABP7	PROK2	RTN3	SNAP91	MOG	MBP	PLP
	MS-Nat #17	568.5	8	25	106.5	15.5	54.5	100	19	77	103.25
	MS-Nat #18	746.5	5	213.5	130	55.5	206	177	76.5	172	155
	MS-Nat #19	950	6	53.5	23.5	8.5	35.5	18	45.5	18.5	68
	MS-Nat #20	1038.5	3	335	65.5	50	107.5	96.5	52.5	214	76.75
	MS-Nat #21	900	3	11	414	10	25.5	16.5	12	230	329
	MS-Nat #22	785.5	2	143	197.5	2.5	51.5	7	6.5	77	241.5
	MS-Nat #23	662.5	5	256.5	46	7	10.5	21	18.5	17	45
	MS-Nat #24	764.5	4.5	94	123	0.5	20	18.5	6	25	82.5
	MS-Nat #25	599.5	10	11	89	36.5	119	99	23.5	166.5	98
	MS-Nat #26	729.5	1.5	224	47.5	-1.5	-0.5	0.5	0.25	1.5	260
	MS-Nat #27	630	2.5	24	490	-0.5	0	4.5	-1.5	19.5	500.5
	MS-Nat #28	665	1.5	107	65.5	-0.5	15.5	4.5	1.5	26	86
	MS-Nat #29	926.5	10	699.5	276	99.5	226	181	119.5	261.5	322
	MS-Nat #30	877	6	91	124.5	30	95	59.5	44.5	244.5	198.5
	MS-Nat #31	926.5	1	1	177.5	32.5	155.5	117.5	31	248.5	186
	MS-Nat #32	877	3	156	84	7	72.5	51.5	8	116.5	132.5
	MS-Nat #33	735	4	285	75	16	151	12	41.5	110	182
	MS-Nat #34	794	4	693	24	1	27.5	5	0.5	39	125
	MS-Nat #35	799	10.5	3.5	370.5	250.5	217.5	249	244.75	437	469
	MS-Nat #36	768.5	0	35.5	6	0	6	0.5	0.5	7	35.5
	MS-Nat #37	742.5	6.5	121.5	86.5	14	51.5	25	28.25	22	43
	MS-Nat #38	364	0.5	-0.5	0.5	-0.5	2	0.5	0.5	4	14.5
	MS-Nat #39	421.5	6	5	60	26	54	27.5	12	32	62.5
	MS-Nat #40	255.5	0.5	117.5	35.5	12.5	41.5	13	8	87.5	95.5
	MS-Nat #41	519	1.5	420.5	71.5	4	22.5	1.5	1	31.5	69
	MS-Nat #42	325	4.5	99	82	11	66.5	0	-1	80	123
	MS-Nat #43	666.5	3	208	174	67.5	167	118	16.5	202.5	203
	MS-Nat #44	562.5	3.5	89.5	39	17.5	49.5	4.5	7.5	75.5	66
	MS-Nat #45	671	22.5	299	229	159	275.5	10	18	319.5	360
	MS-Nat #46	310.5	4	125	132	106	168.5	107	37.5	211.5	195
	MS-Nat #47	728.5	4	234	293.5	114.5	184.5	249	124	400.5	291.5
	MS-Nat #48	919	3.5	6	104.5	18	72	15.5	10.5	117	90.5
	MS-Nat #49	496	0	3.5	109	3.5	109.5	35.5	3.5	114	112
	MS-Nat #50	632.5	10	96	361.5	149.5	378	432	151	438	374.5
	MS-Nat #51	597	1.5	2.5	90.5	1	32.5	7	1.5	269	259
	MS-Nat #52	786	5	34.5	229.5	33	200.5	174.5	42.5	318	229
	MS-Nat #53	800	3.5	216.5	26	0	6.5	12	1	5.5	39
	MS-Nat #54	770	8	583.5	145	0.5	52.5	63	19	108	257
	MS-Nat #55	746	5.5	198	370.5	367.5	603	361.5	260	621.5	527
	MS-Nat #56	827	10	71	197	17	159.5	168	48	303	290
	MS-Nat #57	716.5	2	1	30	1	21	2.5	1	33.5	169.5
	MS-Nat #58	676.5	9	178.5	158.5	117.5	162.5	125	58.5	157.5	198.5
	MS-Nat #59	702.5	17.5	104	196.5	102.5	352.5	413.5	166.5	351	325
	MS-Nat #60	780	7	19	28.5	-1	2.5	0	-2.5	58	210.5
	MS-Nat #61	1050	3	79	86	18.5	63	45	18	112	128.5
	MS-Nat #62	892	13	136	105	29.5	80	83.5	26	94.5	145.5
	MS-Nat #63	805.5	2	65	146.5	74.5	83	73.5	80.5	164	195
	MS-Nat #64	716.5	8	4.5	261.5	12	56.5	86	20.5	216.5	417
	MS-Nat #65	632	6.5	35.5	205.5	200	353	42.5	92.5	359	407.5
	MS-Nat #66	635.5	7.5	-4.5	38	5.5	24	1	2.5	234	274
	MS-Nat #67	707.5	3.5	4	166	16	101	20.5	32	272	208
	MS-Nat #68	965.5	5.5	519	147.5	39.5	46.5	83.5	60	172.5	198.5
	MS-Nat #69	660.5	5.5	-2.5	9.5	-2	2.5	3.5	0.5	38	52
	MS-Nat #70	964	5	79.5	117	9.5	12	77.5	4.5	64.5	193.5
	MS-Nat #71	253	11.5	8	59	6.5	18	30.5	12.5	34.5	59.5
	MS-Nat #72	976	2.5	160	52.5	7	29	56.5	4.5	69	143.5
	MS-Nat #73	1272	1	22	6.5	3	2	1	1.5	4.5	14.5
	MS-Nat #74	1006	11	18	154.5	53	124.5	187	31	205	191.5
	MS-Nat #75	649.5	2	65.5	130.5	21.5	113	102	16	230.5	186.5
	MS-Nat #76	1005	12.5	8	162.5	23.5	139	217	23.5	157	340
	MS-Nat #77	807.5	1.5	445	45	12.5	30	22.5	6	55.5	39
	HC #10	764	3.5	18	8	0.5	3.5	-1.5	2.5	38	74
	HC #11	687	6	13.5	201.5	60.5	128	171.5	48.5	205.5	197
	HC #12	827	1	18.5	55.5	18	27.5	19	6	42	51.5
	HC #13	726	0	1.5	48.5	1	6.5	20.5	3.5	22	112.5
	HC #14	741	2	13	113	5.5	50.5	69.5	8.5	61.5	83.5
	HC #15	749	1.5	8.5	74.5	0	1.5	3.5	-1	14	93
	HC #16	1137.5	1.5	762.5	250	4	37	86	5.5	99.5	251.5
	HC #17	939	5.5	2	5.5	2	0.5	4	-2.5	6	16.5
	HC #18	616.5	3.5	6.5	368	-3.5	9.5	60	-1	100	306.5
	HC #19	1110	14	415	12	-5	-3	-5	-6	9	129
	HC #20	803	0.5	13.5	40.5	3.5	4	6	2.5	28.5	99
	HC #21	560	7	2.5	206	-1	73.5	60	7	38.5	165
	HC #22	835.5	3.5	0	84	7	72.5	51.5	8	116.5	132.5
	HC #23	980.5	12	156	87	2.5	69.5	40	0	53.5	137.5
	HC #24	900	1.5	188	248.5	20.5	262	176	59.5	190	187.5
	HC #25	915.5	0	98	37	1	20.5	16	1.5	32	82
	HC #26	682	2	-1.5	25.5	0	22.5	2	0.5	16.5	56
	HC #27	834	1	50	26.5	4.5	7.5	4	0.5	18	40.5
	HC #28	886	1	76.5	20	0	3.5	-1	1	3.5	124
	HC #29	1065	7	2.5	19	-0.5	2.5	2.5	-0.5	33.5	160.5
	HC #30	656.5	0.5	5	27.5	3	12	12.5	4	17.5	55
	HC #31	585.5	4	-2	10.5	1.5	9.5	4	1.5	6	15
	HC #32	601.5	2	1	165.5	-0.5	51	128	1	116.5	127.5
	HC #33	766	6	87	5.5	0	1.5	-2	2.5	4.5	2.5
	HC #34	321	1.5	0.5	6	-1.5	1	-1	-1.5	2	35.5
	HC #35	389	1.5	4.5	20	2	2.5	10	0.5	7	115.5
	HC #36	843	5.5	91	19	7.5	23.5	21	13	22	27
	HC #37	985	2.5	428	270	12.5	161	129	18.5	164.5	156.5

## Sheet: Figure 2A Statistics
	Variable	Group A	Group B	Median A	25th Percentile A	75th Percentile A	Median B	25th Percentile B	75th Percentile B	Mean A	Standard Deviation A	Mean B	Standard Deviation A	Statistic test	Test-statistic (U)	Difference of median (A-B)	95 % CI of difference (A-B)	P-value	Correction method	FDR Adjusted P-value (q-value)
	Anti-CD3	MS (n=61)	HC (n=28)	742.5	634	877	784.5	662.9	911.6	733.7	200.1	782.4	195.3	Mann-Whitney U-test	728	-42	-131,5 - 41,5	0.248	False Discovery Rate - Benjamini and Hochberg, Q: 5%	0.248
	NC	MS (n=61)	HC (n=28)	4.5	2.25	7.75	2	1.125	5.5	5.42623	4.29616	3.48214	3.42508	Mann-Whitney U-test	581.5	2.5	0,5 - 3	0.0153	False Discovery Rate - Benjamini and Hochberg, Q: 5%	0.019125
	CMV	MS (n=61)	HC (n=28)	89.5	11	203	13.25	2.125	90	136.7	168.8	87.84	173.8	Mann-Whitney U-test	569.5	76.25	3,5 - 87,5	0.0114	False Discovery Rate - Benjamini and Hochberg, Q: 5%	0.0162857
	FABP7	MS (n=61)	HC (n=28)	109	50	185.3	38.75	19	152.4	134.7	109.2	86.64	99.5	Mann-Whitney U-test	556.5	70.25	11,5 - 84,5	0.0081	False Discovery Rate - Benjamini and Hochberg, Q: 5%	0.0135
	PROK2	MS (n=61)	HC (n=28)	16	3.25	51.5	2	0	6.625	42.32	67.67	6.375	13.24	Mann-Whitney U-test	432.5	14	5,0 - 21	0.0001353	False Discovery Rate - Benjamini and Hochberg, Q: 5%	0.0006667
	RTN3	MS (n=61)	HC (n=28)	56.5	23.25	155.3	10.75	2.75	50.88	101.7	113.3	40.94	63.18	Mann-Whitney U-test	469	45.75	14,5 - 68	0.0005	False Discovery Rate - Benjamini and Hochberg, Q: 5%	0.00125
	SNAP91	MS (n=61)	HC (n=28)	35.5	7	104.5	14.25	2.75	67.13	78.84	100.7	40.84	55.27	Mann-Whitney U-test	625	21.25	0,5 - 42	0.0428	False Discovery Rate - Benjamini and Hochberg, Q: 5%	0.0475556
	MOG	MS (n=61)	HC (n=28)	18	3	45	2	0.125	7.5	38.0369	55.6382	7.42857	15.0976	Mann-Whitney U-test	429	16	4,5 - 23	0.000118	False Discovery Rate - Benjamini and Hochberg, Q: 5%	0.0006667
	MBP	MS (n=61)	HC (n=28)	114	36.25	239.3	30.25	10.25	99.88	155.6	133.9	59.93	69.05	Mann-Whitney U-test	443.5	83.75	25,5 - 133	0.0002	False Discovery Rate - Benjamini and Hochberg, Q: 5%	0.0006667
	PLP	MS (n=61)	HC (n=28)	186	84.25	259.5	105.8	52.38	151.8	188.4	125.3	108.4	72.31	Mann-Whitney U-test	521	80.25	22 - 113,5	0.0029	False Discovery Rate - Benjamini and Hochberg, Q: 5%	0.0058

## Sheet: Figure 2B Data
IL-22 delta-SFUs		Antigen
		Anti-CD3	Negative Control (RAW)	CMV	FABP7	PROK2	RTN3	SNAP91	MOG	MBP	PLP
	MS-Nat #17	51.5	0.5	7.5	12.5	1	4.5	8	2.5	8.5	18
	MS-Nat #18	67.5	0	105.5	33	22.5	45	38	40	56.5	42
	MS-Nat #19	49	0	4.5	4.5	1	12	4.5	8.5	4	14
	MS-Nat #20	103.5	0	74.5	2.5	14	15	22.5	22	53	3
	MS-Nat #21	82.5	0	5.5	158.5	1	26	11	2.5	180	95.5
	MS-Nat #22	27.5	0	26	46.5	0.5	12	1.5	0	20	36.5
	MS-Nat #23	28.5	0.5	13	24.5	0.5	1	9	2.5	10.5	6
	MS-Nat #24	138.5	0.5	4.5	6.5	0	3.5	5	0	7	4.5
	MS-Nat #25	43	2	5	24	26	82	52	22.5	105	25.5
	MS-Nat #26	0.5	0.5	4.5	11.5	-0.5	-0.5	0	-0.5	-0.5	31.5
	MS-Nat #27	56.5	0	4	44.5	0	0	0.5	0	3	20.5
	MS-Nat #28	14	0	8.5	31	0	7	2	0	11	32
	MS-Nat #29	89.5	0	81	20	15	24.5	42	37.5	32	15.5
	MS-Nat #30	99	0	8	18	25	25.5	20.5	36	99.5	45
	MS-Nat #31	89	0	1	41	29	76	62.5	13.5	117	47.5
	MS-Nat #32	165.5	0	8.5	20	6.5	24.5	21.5	5	49	21.5
	MS-Nat #33	55.5	0	27	6	5	19	6.5	7.5	30.5	14.5
	MS-Nat #34	65.5	0	15.5	13	1.5	16	4.5	2	32	24.5
	MS-Nat #35	25.5	0	0	12.5	8	5.5	7.5	17.5	16	10.5
	MS-Nat #36	11	0	0	0.5	0	0.5	0	0	2.5	4
	MS-Nat #37	13.5	0.5	14.5	11	5	5.5	4	6.5	7	4
	MS-Nat #38	41.5	0	0	0.5	0	0	0.5	0	0.5	0.5
	MS-Nat #39	63.5	0	1.5	5	8	18	2.5	1.5	6.5	13.5
	MS-Nat #40	1.5	0	2.5	1.5	1.5	6	1	0	8	5
	MS-Nat #41	4.5	0	5	3.5	0.5	2	0	0	2	4
	MS-Nat #42	40.5	0	1.5	45.5	3	57.5	1	0	57	50.5
	MS-Nat #43	51	0	22	11	10.5	22.5	5	6	11.5	6.5
	MS-Nat #44	62.5	0	6.5	9.5	16	21	5.5	3.5	28.5	21
	MS-Nat #45	110.5	0.5	66.5	171.5	168	184	40.5	39.5	222.5	175.5
	MS-Nat #46	37.5	0.5	35	32	62	59.5	69	21	104.5	52
	MS-Nat #47	225	3	187	200	195.5	200	198.5	210.5	272	127
	MS-Nat #48	83.5	0	0	23	2	21	7.5	0	17	3.5
	MS-Nat #49	95.5	0	1	26.5	1	31	20	1	15.5	15.5
	MS-Nat #50	272.5	8.5	109.5	233.5	170	330	276	187.5	318	177
	MS-Nat #51	99.5	0.5	0.5	87.5	2	37.5	7.5	1.5	144.5	75
	MS-Nat #52	317.5	5	35	80.5	73.5	103	61.5	93	182.5	51.5
	MS-Nat #53	146	0	5	11	0	6.5	11	1.5	9.5	7
	MS-Nat #54	85	2	149.5	27.5	1	17	22.5	13.5	26.5	54.5
	MS-Nat #55	98	0	18.5	52	103	224.5	87	96	224	68
	MS-Nat #56	144	0.5	16.5	22	3	36	30	21.5	72.5	28
	MS-Nat #57	199.5	0	0	28	0.5	26	0	1	39.5	48
	MS-Nat #58	229.5	0.5	36	35	10	38	28	31	46.5	31.5
	MS-Nat #59	202	1.5	61.5	94	168.5	315	275	229.5	253	104
	MS-Nat #60	60	0	0	19	1	1	0.5	0	13.5	35.5
	MS-Nat #61	17.5	0	2	14.5	5	16	15	5.5	14.5	11
	MS-Nat #62	185.5	0	5.5	25.5	16.5	67	30	18	24.5	23.5
	MS-Nat #63	435	2	60.5	175	205.5	146.5	158.5	216	152.5	114
	MS-Nat #64	327.5	1	14.5	142	31.5	72	73	42.5	107	100.5
	MS-Nat #65	119	1	12	76	107	147	41	99	116	81
	MS-Nat #66	84.5	0	0	27.5	1.5	11.5	0	0	46.5	41.5
	MS-Nat #67	120.5	0	1	59	1	67	0.5	1	71.5	33.5
	MS-Nat #68	218.5	0.5	144	148	14	62.5	98.5	22.5	128.5	107
	MS-Nat #69	106.5	0	0	13.5	0	11.5	7	0	27	13
	MS-Nat #70	100	0	2.5	18.5	1.5	4	21	1	13	8.5
	MS-Nat #71	67.5	4.5	-3	17.5	1	9.5	-0.5	1.5	-1.5	3
	MS-Nat #72	10.5	0	2	3	1.5	8	8.5	2	16	5.5
	MS-Nat #73	8	0	0	8.5	0	1	0.5	0	4.5	9
	MS-Nat #74	150	2	10	35	21	42	41	24	52.5	10
	MS-Nat #75	31.5	0	10	12.5	14	31.5	35.5	7.5	42	11
	MS-Nat #76	223.5	3.5	9	80	15	79.5	121.5	21	80	67
	MS-Nat #77	143.5	1	29.5	14.5	12	19	6.5	4.5	10	6.5
	HC #10	72.5	0	0	1.5	0	0	0	0	6	3.5
	HC #11	202	0.5	7	78	53	82.5	72.5	39.5	84.5	39.5
	HC #12	17.5	0	0.5	2	0.5	2.5	0.5	0.5	1.5	1.5
	HC #13	136.5	0	0.5	9.5	2.5	1.5	7.5	0	9.5	7
	HC #14	162	0	0	18.5	1	10	9	3.5	16.5	16
	HC #15	17.5	0	0	7	0	0	0	0	0	0.5
	HC #16	90	0.5	141.5	16.5	-0.5	1	6.5	0	7	6.5
	HC #17	145.5	0	0	15	2	6.5	4.5	1.5	10.5	15
	HC #18	17	0	1.5	32.5	0	1	8	0.5	11.5	10
	HC #19	33.5	0	9	7	0.5	4	0	0	10	7.5
	HC #20	75	0	0	13	0.5	1.5	1	1.5	8	20.5
	HC #21	258.5	0	6.5	50	2	46.5	28	6	27	5.5
	HC #22	78.5	0	0	20.5	0.5	11	9.5	0.5	10	8
	HC #23	172.5	8.5	43.5	10	-4	34	18.5	-2.5	5.5	9
	HC #24	86.5	0	27	41.5	3	50	35.5	20	27	18.5
	HC #25	10	0	1	0	0	0	0	0	0.5	1
	HC #26	97.5	0	0	6.5	0	10.5	0	0	9.5	5.5
	HC #27	49.5	0	0	10.5	0.5	4.5	1	0.5	1.5	2.5
	HC #28	13	0	0	0	0	0	0	0	0.5	5.5
	HC #29	126.5	0.5	-0.5	5.5	-0.5	0.5	-0.5	-0.5	4	8
	HC #30	55	0	0.5	7	2	6.5	11	1	9	11
	HC #31	170.5	0	0	10	2	13.5	0.5	0.5	9.5	5
	HC #32	138.5	0.5	1	32.5	0	21.5	26.5	3.5	28	15.5
	HC #33	260.5	1	24	1	2	4	0	4.5	0	0
	HC #34	1.5	0	0	0	0	0	0	0	0	2
	HC #35	15	0.5	0.5	5.5	0	0.5	1	-0.5	0	6
	HC #36	15.5	0	0	1	0	0	2.5	0.5	1	0.5
	HC #37	187.5	0	91	18.5	1.5	11	8	6.5	11	4

## Sheet: Figure 2B Statistics
	Variable	Group A	Group B	Median A	25th Percentile A	75th Percentile A	Median B	25th Percentile B	75th Percentile B	Mean A	Standard Deviation A	Mean B	Standard Deviation A	Statistic test	Test-statistic (U)	Difference of median (A-B)	95 % CI of difference (A-B)	P-value	Correction method	FDR Adjusted P-value (q-value)
	Anti-CD3	MS (n=61)	HC (n=28)	84.5	41	143.8	82.5	17.5	157.9	103.2	88.94	96.63	76.9	Mann-Whitney U-test	834.5	2	-32 - 35,5	0.2459	False Discovery Rate - Benjamini and Hochberg, Q: 5%	0.2459
	NC	MS (n=61)	HC (n=28)	0	0	0.5	0	0	0.375	0.6967	1.49	1.49	1.603	Mann-Whitney U-test	711	0	0	0.1369	False Discovery Rate - Benjamini and Hochberg, Q: 5%	0.152111
	CMV	MS (n=61)	HC (n=28)	7.5	1.5	26.5	0.5	0	6.875	24.24	40.47	12.66	31.73	Mann-Whitney U-test	499.5	7	1,0 - 8,5	0.0014	False Discovery Rate - Benjamini and Hochberg, Q: 5%	0.002
	FABP7	MS (n=61)	HC (n=28)	23	11.25	46	9.75	2.875	18.5	43.14	53.7	15.02	17.78	Mann-Whitney U-test	479	13.25	4,5 - 20,5	0.0007	False Discovery Rate - Benjamini and Hochberg, Q: 5%	0.001166
	PROK2	MS (n=61)	HC (n=28)	5	1	19.75	0.5	0	2	25.39	51.82	2.445	9.996	Mann-Whitney U-test	390	4.5	1,0 - 10,5	2.133e-05	False Discovery Rate - Benjamini and Hochberg, Q: 5%	7e-05
	RTN3	MS (n=61)	HC (n=28)	21	6.75	61	4	0.5	11	48.4754	71.1755	11.5893	19.3511	Mann-Whitney U-test	415.5	17	6,0 - 24,5	6.82e-05	False Discovery Rate - Benjamini and Hochberg, Q: 5%	0.000171
	SNAP91	MS (n=61)	HC (n=28)	9	2.25	40.75	1.75	0	9.375	34.93	59.21	8.964	15.69	Mann-Whitney U-test	526	7.25	1,0 - 17	0.0033	False Discovery Rate - Benjamini and Hochberg, Q: 5%	0.004125
	MOG	MS (n=61)	HC (n=28)	5	0.5	22.5	0.5	0	3	27.06	54.04	3.107	8.225	Mann-Whitney U-test	467	4.5	1,0 - 11	0.0004	False Discovery Rate - Benjamini and Hochberg, Q: 5%	0.0008
	MBP	MS (n=61)	HC (n=28)	30.5	10.25	102	8.5	1.125	10.88	62.68	75.66	11.04	16.51	Mann-Whitney U-test	353	22	9,0 - 43	4e-06	False Discovery Rate - Benjamini and Hochberg, Q: 5%	2e-05
	PLP	MS (n=61)	HC (n=28)	23.5	8.75	51	6.25	2.75	10.75	37.9672	40.8614	8.39286	8.26232	Mann-Whitney U-test	349.5	17.25	7,0 - 28	3e-06	False Discovery Rate - Benjamini and Hochberg, Q: 5%	2e-05

## Sheet: Figure 2C Data
IL-17A delta-SFUs		Antigen
		Anti-CD3	Negative Control (RAW)	CMV	FABP7	PROK2	RTN3	SNAP91	MOG	MBP	PLP
	MS-Nat #17	110.5	2	10.5	8.5	2	3.5	6.5	2	5.5	14.5
	MS-Nat #18	45	0.5	29.5	1.5	6	8	2.5	12	7.5	5.5
	MS-Nat #19	57	2.5	4.5	7	5.5	16.5	11.5	13	11.5	14
	MS-Nat #20	67	2	56	4	12.5	17.5	18.5	15	34.5	7.5
	MS-Nat #21	83.5	1	14	148.5	1.5	19	16.5	11.5	108	91
	MS-Nat #22	40.5	0.5	19	43	0.5	6.5	0	2	13	25.5
	MS-Nat #23	41.5	3	7	7	2.5	-0.5	4	3	4	3.5
	MS-Nat #24	60	1	0	2	0	0	1.5	-1	1	0
	MS-Nat #25	19.5	2	0.5	7	10.5	28.5	18	10.5	48.5	14.5
	MS-Nat #26	3.5	1	2	10	-1	-1	-1	-1	-1	16.5
	MS-Nat #27	30	0	4.5	52	0	0	2.5	0	2.5	28.5
	MS-Nat #28	19	0	2.5	20.5	0	2	2.5	0.5	1.5	7.5
	MS-Nat #29	41	0	19	13	7.5	9	10.5	11.5	7.5	7
	MS-Nat #30	70.5	0.5	9	28.5	29	30.5	21.5	41	104	47.5
	MS-Nat #31	84.5	0.5	3.5	32.5	24.5	60.5	57	21	73.5	25
	MS-Nat #32	65	1.5	7.5	7	9.5	10	8.5	6	32.5	9.5
	MS-Nat #33	24	1	7.5	4	2.5	5	1.5	2.5	11.5	5.5
	MS-Nat #34	40	0	10.5	5	2	11	7.5	2.5	13.5	19
	MS-Nat #35	28.5	0	0	5	1.5	2	5.5	4.5	4	3.5
	MS-Nat #36	26	0	0	0.5	0	0.5	0	0	3.5	10
	MS-Nat #37	5	0.5	1	7	1	1	1.5	1.5	1.5	2.5
	MS-Nat #38	52	0	0	0	0	0	1	0.5	0.5	1
	MS-Nat #39	37.5	0	0	8	6.5	8.5	7	2.5	8.5	9
	MS-Nat #40	1.5	0	2.5	2	2	3	0.5	1.5	8	5.5
	MS-Nat #41	13.5	0	7	5	0.5	6	0.5	3	3.5	4.5
	MS-Nat #42	85.5	0	5	31	7	33.5	2	3	46	40.5
	MS-Nat #43	103	0.5	24	13.5	18.5	29.5	14.5	8.5	20.5	12
	MS-Nat #44	41.5	0	3	10	17	14.5	7	4.5	26.5	13.5
	MS-Nat #45	79	1.5	31.5	79	90	96.5	39	29.5	110.5	96.5
	MS-Nat #46	28	1	13.5	11	18.5	24.5	34.5	10.5	53	22
	MS-Nat #47	204	4	47.5	56.5	58.5	57.5	54.5	59.5	91.5	37
	MS-Nat #48	145.5	0	0	33.5	5	22.5	10	4	27	11.5
	MS-Nat #49	83	0	2	8	3	7	9	2.5	7	8
	MS-Nat #50	233	14	36.5	71	54	90	100	42	86	63
	MS-Nat #51	124.5	1	1	34	1.5	17	6	1.5	53.5	25
	MS-Nat #52	272	5	21	28.5	24.5	33.5	19.5	19	53.5	12
	MS-Nat #53	135	2	4.5	10.5	-2	4	14	0.5	10	6
	MS-Nat #54	83	4	66	13.5	0.5	10	11	1.5	12.5	21
	MS-Nat #55	191.5	2.5	14.5	22	58.5	104.5	51	60.5	112	36.5
	MS-Nat #56	112.5	0.5	7.5	9	6	13	14.5	19	27	14.5
	MS-Nat #57	110	0.5	0	11.5	1	7.5	1.5	1	26.5	19.5
	MS-Nat #58	184.5	4	20	9.5	3.5	12	8.5	10.5	12.5	10
	MS-Nat #59	192	5.5	24	22	52.5	147	130	87.5	101	37.5
	MS-Nat #60	51.5	0	0	12	1	2.5	0.5	0	16.5	33
	MS-Nat #61	38.5	1	0.5	13.5	5.5	14.5	9	8	8	11
	MS-Nat #62	199	0.5	6	6	6.5	24.5	20	10.5	12.5	8.5
	MS-Nat #63	515.5	6	30.5	87	115	92	87.5	111	85.5	70
	MS-Nat #64	328	4.5	9	97.5	16.5	33.5	55.5	27	89	79.5
	MS-Nat #65	150.5	4	17	31.5	65	65	40.5	53.5	57.5	57.5
	MS-Nat #66	95.5	1.5	-1	13.5	4	8	1.5	2.5	17	10.5
	MS-Nat #67	237	0	3	34	11.5	44.5	19	13.5	51.5	23
	MS-Nat #68	312	8.5	79.5	88	31.5	57	63.5	21.5	53.5	39.5
	MS-Nat #69	77	0	2.5	4.5	1.5	8	3.5	4	11	6
	MS-Nat #70	131.5	1.5	2.5	14	4	8.5	27.5	4	16	4
	MS-Nat #71	87	2	5.5	14	1.5	7	1	2.5	3	4
	MS-Nat #72	11	2.5	-1.5	0.5	-1	4.5	2	1	6.5	7.5
	MS-Nat #73	4.5	0	0.5	3.5	0	1.5	0	1	3.5	4
	MS-Nat #74	145.5	1.5	1	8.5	10.5	9	16	6	12.5	4.5
	MS-Nat #75	55.5	1	5	7.5	15	21	16.5	2.5	29	8
	MS-Nat #76	205.5	5	7	36	10	32	54.5	15.5	27.5	28.5
	MS-Nat #77	181	3.5	21	9.5	6	11	6	3	1	2.5
	HC #10	106	0	0.5	3.5	0	2	1	0	4.5	4
	HC #11	186.5	2.5	4.5	20.5	12.5	27	21.5	18.5	12.5	12.5
	HC #12	13	0.5	1	0	1	0	-0.5	-0.5	0	0
	HC #13	143.5	1	0.5	5	4.5	3.5	3.5	0.5	3	3.5
	HC #14	103.5	0.5	2.5	6	-0.5	4.5	2	1	6	4
	HC #15	6	0	2	8.5	0.5	0	0	0	0.5	4.5
	HC #16	39.5	0.5	14.5	0	0.5	-0.5	2.5	0	0.5	0
	HC #17	49.5	0.5	0	0.5	1	1	0	-0.5	0	0.5
	HC #18	18.5	2	3	19	4	3.5	4.5	2	5	3
	HC #19	22	0	0.5	9	1	3	0	1.5	7	3
	HC #20	70.5	0.5	0	8.5	3	1	3	2	10	5
	HC #21	184.5	5.5	5.5	12	0.5	13.5	9.5	10.5	10	-4.5
	HC #22	90.5	1	0.5	11	-1	5.5	6	0	13.5	8
	HC #23	46.5	2	8.5	3	0	7	4	1.5	4	2
	HC #24	20.5	0.5	4	4.5	2.5	12	5.5	5.5	6.5	3.5
	HC #25	8	1.5	0.5	-1	-1.5	-1.5	-0.5	-1.5	-1.5	-1
	HC #26	77	0.5	0	-0.5	0.5	1.5	0	-0.5	1	-0.5
	HC #27	20.5	0.5	0	2.5	-0.5	1.5	-0.5	0.5	-0.5	-0.5
	HC #28	18.5	0	0	0	0	1	0	0	1	4
	HC #29	69	4	-4	0.5	-4	-3.5	-4	-3	2.5	1
	HC #30	85	2.5	0.5	6	1	3	3.5	2.5	3	-0.5
	HC #31	131	2	-1	3	0	3	-0.5	0.5	3	-1.5
	HC #32	98	0	2	10	1	8	11.5	4.5	7.5	6
	HC #33	148.5	4.5	2.5	-4	-2	-4.5	-3	-1	-2.5	-3
	HC #34	0.5	0	0	0	0	0	0	0	0	0
	HC #35	52.5	0.5	0.5	1.5	1	0.5	2.5	1.5	0.5	2.5
	HC #36	14	1	-0.5	0	-1	-0.5	2	-0.5	0.5	0
	HC #37	170	2	29	23	0.5	23.5	7	10	13.5	10.5

## Sheet: Figure 2C Statistics
	Variable	Group A	Group B	Median A	25th Percentile A	75th Percentile A	Median B	25th Percentile B	75th Percentile B	Mean A	Standard Deviation A	Mean B	Standard Deviation A	Statistic test	Test-statistic (U)	Difference of median (A-B)	95 % CI of difference (A-B)	P-value	Correction method	FDR Adjusted P-value (q-value)
	Anti-CD3	MS (n=61)	HC (n=28)	79	39.25	145.5	60.75	19	105.4	103.3	95.14	71.18	57.64	Mann-Whitney U-test	691.5	18.25	-7,5 - 46,5	0.1525	False Discovery Rate - Benjamini and Hochberg, Q: 5%	0.21
	NC	MS (n=61)	HC (n=28)	1	0	2.5	0.5	0.5	2	1.779	2.44	1.286	1.443	Mann-Whitney U-test	814	0.5	-0,5 - 0,5	0.7227	False Discovery Rate - Benjamini and Hochberg, Q: 5%	0.7227
	CMV	MS (n=61)	HC (n=28)	5.5	1	18	0.5	0	2.875	11.92	16.59	2.75	6.17	Mann-Whitney U-test	449	5	1,5 - 7	0.0002	False Discovery Rate - Benjamini and Hochberg, Q: 5%	0.00025
	FABP7	MS (n=61)	HC (n=28)	11	7	31.25	3.25	0	8.875	22.68	28.37	5.429	6.802	Mann-Whitney U-test	367.5	7.75	4,5 - 12,5	8.25e-06	False Discovery Rate - Benjamini and Hochberg, Q: 5%	1.375e-05
	PROK2	MS (n=61)	HC (n=28)	5.5	1.25	15.75	0.5	-0.375	1	13.9	23.08	0.875	2.844	Mann-Whitney U-test	326	5	2,0 - 7,5	1e-06	False Discovery Rate - Benjamini and Hochberg, Q: 5%	3.333e-06
	RTN3	MS (n=61)	HC (n=28)	11	4.75	30	1.75	0	5.25	23.2	30.11	4.107	7.194	Mann-Whitney U-test	346.5	9.25	5,0 - 15	3e-06	False Discovery Rate - Benjamini and Hochberg, Q: 5%	6e-06
	SNAP91	MS (n=61)	HC (n=28)	9	2	19.75	2	0	4.375	18.95	26.29	2.875	5.04	Mann-Whitney U-test	377	7	3,0 - 12	1.27e-05	False Discovery Rate - Benjamini and Hochberg, Q: 5%	1.81429e-05
	MOG	MS (n=61)	HC (n=28)	4	1.75	14.25	0.5	-0.375	2	13.402	21.532	1.964	4.435	Mann-Whitney U-test	339.5	3.5	2,0 - 8,5	2.04e-06	False Discovery Rate - Benjamini and Hochberg, Q: 5%	5.098e-06
	MBP	MS (n=61)	HC (n=28)	13.5	6.75	52.25	3	0.5	6.875	30.92	33.49	3.964	4.597	Mann-Whitney U-test	275	10.5	7,0 - 24,5	6e-08	False Discovery Rate - Benjamini and Hochberg, Q: 5%	3e-07
	PLP	MS (n=61)	HC (n=28)	12	6	27	2.25	-0.375	4	20.75	22.07	2.357	3.808	Mann-Whitney U-test	166.5	9.75	7,0 - 16	2.1e-11	False Discovery Rate - Benjamini and Hochberg, Q: 5%	1e-07

## Sheet: Figure 2D Data
Double Cytokine delta-SFUs		Antigen
		Anti-CD3	Negative Control (RAW)	CMV	FABP7	PROK2	RTN3	SNAP91	MOG	MBP	PLP
	MS-Nat #17	67	2	6	5.5	-1.5	1	3.5	0.25	4	9
	MS-Nat #18	43	0	21	1.5	5.5	5.5	3	6	5	2
	MS-Nat #19	57.5	0.5	2.5	3	2.5	5.5	7	12	7.5	11.5
	MS-Nat #20	64.5	0	25.5	0.5	5.5	6	8	7.5	20.5	2.5
	MS-Nat #21	41	0	7	74	1	14	4.5	4.5	62	37
	MS-Nat #22	25.5	0	10.5	22.5	1.5	6.5	0.5	0.5	6.5	15
	MS-Nat #23	43	0	4.5	10	1	1	5.5	4	3	3
	MS-Nat #24	79	1.5	0.5	1.5	-1.5	-1.5	1.5	-1.5	-0.5	0
	MS-Nat #25	25	0	0.5	6	12.5	23	14.5	7	35.5	13
	MS-Nat #26	2	0	0.5	3.5	0	0	0	0	0	11
	MS-Nat #27	38	0	0.5	21	0	0	0	0	1.5	11.5
	MS-Nat #28	12.5	0	0	3	0	0.5	0.5	0	2	4.5
	MS-Nat #29	62.5	0	30.5	8	5	4	12	10	6.5	5
	MS-Nat #30	73.5	0	4.5	6.5	11.5	4.5	11.5	16.5	41.5	17
	MS-Nat #31	60.5	0	0	20.5	10	30.5	26.5	7.5	54	14.5
	MS-Nat #32	107	0	3	4	4.5	6	5	5	19	4
	MS-Nat #33	33.5	0.5	11	0.5	0	4	0	3.5	11.5	3
	MS-Nat #34	45	0	9.5	2.5	2.5	6	4.5	2	9.5	12.5
	MS-Nat #35	20	0	0	4	0.5	1	3	5.5	4	3.5
	MS-Nat #36	8.5	0	0	0	0	0.5	0	0	0.5	0
	MS-Nat #37	5.5	0	2.5	3	0	2	0.5	1.5	1	0
	MS-Nat #38	29.5	0	0	0	0	0	0.5	0	0.5	0
	MS-Nat #39	33.5	0	0.5	3	4.5	4	2	0.5	1.5	7
	MS-Nat #40	1	0	3.5	1	0.5	5.5	0	1	5	2
	MS-Nat #41	2	0	6.5	1.5	0	0	0	1	0	0.5
	MS-Nat #42	33	0	1	13	3.5	16	0.5	0	15	19.5
	MS-Nat #43	40.5	0.5	5	4	8	7.5	4.5	6.5	9.5	1.5
	MS-Nat #44	31.5	0	2.5	1.5	14	7	1.5	3.5	16	6
	MS-Nat #45	74	0.5	18	49	45.5	69.5	13.5	17	77	54.5
	MS-Nat #46	23.5	1	12	11.5	23	25.5	29	10.5	59.5	22
	MS-Nat #47	162	2	53	50	47.5	59.5	64	61.5	95	37.5
	MS-Nat #48	74	0	0	7.5	0.5	5.5	1	1	2.5	2
	MS-Nat #49	70	0	1	5.5	1	2.5	4	0.5	4	2.5
	MS-Nat #50	153	1	25.5	58.5	42	82	74	42.5	62	40.5
	MS-Nat #51	85.5	0.5	0.5	21.5	0.5	8	0.5	2	59.5	26.5
	MS-Nat #52	190	2.5	2	13	11.5	21	13	8	41.5	6.5
	MS-Nat #53	78	0	1.5	0.5	0	1	2.5	0.5	3	1
	MS-Nat #54	72	1.5	71	6	-1.5	2.5	3	2.5	9	13.5
	MS-Nat #55	80	0	8	14.5	43.5	71.5	35.5	47.5	81	27
	MS-Nat #56	89	0	6	2.5	1.5	10.5	9	10	28.5	7
	MS-Nat #57	111.5	0	0	5.5	0	6	0.5	0.5	8.5	7.5
	MS-Nat #58	142	2	4.5	3	2.5	6.5	6.5	6	7.5	6
	MS-Nat #59	124.5	3	13	12	38	95	71.5	66.5	56.5	21
	MS-Nat #60	36	0	0	2	0	0.5	0	0	2.5	12.5
	MS-Nat #61	19	0	0	2	2	3	2.5	4.5	1	6.5
	MS-Nat #62	141	0.5	3	4	4.5	12.5	12	7.5	7.5	8
	MS-Nat #63	334.5	2	16.5	41.5	53	39	38.5	62.5	33.5	32.5
	MS-Nat #64	236	0	7	51	12	17.5	25.5	13.5	31.5	46
	MS-Nat #65	108	2	8	27.5	59	75.5	30	45.5	47	35.5
	MS-Nat #66	59	0	0	6.5	2	2.5	0.5	1.5	14.5	12
	MS-Nat #67	89	0	0.5	7.5	4	13.5	3	3.5	24.5	7
	MS-Nat #68	150	1	33	34	3.5	14.5	22.5	8.5	19	18
	MS-Nat #69	73.5	0	0	2	0	2.5	1	2	7.5	0.5
	MS-Nat #70	73.5	0.5	2	1.5	0.5	2	7	1.5	6.5	4
	MS-Nat #71	44	0.5	0.5	6.5	0.5	3.5	0	1.5	-0.5	1
	MS-Nat #72	8	1	-0.5	0.5	-0.5	5	-1	1.5	10	0.5
	MS-Nat #73	5	0	0	1.5	0	0.5	0	0	0.5	0.5
	MS-Nat #74	101.5	1.5	1.5	4.5	5.5	6.5	5.5	2	13	2
	MS-Nat #75	29	0	4	6	13	16	17.5	7	18	5.5
	MS-Nat #76	138.5	3	2.5	17	1	19.5	41	4	13.5	17
	MS-Nat #77	145	1.5	20.5	4.5	4	9.5	0.5	0.5	1.5	0
	HC #10	57.5	0	0	0.5	0	0	0	0	1.5	2
	HC #11	109.5	0.5	2	16.5	9	14	18	7	14	4.5
	HC #12	12	0	1.5	1.5	0	1	0	0	0.5	0
	HC #13	67	0	0	1.5	1.5	1	0.5	0.5	1.5	1.5
	HC #14	96	0	0	7.5	0.5	2.5	1	0.5	4	4
	HC #15	10	0	2	3	0	0	0	0	0.5	2.5
	HC #16	46.5	0.5	33.5	1	-0.5	-0.5	0	-0.5	0.5	2
	HC #17	73	0	0.5	0.5	0	0	0	0	1.5	1
	HC #18	13	0	1	11	0	1	2	0	6	2.5
	HC #19	20	0	2	5	0.5	0.5	0	0	4	2.5
	HC #20	64	0	0	4.5	1	0	1.5	0.5	4.5	4.5
	HC #21	117.5	2	0.5	10.5	-1	7.5	4	4.5	6	-1
	HC #22	74.5	0	0	6	0.5	3	3	1.5	2.5	2.5
	HC #23	79	2	9	5.5	-2	5.5	-0.5	-0.5	0	1.5
	HC #24	52	0.5	3.5	12	1	19	6	5	5.5	4
	HC #25	5.5	0	0	0	0	0	0	0	0	1
	HC #26	72.5	0	0	0.5	0	0	0.5	0	1.5	0
	HC #27	40.5	0	0	1.5	0	0.5	0	1.5	0.5	0.5
	HC #28	11	0	0	0	0	0.5	0	0	0	1
	HC #29	82.5	0	0	0.5	0	0	0	0	2	1.5
	HC #30	43	0	0	1.5	0.5	1	2	0.5	3	1
	HC #31	121	1	-1	2	-0.5	1.5	0.5	0	2.5	-1
	HC #32	77	0	0	9.5	0	6.5	5	0	8	5
	HC #33	127.5	3	0	-2.5	-2	-2.5	-3	1	-0.5	-2
	HC #34	1.5	0	0	0	0	0	0	0	0	0.5
	HC #35	13.5	0.5	1	2	1	0.5	0	1	-0.5	3
	HC #36	8	0	0	1	0	0	1.5	0.5	0	0
	HC #37	111.5	0	17.5	10.5	0	8	2.5	1	4.5	3

## Sheet: Figure 2D Statistics
	Variable	Group A	Group B	Median A	25th Percentile A	75th Percentile A	Median B	25th Percentile B	75th Percentile B	Mean A	Standard Deviation A	Mean B	Standard Deviation A	Statistic test	Test-statistic (U)	Difference of median (A-B)	95 % CI of difference (A-B)	P-value	Correction method	FDR Adjusted P-value (q-value)
	Anti-CD3	MS (n=61)	HC (n=28)	62.5	30.5	95.25	60.75	13.13	81.63	72.2	61.13	57.38	39.79	Mann-Whitney U-test	778	1.75	-11,5 - 28	0.5055	False Discovery Rate - Benjamini and Hochberg, Q: 5%	0.3104
	NC	MS (n=61)	HC (n=28)	0	0	1	0	0	0.5	0.5328	0.836	0.3571	0.7559	Mann-Whitney U-test	752	0	0 - 0	0.2967	False Discovery Rate - Benjamini and Hochberg, Q: 5%	0.3104
	CMV	MS (n=61)	HC (n=28)	2.5	0.5	8.75	0	0	1.875	7.761	12.97	2.607	7.069	Mann-Whitney U-test	475.5	2.5	0,5 - 4	0.00055	False Discovery Rate - Benjamini and Hochberg, Q: 5%	0.000785714
	FABP7	MS (n=61)	HC (n=28)	5.5	2	13	1.75	0.5	7.125	11.57	16.14	4.036	4.694	Mann-Whitney U-test	550	3.75	0,5 - 5	0.0067	False Discovery Rate - Benjamini and Hochberg, Q: 5%	0.008375
	PROK2	MS (n=61)	HC (n=28)	2	0	9	0	0	0.5	8.369	14.91	0.339	1.861	Mann-Whitney U-test	386	2	0,5 - 4	1.4e-05	False Discovery Rate - Benjamini and Hochberg, Q: 5%	3.462e-05
	RTN3	MS (n=61)	HC (n=28)	6	2.25	15.25	0.5	0	2.875	14.26	22.16	2.518	4.719	Mann-Whitney U-test	384.5	5.5	2,0 - 6,5	1.731e-05	False Discovery Rate - Benjamini and Hochberg, Q: 5%	3.462e-05
	SNAP91	MS (n=61)	HC (n=28)	3.5	0.5	12.5	0.25	0	2	10.72	17.08	1.589	3.697	Mann-Whitney U-test	428.5	3.25	0,5 - 5,5	0.0001	False Discovery Rate - Benjamini and Hochberg, Q: 5%	0.000166666
	MOG	MS (n=61)	HC (n=28)	3.5	0.5	7.75	0	0	1	8.98	15.94	0.857	1.753	Mann-Whitney U-test	341	3.5	1,0 - 5	1.9001e-06	False Discovery Rate - Benjamini and Hochberg, Q: 5%	9.833e-06
	MBP	MS (n=61)	HC (n=28)	9	2.75	30	1.5	0.125	4.375	19.48	23.55	2.625	3.208	Mann-Whitney U-test	346.5	7.5	3,5 - 13	2.95e-06	False Discovery Rate - Benjamini and Hochberg, Q: 5%	9.833e-06
	PLP	MS (n=61)	HC (n=28)	7	2	16	1.5	0.5	2.875	11.48	12.73	1.696	1.776	Mann-Whitney U-test	345.5	5.5	2,5 - 9,5	2.8e-06	False Discovery Rate - Benjamini and Hochberg, Q: 5%	9.833e-06
