# Supplementary material for: Identification of four novel T cell autoantigens and personal autoreactive profiles in multiple sclerosis
Source: Sci Adv. 2022 Apr 27;8(17):eabn1823. doi: 10.1126/sciadv.abn1823 (PMC9045615; doi:10.1126/sciadv.abn1823)
Supplement: Supplementary file 2 — Data S1 to S8 [file sciadv.abn1823_data_s1_to_s8.zip › sciadv.abn1823_data_s3.xlsx]

## Sheet: Figure 3A Data
IFNg delta-SFUs		Antigen
		Anti-CD3	Negative Control (RAW)	CMV	FABP7	PROK2	RTN3	SNAP91	MOG	MBP	PLP		Excluded test
	MS-Un #1	1457.5	15.5	8	9	5.5	68	16.5	25	155.5	71.5
	MS-Un #2	1249.5	5.5	8	130	18	79	38	6.5	146	128
	MS-Un #3	659.5	6	-1.5	58	-2.5	85	-2.5	-1	64.5	79.5
	MS-Un #4	738.5	2.5	1	25	0.5	13.5	0	2	30.5	24.5
	MS-Un #5	1217.5	6.5	6	27.5	1	17	7.5	3.5	27.5	58
	MS-Un #6	295	9	48.5	157.5	22.5	122	94.5	49.5	74.5	107.5
	MS-Un #7	1027.5	2.5	22.5	13.5	6.5	18.5	8.5	17	26	35
	MS-Un #8	339.5	3.5	1	11	4	16	1	3.5	43	43.5
	MS-Un #9	922	7.5	83.5	362.5	65.5	315	54.5	60	195	342
	MS-Un #10	311.5	4.5	5.5	12	18.5	28.5	8.5	4.5	37	18
	MS-Un #11	1116	10	14.5	19.5	2	12.5	26	6	26	41.5
	MS-Un #12	1022.5	0	258	53.5	40	73.5	14	22	25	74.5
	MS-Un #13	1335.5	7	398.5	5.5	2.5	17	1	7.5	3.5	10
	MS-Un #14	558	4	19.5	68.5	39.5	95	41	29	56.5	109
	MS-Un #15	903	19.5	10	82	-5	72.5	19	6	56.5	74
	MS-Un #16	931.5	0	13.5	14	12.5	25.5	17	8.5	9	25
	MS-Un #17	149.5	1	12.5	51.5	22.5	62	36	37	75.5	67
	MS-Un #18	724.5	18	67.5	128	149	136.5	273.5	133	151.5	227.5
	MS-Un #19	781.5	9.5	135.5	166	101	250	73	96.5	219.5	193.5
	MS-Un #20	837.5	10.5	58	94	89	92	79	105	101.5	165
	MS-Un #21	366.5	9.5	33.5	105.5	51	108.5	61.5	30	134	179.5
	MS-Un #22	912.5	5.5	9	151	109.5	172.5	110.5	102	183.5	315.5
	MS-Un #23	1120	5.5	1	0.5	0.5	8.5	-1.5	-1.5	16.5	10
	MS-Un #24	1079	6.5	-3	157	5.5	31	111	19	65	170.5
	MS-Un #25	1774	4		57	7.5	10.5	12.5
	MS-Un #26	1273	6	340.5	55	29	36	10	50.5	83	125
	MS-Un #27	1616	8	4					5.5	18.5	104
	MS-Un #28	1349.5	2.5	1131	52.5	7.5	41.5	29.5	28.5	27	86.5
	MS-Un #29	1062.5	9	0.5	6.5	1	13.5	-3.5	3.5	6	59.5
	MS-Un #30	1020.5	7	1442.5	138	128	178.5	69	5.5	119	208
	MS-Un #31	1036	11	549	90.5	10	39.5	7	0	8.5	109.5
	HC #27	468.5	4.5	39	-2	-2.5	-0.5	7.5	-3.5	9	4.5
	HC #26	1397	2.5	15.5	105.5	-0.5	45.5	8.5	7.5	80	92.5
	HC #25	2060	2.5	117.5	31	-1	3.5	6	0.5	20.5	30
	HC #24	1522.5	2	272	212.5	7	203.5	111	28.5	168	325.5
	HC #28	1163.5	13	-3.5	-5.5	0	1.5	-0.5	1	4	8
	HC #29	1879.5	1	73.5	1	3.5	0	0.5	-0.5	3	9
	HC #30	1082.5	0.5	4.5	4.5	0	4	5	2.5	6	17
	HC #31	772.5	1	3	7	3.5	2.5	2	2	6.5	31.5
	HC #32	517	0.5	0	92.5	4.5	114	62.5	1	66	147.5
	HC #33	1208.5	0.5	124	7	3.5	2	3.5	8	14	5.5
	HC #34	768	1	-0.5	1	3.5	21.5	4.5	4.5	22.5	42.5
	HC #38	1046	0.5	6	74	5.5	58.5	19.5	13	59	105
	HC #39	1543.5	2.5	362.5	121.5	2.5	23.5	0.5	3	75.5	68.5
	HC #23	1709.5	2	310	14	3	7.5	22	9	15	64.5
	HC #22	901	4	1	31.5	8.5	12	18.5	8	15.5	59
	HC #21	1061.5	5.5	-0.5	69.5	7	9.5	49.5	13.5	12.5	120
	HC #16	1346	1.5	1172.5	18	3	10.5	21.5	2	5.5	114.5
	HC #15	741.5	5.5	11	4	11.5	21.5	3.5	-2.5	5	32.5
	HC #40	1183.5	4	201	35	19	11	12	12.5	20.5	51
	HC #35	203	6.5	-1.5	-2.5	-3	1.5	1	-5	-2	39.5
	OND #1	1311	2.5	-1.5	37	-0.5	-1	8	7	2	64
	OND #2	336.5	0.5	14	10	0.5	8	4.5	1.5	9	28.5
	OND #3	771	4	2	28.5	1	8	15	10	15	23.5
	OND #4	199	0	56	0.5	0	0.5	1	0	13	2
	OND #5	681	4	368					6.5	9.5	33
	OND #6	1803.5	6	69	54	21.5	80.5	2	0	5	15.5
	OND #7	1153	4.5	115	7	3	1	2.5	12	11	44
	OND #8	1307	1	94	8.5	3.5	-3.5	2	14	21.5	53.5
	OND #9	1251	4.5	65	0.5	3.5	7	-1	36	95	166
	OND #10	1508.5	1	2.5	73	4.5	59.5	12	7.5	6	6.5
	OND #11	1400.5	6.5	11.5	31.5	1.5	5	6.5	4.5	-3.5	24.5
	OND #12	1352.5	1	8	13.5	-0.5	22	2	3.5	8	34
	OND #13	779	11.5	1882	248	24	168.5	75.5	6	55	376.5
	OND #14	1318.5	10.5	673.5	11.5	-1	22	-1.5	-5.5	4.5	4.5
	OND #15	914.5	2.5	51.5	411.5	283.5	336	198.5	16.5	307	443.5
	OND #16	765	23	64	7.5	-1.5	38	15.5	3.5	47.5	91.5
	OND #17	1733	10.5	8.5	53	-1	13.5	0.5	-2	17.5	130.5
	OND #18	1517	4	94.5	26	8	85	3.5	7	50	189.5
	OND #19	1778.5	4.5	72.5	15	7	22.5	2	2	1	36.5

## Sheet: Figure 3A Statistics
	Variable	Group A	Group B	Median A	25th Percentile A	75th Percentile A	Median B	25th Percentile B	75th Percentile B	Mean A	Standard Deviation A	Mean B	Standard Deviation B	Statistic test	Test-statistic (U)	Difference of median (A-B)	95 % CI of difference (A-B)	P-value	Correction method	FDR Adjusted P-value (q-value)
	Anti-CD3	MS (n=31)	HC (n=20)	1021	724.5	1218	1123	769.1	1491	941.5	392.9	1129	479.3	Mann-Whitney U-test	238	-102.5	-439 - 74	0.1693	False Discovery Rate - Benjamini and Hochberg, Q: 5%	0.1881
	NC	MS (n=31)	HC (n=20)	6.5	4	9.5	2.25	1	4.375	7	4.651	3.05	3	Mann-Whitney U-test	130.5	4.25	2 - 5,5	0.0003	False Discovery Rate - Benjamini and Hochberg, Q: 5%	0.0023
	CMV	MS (n=30)	HC (n=20)	14	5.125	96.5	13.25	0.25	181.8	115.9	337.9	135.4	270	Mann-Whitney U-test	278.5	0.75	-33 - 16,5	0.6766	False Discovery Rate - Benjamini and Hochberg, Q: 5%	0.6766
	FABP7	MS (n=30)	HC (n=20)	56	13.88	128.5	16	1.75	72.88	76.73	75.87	40.98	56.29	Mann-Whitney U-test	187	40	4,5 - 59,00	0.0246	False Discovery Rate - Benjamini and Hochberg, Q: 5%	0.0388
	PROK2	MS (n=30)	HC (n=20)	11.25	2.375	42.75	3.5	0	6.625	31.4	42.44	3.925	5.107	Mann-Whitney U-test	156	7.75	2 - 23,00	0.0037	False Discovery Rate - Benjamini and Hochberg, Q: 5%	0.0101
	RTN3	MS (n=30)	HC (n=20)	51.75	17	98.38	10	2.125	23	74.63	74.39	27.65	49.55	Mann-Whitney U-test	115.5	41.75	12 - 68,0	0.0001	False Discovery Rate - Benjamini and Hochberg, Q: 5%	0.0015
	SNAP91	MS (n=30)	HC (n=20)	18	7.375	63.38	6.75	2.375	21	40.4	55.71	17.93	27.44	Mann-Whitney U-test	215	11.25	-1,5 - 29,00	0.0934	False Discovery Rate - Benjamini and Hochberg, Q: 5%	0.1121
	MOG	MS (n=30)	HC (n=20)	12.75	4.25	40.13	2.75	0.625	8.75	28.8	36.29	5.25	7.689	Mann-Whitney U-test	154.5	10	2,5 - 24	0.0034	False Discovery Rate - Benjamini and Hochberg, Q: 5%	0.0101
	MBP	MS (n=30)	HC (n=20)	56.5	25.75	122.8	14.5	5.625	49.88	72.83	62.41	30.3	41.17	Mann-Whitney U-test	144.5	42	10 - 60,5	0.0017	False Discovery Rate - Benjamini and Hochberg, Q: 5%	0.006
	PLP	MS (n=30)	HC (n=20)	83	43	166.4	46.75	20.25	101.9	108.8	84.87	68.4	73.61	Mann-Whitney U-test	192	36.25	2,5 - 70,5	0.032	False Discovery Rate - Benjamini and Hochberg, Q: 5%	0.048
	Anti-CD3	MS (n=31)	OND (n=19)	1021	724.5	1218	1307	771	1509	941.5	392.9	1152	464.8	Mann-Whitney U-test	206	-286.5	-476 - 28,5	0.0785	False Discovery Rate - Benjamini and Hochberg, Q: 5%	0.1024
	NC	MS (n=31)	OND (n=19)	6.5	4	9.5	4	1	6.5	7	4.651	5.368	5.462	Mann-Whitney U-test	214	2.5	-0,5 - 4,5	0.1085	False Discovery Rate - Benjamini and Hochberg, Q: 5%	0.1762
	CMV	MS (n=30)	OND (n=19)	14	5.125	96.5	64	8.5	94.5	115.9	337.9	192.1	440	Mann-Whitney U-test	228.5	-50	-57,5 - 7,5	0.2509	False Discovery Rate - Benjamini and Hochberg, Q: 5%	0.2688
	FABP7	MS (n=30)	OND (n=18)	56	13.88	128.5	20.5	18.25	53.25	76.73	75.87	57.58	104.8	Mann-Whitney U-test	180.5	35.5	-0,5 - 59,00	0.0567	False Discovery Rate - Benjamini and Hochberg, Q: 5%	0.0794
	PROK2	MS (n=30)	OND (n=18)	11.25	2.375	42.75	2.25	-0.5	7.25	31.4	42.44	19.83	66.2	Mann-Whitney U-test	153	9	1,5 - 21,5	0.0118	False Discovery Rate - Benjamini and Hochberg, Q: 5%	0.0272
	RTN3	MS (n=30)	OND (n=18)	51.75	17	98.38	17.75	4	64.75	74.63	74.39	48.47	83.86	Mann-Whitney U-test	155.5	34	5,0 - 61,0	0.0139	False Discovery Rate - Benjamini and Hochberg, Q: 5%	0.0298
	SNAP91	MS (n=30)	OND (n=18)	18	7.375	63.38	3	1.75	12.75	40.4	55.71	19.36	47.98	Mann-Whitney U-test	161.5	15	2,0 - 34,0	0.02	False Discovery Rate - Benjamini and Hochberg, Q: 5%	0.0353
	MOG	MS (n=30)	OND (n=19)	12.75	4.25	40.13	6	1.5	10	28.8	36.29	6.842	8.933	Mann-Whitney U-test	175	6.75	1,0 - 22,5	0.0232	False Discovery Rate - Benjamini and Hochberg, Q: 5%	0.0387
	MBP	MS (n=30)	OND (n=19)	56.5	25.75	122.8	11	5	47.5	72.83	62.41	35.37	70.22	Mann-Whitney U-test	129	45.5	12,0 - 63,5	0.001	False Discovery Rate - Benjamini and Hochberg, Q: 5%	0.005
	PLP	MS (n=30)	OND (n=19)	83	43	166.4	36.5	23.5	130.5	108.8	84.87	93.03	124.2	Mann-Whitney U-test	201.5	46.5	-5,5 - 71,0	0.0877	False Discovery Rate - Benjamini and Hochberg, Q: 5%	0.1096
	Anti-CD3	MS (n=31)	HC + OND (n=39)	1021	724.5	1218	1184	771	1509	941.5	392.9	1140	466.2	Mann-Whitney U-test	444	-163	-425 - 7,5	0.0582	False Discovery Rate - Benjamini and Hochberg, Q: 5%	0.0794
	NC	MS (n=31)	HC + OND (n=39)	6.5	4	9.5	2.5	1	5.5	7	4.651	4.179	4.473	Mann-Whitney U-test	344.5	4	1,5 - 5	0.0018	False Discovery Rate - Benjamini and Hochberg, Q: 5%	0.006
	CMV	MS (n=30)	HC + OND (n=39)	14	5.125	96.5	51.5	3	117.5	115.9	337.9	163	359.2	Mann-Whitney U-test	550	-37.5	-45,5 - 9,5	0.6759	False Discovery Rate - Benjamini and Hochberg, Q: 5%	0.6766
	FABP7	MS (n=30)	HC + OND (n=38)	56	13.88	128.5	16.5	6.375	57.88	76.73	75.87	48.84	82.15	Mann-Whitney U-test	367.5	39.5	5,0 - 54	0.0118	False Discovery Rate - Benjamini and Hochberg, Q: 5%	0.0272
	PROK2	MS (n=30)	HC + OND (n=38)	11.25	2.375	42.75	3.25	-0.125	7	31.4	42.44	11.46	45.74	Mann-Whitney U-test	309	8	2,5 - 19	0.001	False Discovery Rate - Benjamini and Hochberg, Q: 5%	0.005
	RTN3	MS (n=30)	HC + OND (n=38)	51.75	17	98.38	10.75	2.375	39.88	74.63	74.39	37.51	67.85	Mann-Whitney U-test	271	41	11,5 - 59,5	0.0002	False Discovery Rate - Benjamini and Hochberg, Q: 5%	0.002
	SNAP91	MS (n=30)	HC + OND (n=38)	18	7.375	63.38	4.75	2	16.25	40.4	55.71	18.61	38.01	Mann-Whitney U-test	376.5	13.25	2 - 25,5	0.0162	False Discovery Rate - Benjamini and Hochberg, Q: 5%	0.0324
	MOG	MS (n=30)	HC + OND (n=39)	12.75	4.25	40.13	4.5	1	9	28.8	36.29	6.026	8.247	Mann-Whitney U-test	329.5	8.25	2,5 - 21	0.0017	False Discovery Rate - Benjamini and Hochberg, Q: 5%	0.006
	MBP	MS (n=30)	HC + OND (n=39)	56.5	25.75	122.8	13	5.5	47.5	72.83	62.41	32.82	56.48	Mann-Whitney U-test	273.5	43.5	13,5 - 58,5	0.0001	False Discovery Rate - Benjamini and Hochberg, Q: 5%	0.0015
	PLP	MS (n=30)	HC + OND (n=39)	83	43	166.4	42.5	23.5	105	108.8	84.87	80.4	100.9	Mann-Whitney U-test	393.5	40.5	4,5 - 65	0.0199	False Discovery Rate - Benjamini and Hochberg, Q: 5%	0.0353

## Sheet: Figure 3B Data
IL-22 delta-SFUs		Antigen
		Anti-CD3	Negative Control (RAW)	CMV	FABP7	PROK2	RTN3	SNAP91	MOG	MBP	PLP		Excluded test
	MS-Un #1	416.5	1	5.5	31	6.5	74.5	7.5	10	116.5	60
	MS-Un #2	511.5	1.5	4	39	3.5	22.5	28	4	17.5	15
	MS-Un #3	215	0	0.5	6.5	0.5	7	0	0.5	8.5	5.5
	MS-Un #4	345	0	1	40	1.5	29.5	0.5	1.5	19.5	38
	MS-Un #5	975.5	7.5	39	34	35	67	39	59	72.5	63.5
	MS-Un #6	94.5	1.5	13.5	17	3.5	20	22	11	6.5	19
	MS-Un #7	42.5	0	4.5	5	4.5	8	4	10	9.5	6.5
	MS-Un #8	55.5	0.5	1	1	0	1	0	0	11	5
	MS-Un #9	811	5.5	104.5	284	94.5	121	60.5	63	148.5	408
	MS-Un #10	47.5	0	1	0.5	2	0	1	0.5	2.5	2
	MS-Un #11	74.5	1	9.5	6.5	-0.5	5	4	-0.5	1	2.5
	MS-Un #12	188	1	58	26	17	55.5	3.5	14	9	16.5
	MS-Un #13	179.5	0	72	7	3	6	3.5	11.5	2	5.5
	MS-Un #14	372	0	10	23.5	37	15.5	19.5	12.5	3.5	14.5
	MS-Un #15	439	1.5	20.5	27	12	27.5	18.5	25	9.5	29
	MS-Un #16	27	0	3	1	1.5	2	2.5	2	0.5	0.5
	MS-Un #17	29	1	16	25.5	18	17	25.5	54	30	34.5
	MS-Un #18	369.5	6.5	39.5	20.5	18.5	17	49.5	40	17.5	33
	MS-Un #19	159	1	43	42	41	44	38	48.5	45.5	54.5
	MS-Un #20	528	3.5	107	41	54	37	71	166.5	34	66.5
	MS-Un #21	167.5	0.5	8	20	12.5	16.5	18	22	16.5	21
	MS-Un #22	704.5	0.5	22	42	122.5	73	111.5	101.5	60	139
	MS-Un #23	248	0.5	-0.5	3	-0.5	3.5	0	-0.5	48.5	19
	MS-Un #24	584	0.5	9	207	3.5	123	231.5	71	171	164.5
	MS-Un #25	452.5	0.5		35	9	20	8
	MS-Un #26	380	0	114	31	9.5	27	0	36	54	33.5
	MS-Un #27	361	2.5	0.5					17	33.5	71
	MS-Un #28	275.5	0	75	19.5	14	36	28	25.5	7.5	31
	MS-Un #29	883	0	0.5	71.5	1	88.5	1.5	0	103.5	176.5
	MS-Un #30	850.5	0.5	474.5	175.5	322.5	220.5	146.5	26	264	191.5
	MS-Un #31	924.5	2	106.5	174	48	97.5	8	6	56.5	151.5
	HC #27	81.5	2	2.5	-0.5	-1.5	-1	8.5	-1.5	1.5	5
	HC #26	666.5	1	40.5	198	-1	144	4.5	2	100.5	168
	HC #25	60	0.5	2	1	-0.5	1.5	0	0.5	0	3
	HC #24	222.5	0	50.5	55.5	6	54.5	48	41.5	56.5	72
	HC #28	382	1.5	1	-1	-1	4	-1	-1	5.5	19.5
	HC #29	253.5	0	0.5	1	7.5	0	0.5	0.5	6.5	13
	HC #30	110	0.5	0.5	7	0	1.5	9	1	4	13
	HC #31	386	0	1.5	7	0.5	9	1.5	0	10	33.5
	HC #32	234.5	0.5	-0.5	63.5	2	80	75.5	2	39	34.5
	HC #33	524	0	21.5	10	5.5	3.5	11.5	13.5	12	10
	HC #34	134.5	0	0	3	0.5	26	0	0	37.5	27.5
	HC #38	237.5	0	0.5	53	10.5	37.5	27	14	39.5	12
	HC #39	110.5	0	3.5	20	0.5	18	0	1.5	15	32.5
	HC #23	488	0	56	39	2	3	57	45.5	46	116.5
	HC #22	200.5	0	3.5	31.5	3.5	19.5	6.5	16	5.5	56.5
	HC #21	338.5	0.5	2	165	5	47	63.5	29	17	46.5
	HC #16	189	0	41	33	20.5	32.5	35	8.5	21	55
	HC #15	605.5	1.5	-1	2	2.5	7.5	1	-0.5	17.5	28
	HC #40	197.5	0	6	32.5	12	11.5	17.5	0.5	7.5	33
	HC #35	16	1.5	1	4.5	0	3.5	1.5	-1.5	0.5	14.5
	OND #1	204.5	0	0.5	27.5	0.5	3.5	8.5	14	5.5	23.5
	OND #2	51	0	2.5	11.5	0	7	11.5	7	8.5	12
	OND #3	53.5	0.5	-0.5	6	3	3	4.5	6	3.5	11
	OND #4	6.5	0	0	0	0	0.5	0	0.5	0.5	0
	OND #5	101.5	0	10					13	12.5	17.5
	OND #6	234.5	0	1	39	42.5	72	2.5	0	1.5	3.5
	OND #7	158.5	1.5	10.5	3	0	2.5	8	13	11	21.5
	OND #8	172.5	0	1.5	13	-1	16.5	-0.5	5.5	8.5	16.5
	OND #9	337.5	2.5	7.5	1	0	4.5	0.5	53.5	87	88
	OND #10	300.5	0	0	29	6	23.5	16.5	1	0	9.5
	OND #11	419	1.5	0.5	22	11.5	11	12	-1	9	9.5
	OND #12	584.5	0	1	10.5	0.5	20	0.5	0	9.5	109.5
	OND #13	376.5	1.5	772	117	49.5	84	105	1.5	48	140.5
	OND #14	120	0	24	42.5	2.5	38	1	0	34	22.5
	OND #15	449	0.5	22	38	114	49	61.5	32.5	86	58
	OND #16	537.5	1.5	4.5	54.5	28.5	91.5	68.5	5	90.5	99.5
	OND #17	160.5	0	3	13.5	10	14	11	6	13	15.5
	OND #18	218	0	2.5	22.5	1.5	48	4	3	32.5	63
	OND #19	606	2.5	9.5	103.5	68	133	33	-0.5	49.5	141.5

## Sheet: Figure 3B Statistics
	Variable	Group A	Group B	Median A	25th Percentile A	75th Percentile A	Median B	25th Percentile B	75th Percentile B	Mean A	Standard Deviation A	Mean B	Standard Deviation B	Statistic test	Test-statistic (U)	Difference of median (A-B)	95 % CI of difference (A-B)	P-value	Correction method	FDR Adjusted P-value (q-value)
	Anti-CD3	MS (n=31)	HC (n=20)	361	159	528	228.5	116.5	385	377.8	288	271.9	184.6	Mann-Whitney U-test	261	132.5	-55,0 - 226,5	0.3527	False Discovery Rate - Benjamini and Hochberg, Q: 5%	0.5039
	NC	MS (n=31)	HC (n=20)	0.5	0	1.5	0	0	0.875	1.306	19.31	0.475	0.6584	Mann-Whitney U-test	224.5	0.5	0,0 - 1,0	0.0864	False Discovery Rate - Benjamini and Hochberg, Q: 5%	0.2614
	CMV	MS (n=30)	HC (n=20)	11.75	2.5	61.5	2	0.5	17.63	45.42	89.22	11.63	18.98	Mann-Whitney U-test	179	9.75	0,5 - 22,0	0.0157	False Discovery Rate - Benjamini and Hochberg, Q: 5%	0.1035
	FABP7	MS (n=30)	HC (n=20)	26.5	6.875	41.25	15	2.25	49.5	48.55	68.45	36.25	53.98	Mann-Whitney U-test	251.5	11.5	-7,0 - 22,5	0.3424	False Discovery Rate - Benjamini and Hochberg, Q: 5%	0.5039
	PROK2	MS (n=30)	HC (n=20)	9.25	1.875	35.5	2	0	5.875	29.83	62.28	3.725	5.507	Mann-Whitney U-test	157.5	7.25	1,5 - 14,5	0.0041	False Discovery Rate - Benjamini and Hochberg, Q: 5%	0.082
	RTN3	MS (n=30)	HC (n=20)	24.75	7.75	68.5	10.25	3.125	36.25	42.75	48.74	25.15	35.42	Mann-Whitney U-test	214.5	14.5	-1,5 - 26,0	0.0915	False Discovery Rate - Benjamini and Hochberg, Q: 5%	0.2614
	SNAP91	MS (n=30)	HC (n=20)	13	2.25	38.25	7.5	0.625	33	31.7	51.01	18.35	24.24	Mann-Whitney U-test	257	5.5	-4,5 - 17,00	0.3999	False Discovery Rate - Benjamini and Hochberg, Q: 5%	0.5332
	MOG	MS (n=30)	HC (n=20)	13.25	1.875	42.13	1.25	0	13.88	27.92	36.62	8.575	14.3	Mann-Whitney U-test	173	12	1,0 - 23,5	0.011	False Discovery Rate - Benjamini and Hochberg, Q: 5%	0.1035
	MBP	MS (n=30)	HC (n=20)	18.5	8.25	57.38	13.5	5.5	38.63	46	60.52	22.13	24.91	Mann-Whitney U-test	232	5	-3,5 - 27,00	0.1813	False Discovery Rate - Benjamini and Hochberg, Q: 5%	0.4029
	PLP	MS (n=30)	HC (n=20)	32	12.5	67.63	30.25	13	52.88	62.6	86.06	39.68	40.45	Mann-Whitney U-test	278.5	1.75	-12,5 - 23,5	0.6766	False Discovery Rate - Benjamini and Hochberg, Q: 5%	0.6766
	Anti-CD3	MS (n=31)	OND (n=19)	361	159	528	218	120	419	377.8	288	268	184.3	Mann-Whitney U-test	242	143	-58,0 - 234,5	0.3017	False Discovery Rate - Benjamini and Hochberg, Q: 5%	0.5028
	NC	MS (n=31)	OND (n=19)	0.5	0	1.5	0	0	1.5	1.306	19.31	0.6316	0.8951	Mann-Whitney U-test	222	0.5	0,0 - 1,0	0.1762	False Discovery Rate - Benjamini and Hochberg, Q: 5%	0.4029
	CMV	MS (n=30)	OND (n=19)	11.75	2.5	61.5	2.5	0.5	10	45.42	89.22	45.89	176	Mann-Whitney U-test	278	9.25	0,5 - 29,0	0.0273	False Discovery Rate - Benjamini and Hochberg, Q: 5%	0.1092
	FABP7	MS (n=30)	OND (n=18)	26.5	6.875	41.25	22.25	9.375	39.88	48.55	68.45	30.78	32.83	Mann-Whitney U-test	241	4.25	-8,5 - 19,5	0.5439	False Discovery Rate - Benjamini and Hochberg, Q: 5%	0.6043
	PROK2	MS (n=30)	OND (n=18)	9.25	1.875	35.5	2.75	0	32	29.83	62.28	18.72	31.31	Mann-Whitney U-test	212.5	6.5	-2,0 - 11	0.2248	False Discovery Rate - Benjamini and Hochberg, Q: 5%	0.4496
	RTN3	MS (n=30)	OND (n=18)	24.75	7.75	68.5	18.25	4.25	54.75	42.75	48.74	34.53	38.06	Mann-Whitney U-test	239.5	6.5	-11,0 - 20,5	0.5231	False Discovery Rate - Benjamini and Hochberg, Q: 5%	0.6043
	SNAP91	MS (n=30)	OND (n=18)	13	2.25	38.25	8.25	0.875	20.63	31.7	51.01	19.33	29.42	Mann-Whitney U-test	237	4.75	-4,5 - 17,0	0.4889	False Discovery Rate - Benjamini and Hochberg, Q: 5%	0.6043
	MOG	MS (n=30)	OND (n=19)	13.25	1.875	42.13	5	0	13	27.92	36.62	8.421	13.53	Mann-Whitney U-test	173	8.25	0,5 - 22,0	0.0207	False Discovery Rate - Benjamini and Hochberg, Q: 5%	0.1035
	MBP	MS (n=30)	OND (n=19)	18.5	8.25	57.38	11	5.5	48	46	60.52	26.87	30.92	Mann-Whitney U-test	232.5	7.5	-4,0 - 24,5	0.2865	False Discovery Rate - Benjamini and Hochberg, Q: 5%	0.5028
	PLP	MS (n=30)	OND (n=19)	32	12.5	67.63	21.5	11	88	62.6	86.06	45.39	47.36	Mann-Whitney U-test	261.5	10.5	-12,0 - 23,5	0.6364	False Discovery Rate - Benjamini and Hochberg, Q: 5%	0.6699

## Sheet: Figure 3C Data
IL-17A delta-SFUs		Antigen
		Anti-CD3	Negative Control (RAW)	CMV	FABP7	PROK2	RTN3	SNAP91	MOG	MBP	PLP		Excluded test
	MS-Un #1	241.5	3	2	11	4.5	18.5	6	11	18	26
	MS-Un #2	143.5	1.5	0	3	0	6.5	3	-1	6.5	0
	MS-Un #3	144.5	0	1.5	4	1	4.5	0.5	1	1	3
	MS-Un #4	110.5	1	2.5	5	-1	5.5	0	3	1.5	3
	MS-Un #5	555.5	6	5	2.5	2.5	9.5	11	5	15.5	20.5
	MS-Un #6	48	0	6	8.5	2	4	5.5	4	6	4
	MS-Un #7	15	0.5	1	0	0	0	0	1	0.5	1
	MS-Un #8	20.5	0.5	1	-0.5	0.5	0	1.5	0	4.5	1.5
	MS-Un #9	218.5	6	19.5	33.5	17	17	14	15.5	14.5	37.5
	MS-Un #10	27	0	1.5	0	1	1	1.5	0.5	3	1
	MS-Un #11	24.5	0	0	1	0	0.5	5	0	0.5	0.5
	MS-Un #12	135.5	0.5	11.5	6.5	8	6.5	1.5	8.5	2	10
	MS-Un #13	126.5	1	10.5	0.5	3.5	3.5	4.5	4.5	2	-0.5
	MS-Un #14	206.5	3.5	5.5	6	13.5	8.5	7	6	-1.5	1.5
	MS-Un #15	152.5	3	0	2	-2	6	-1.5	5.5	0	4.5
	MS-Un #16	37.5	0	4.5	0	0.5	0.5	3	2.5	2	0.5
	MS-Un #17	24.5	0.5	5	8	9	4.5	9	12	11	8.5
	MS-Un #18	139.5	4	4.5	2	8	1.5	6	3.5	2.5	8
	MS-Un #19	74.5	1	13	17	20	18	20	13	23.5	33.5
	MS-Un #20	106	4.5	11	0	8.5	0	3.5	9	1	2.5
	MS-Un #21	94.5	0.5	4.5	3.5	1	4.5	4.5	10	4	6.5
	MS-Un #22	218.5	0.5	9	11.5	39.5	16.5	18	36	18.5	30
	MS-Un #23	197	1.5	1	4	1	12.5	1.5	1	6.5	7.5
	MS-Un #24	283.5	3	10	40	7.5	41	57.5	18.5	54.5	42
	MS-Un #25	247.5	0		21.5	4.5	7.5	4.5
	MS-Un #26	219.5	0	18.5	19.5	7.5	13	2.5	24.5	26	16.5
	MS-Un #27	170	0	-1.5					2.5	15.5	24
	MS-Un #28	215.5	0	16	6.5	15.5	26.5	21.5	19.5	8	15
	MS-Un #29	388.5	2.5	3.5	17.5	3.5	26.5	0	2	30	28
	MS-Un #30	308.5	4.5	80	48	70.5	55	52.5	21.5	92	33
	MS-Un #31	516.5	4	24	65.5	38	18.5	22.5	18	43	38
	HC #27	44.5	2	-0.5	-1.5	-2	-0.5	-2	-2	0	-1.5
	HC #26	421	0.5	11	44.5	0	24.5	6	4.5	15.5	38
	HC #25	38	0.5	1	0	-0.5	0	-0.5	-0.5	0	0
	HC #24	39.5	0	8.5	8.5	2.5	10.5	7	6	9	11
	HC #28	171	1.5	2	0	2	3	0	1	5	5.5
	HC #29	173	0	2.5	1.5	3.5	1.5	0	1.5	2	9
	HC #30	95.5	1	3	4	1	3	3	0.5	3	7
	HC #31	222	0	2	6.5	2.5	7	1.5	2	1.5	9.5
	HC #32	115	1	0	11	2	21.5	24	1.5	12	8
	HC #33	151.5	0	6	3	2.5	1.5	4	4	2.5	1
	HC #34	78.5	0.5	-0.5	1.5	0.5	4.5	0.5	0	6.5	12.5
	HC #38	196.5	2	2	11.5	9.5	11.5	13	10	14.5	7
	HC #39	78	2	3	7.5	0	4	0.5	0	3	7.5
	HC #23	124	0	7.5	5.5	3	9.5	6	6.5	6.5	16.5
	HC #22	174	2	4.5	11.5	10	6.5	6.5	4.5	6.5	15
	HC #21	151	4	-2	31.5	3.5	13	19	9	7	9.5
	HC #16	63.5	0	6	5.5	3.5	5	7	1.5	4	6.5
	HC #15	215	0.5	1	2.5	2	6	3.5	1.5	11	23
	HC #40	88.5	0	4.5	15.5	6	11	16	7	15	21
	HC #35	39.5	1.5	2	0.5	0	3.5	0	-0.5	-0.5	4
	OND #1	207	3.5	1.5	12	3	3	6.5	3.5	6.5	5.5
	OND #2	56	0	2.5	2.5	1.5	7	7	3	2.5	7
	OND #3	32.5	8	-6	-6	-7	-6	-7	-7	-6.5	-6
	OND #4	5	0	0	0	0	0	1	0	0	0
	OND #5	72	1.5	4.5					6	11.5	6.5
	OND #6	211.5	2.5	1	10.5	18.5	34	0.5	0.5	0.5	2.5
	OND #7	92.5	0	4	1.5	3	2	3.5	5.5	4.5	6
	OND #8	148.5	4.5	0	5	1.5	10	4.5	8	5.5	11.5
	OND #9	229	7	6.5	3.5	0.5	2	1	30	41.5	23
	OND #10	267	0	1.5	6	3	3.5	7	3.5	2.5	9.5
	OND #11	181.5	3	2	0	0.5	6	5	2.5	-0.5	0
	OND #12	348.5	1.5	1.5	5.5	3	7.5	0.5	2.5	9.5	32.5
	OND #13	210.5	5.5	64	27.5	18	23	14.5	1.5	21	21
	OND #14	74.5	0	3	13.5	4	14	2	0	8.5	12
	OND #15	262.5	3	16	17	60.5	18.5	21.5	16.5	36.5	19
	OND #16	464	6.5	4.5	9.5	12	24.5	17	3.5	31.5	19
	OND #17	77.5	0	4	1	1	1.5	1	1	1.5	7
	OND #18	195.5	1	5	8	3	21.5	2.5	5	15	21.5
	OND #19	324.5	1.5	1.5	22	14.5	28.5	12	2.5	21	35.5

## Sheet: Figure 3C Statistics
	Variable	Group A	Group B	Median A	25th Percentile A	75th Percentile A	Median B	25th Percentile B	75th Percentile B	Mean A	Standard Deviation A	Mean B	Standard Deviation B	Statistic test	Test-statistic (U)	Difference of median (A-B)	95 % CI of difference (A-B)	P-value	Correction method	FDR Adjusted P-value (q-value)
	Anti-CD3	MS (n=31)	HC (n=20)	144.5	74.5	219.5	119.5	67.13	173.8	174.6	134.2	134	90.6	Mann-Whitney U-test	263	25	-24,5 - 90,0	0.3704	False Discovery Rate - Benjamini and Hochberg, Q: 5%	0.8684
	NC	MS (n=31)	HC (n=20)	1	0	3	0.5	0	1.875	1.71	1.901	0.95	1.063	Mann-Whitney U-test	256.6	0.5	0 - 1,0	0.2971	False Discovery Rate - Benjamini and Hochberg, Q: 5%	0.8684
	CMV	MS (n=30)	HC (n=20)	4.75	1.375	11.13	2.25	1	5.625	9.017	14.9	3.175	3.302	Mann-Whitney U-test	210.5	2.5	0,0 - 5,5	0.0765	False Discovery Rate - Benjamini and Hochberg, Q: 5%	0.5872
	FABP7	MS (n=30)	HC (n=20)	5.5	1.75	17.13	5.5	1.5	11.38	11.58	15.9	8.525	11.27	Mann-Whitney U-test	282.5	0	-3,0 - 5,0	0.7347	False Discovery Rate - Benjamini and Hochberg, Q: 5%	0.9726
	PROK2	MS (n=30)	HC (n=20)	4	0.875	10.13	2.25	0.125	3.5	9.5	15.38	2.575	3.04	Mann-Whitney U-test	218	1.75	-0,5 - 5,5	0.105	False Discovery Rate - Benjamini and Hochberg, Q: 5%	0.5872
	RTN3	MS (n=30)	HC (n=20)	6.5	3	17.25	5.5	3	10.88	11.25	12.69	7.325	6.632	Mann-Whitney U-test	259.5	1	-2,5 - 6,0	0.4285	False Discovery Rate - Benjamini and Hochberg, Q: 5%	0.8684
	SNAP91	MS (n=30)	HC (n=20)	4.5	1.5	11.75	3.75	0.125	7	9.533	14.03	5.75	7.098	Mann-Whitney U-test	265	0.75	-2 - 4,5	0.494	False Discovery Rate - Benjamini and Hochberg, Q: 5%	0.8982
	MOG	MS (n=30)	HC (n=20)	5.25	1.75	13.63	1.5	0.125	5.625	8.6	8.873	2	3.366	Mann-Whitney U-test	178.5	3.75	0,5 - 8,0	0.0152	False Discovery Rate - Benjamini and Hochberg, Q: 5%	0.304
	MBP	MS (n=30)	HC (n=20)	6.25	1.875	18.13	5.75	2.125	10.5	13.73	19.9	6.2	5.131	Mann-Whitney U-test	260	0.5	-2,0 - 8	0.4342	False Discovery Rate - Benjamini and Hochberg, Q: 5%	0.8684
	PLP	MS (n=30)	HC (n=20)	7.75	1.5	26.5	8.5	5.75	14.38	13.57	13.85	10.5	9.047	Mann-Whitney U-test	0.9726	0.75	-5,5 - 8,0	0.9726	False Discovery Rate - Benjamini and Hochberg, Q: 5%	0.9726
	Anti-CD3	MS (n=31)	OND (n=19)	144.5	74.5	219.5	195	74.5	262.5	174.6	134.2	182.1	120	Mann-Whitney U-test	273.5	-51	-76,5 - 54,5	0.6811	False Discovery Rate - Benjamini and Hochberg, Q: 5%	0.9726
	NC	MS (n=31)	OND (n=19)	1	0	3	1.5	0	4.5	1.71	1.901	2.579	2.621	Mann-Whitney U-test	248.5	-0.5	-2,0 - 0,5	0.3559	False Discovery Rate - Benjamini and Hochberg, Q: 5%	0.8684
	CMV	MS (n=30)	OND (n=19)	4.75	1.375	11.13	2.5	1.5	4.5	9.017	14.9	6.158	14.6	Mann-Whitney U-test	214	2.25	-0,4 - 6,0	0.1468	False Discovery Rate - Benjamini and Hochberg, Q: 5%	0.5872
	FABP7	MS (n=30)	OND (n=18)	5.5	1.75	17.13	5.75	1.375	12.38	11.58	15.9	7.722	8.386	Mann-Whitney U-test	262.5	-0.25	-4,0 - 6,0	0.8784	False Discovery Rate - Benjamini and Hochberg, Q: 5%	0.9726
	PROK2	MS (n=30)	OND (n=18)	4	0.875	10.13	3	0.875	12.63	9.5	15.38	7.806	14.75	Mann-Whitney U-test	254.5	1	-2,5 - 5,0	0.7474	False Discovery Rate - Benjamini and Hochberg, Q: 5%	0.9726
	RTN3	MS (n=30)	OND (n=18)	6.5	3	17.25	7.25	2	21.88	11.25	12.69	11.14	11.31	Mann-Whitney U-test	258.5	-0.75	-6,0 - 5,0	0.8124	False Discovery Rate - Benjamini and Hochberg, Q: 5%	0.9726
	SNAP91	MS (n=30)	OND (n=18)	4.5	1.5	11.75	4	1	8.25	9.533	14.03	5.556	6.905	Mann-Whitney U-test	252	0.5	-2,0 - 4,5	0.7079	False Discovery Rate - Benjamini and Hochberg, Q: 5%	0.9726
	MOG	MS (n=30)	OND (n=19)	5.25	1.75	13.63	3	1	5.5	8.6	8.873	4.632	7.59	Mann-Whitney U-test	208.5	2.25	-0,5 - 7,5	0.1178	False Discovery Rate - Benjamini and Hochberg, Q: 5%	0.5872
	MBP	MS (n=30)	OND (n=19)	6.25	1.875	18.13	6.5	1.5	21	13.73	19.9	11.18	13.38	Mann-Whitney U-test	280.5	-0.25	-5,5 - 6,5	0.9312	False Discovery Rate - Benjamini and Hochberg, Q: 5%	0.9726
	PLP	MS (n=30)	OND (n=19)	7.75	1.5	26.5	9.5	5.5	21	13.57	13.85	12.26	11.13	Mann-Whitney U-test	283	-1.75	-6,0 - 7,5	0.9716	False Discovery Rate - Benjamini and Hochberg, Q: 5%	0.9726

## Sheet: Figure 3D Data
Double Cytokine delta-SFUs		Antigen
		Anti-CD3	Negative Control (RAW)	CMV	FABP7	PROK2	RTN3	SNAP91	MOG	MBP	PLP		Excluded test
	MS-Un #1	163.5	1.5	1	2.5	3	19.5	5	6.5	18	12.5
	MS-Un #2	221.5	1	-1	4.5	-0.5	3	2.5	-0.5	4.5	0
	MS-Un #3	73.5	0	0	3.5	0.5	1.5	0	0	8	1.5
	MS-Un #4	156.5	0	0	9.5	1	8	1	1	2.5	2.5
	MS-Un #5	417.5	1.5	3.5	3.5	5.5	8	6	3.5	9	10.5
	MS-Un #6	37	0	4	4	0	4.5	3	1	3	3
	MS-Un #7	25.5	0	1	0	0.5	0.5	1	3.5	5.5	1
	MS-Un #8	23.5	0	0.5	0	1	1	1	0.5	2.5	0.5
	MS-Un #9	284.5	2.5	13	37.5	9	15	11	11.5	11	37.5
	MS-Un #10	18.5	0	0.5	0.5	0.5	0	0.5	0	0.5	0
	MS-Un #11	32.5	0	0	0	0	0.5	0	0	0	0.5
	MS-Un #12	84.5	0.5	7.5	2	2	2.5	-0.5	3	-0.5	3.5
	MS-Un #13	89	0	8.5	0	0.5	1	1	1	1.5	0
	MS-Un #14	131	0	2	2.5	4	1.5	4	2.5	1	3
	MS-Un #15	173.5	0	3.5	4.5	0	5	2	6.5	1.5	5
	MS-Un #16	13	0	0.5	0	0.5	0.5	0.5	0.5	0.5	0.5
	MS-Un #17	11.5	0.5	3	2.5	3	2	2	8.5	6	4.5
	MS-Un #18	87	1.5	6	1	4.5	3.5	10	5	1.5	7
	MS-Un #19	86.5	0.5	11.5	11.5	10.5	8.5	10.5	6.5	14.5	14.5
	MS-Un #20	158	2	17.5	1.5	9	2	4.5	14.5	3	8
	MS-Un #21	78	1	0.5	2	0.5	5	2	2.5	2	1
	MS-Un #22	206	0	4.5	5	18.5	12	13	21	11	15.5
	MS-Un #23	89.5	0	0.5	1.5	0	3	0	0	2.5	4
	MS-Un #24	202	0	3	35.5	3	23.5	44.5	13	36	27.5
	MS-Un #25	161.5	1		9.5	2.5	4	1.5
	MS-Un #26	152.5	0	22	3.5	4.5	5	0	13	13.5	7.5
	MS-Un #27	143.5	0	-0.5					1	8	13
	MS-Un #28	122.5	0	20	2	2.5	11	7	8.5	2.5	5.5
	MS-Un #29	253.5	0	0	6	0	8.5	0.5	0	13.5	25.5
	MS-Un #30	193	0	97.5	22.5	48.5	35	25.5	7.5	43	27.5
	MS-Un #31	236	0.5	13	25.5	7.5	10.5	5	4	7	21
	HC #27	44.5	0.5	2	0	0	0.5	9.5	0	1	2
	HC #26	313	1	4	28.5	-1	16.5	0	0.5	5	21
	HC #25	32.5	0	0.5	0	0	0	0.5	0	0	0
	HC #24	105.5	0	7.5	8	1	10	4.5	5	8.5	12
	HC #28	139.5	0.5	0.5	-0.5	0.5	2	0.5	0.5	1.5	1.5
	HC #29	124	0	0.5	0	3	0.5	0	0	1	3
	HC #30	59	0.5	0	1.5	-0.5	0	0	0.5	0.5	0.5
	HC #31	164	0	0.5	5	1	1.5	1	0	2	5
	HC #32	86.5	0.5	-0.5	11.5	-0.5	18	12.5	0.5	7	10.5
	HC #33	174.5	0	1.5	1	0.5	0.5	1.5	2	2.5	1
	HC #34	55.5	0	0	0	0.5	1.5	0	0	5	6.5
	HC #38	101	0	0	5.5	3.5	5	4	3	10	2.5
	HC #39	50	0.5	0.5	2	0.5	0	0.5	-0.5	1	6.5
	HC #23	142.5	0	4.5	4	1.5	0.5	3	2.5	3	13
	HC #22	107	0	1	6	2	2.5	0	3	3.5	15.5
	HC #21	142	0	-1	26.5	1	7.5	10.5	6.5	4	10
	HC #16	77.5	0	4	3.5	1.5	1	5	0.5	2.5	6
	HC #15	141.5	0	0	0.5	1.5	2.5	1.5	1	2	9.5
	HC #40	86.5	0	1.5	5.5	1	4	6	1.5	2	9
	HC #35	6.5	0	0	1	0.5	2	1	0	0.5	4
	OND #1	98	1	-1	2.5	-0.5	0	1.5	0	0	0
	OND #2	18	0	0	2.5	0	1	3.5	0	1.5	1.5
	OND #3	18.5	0	0	2.5	1	0.5	0.5	1	0.5	0
	OND #4	1.5	0	0	0	0	0	0	0	0	0
	OND #5	39	0	3.5					4.5	3	1.5
	OND #6	44.5	0	0	8.5	3	10.5	0	0	0	0.5
	OND #7	67.5	0	1.5	0	0	0	-0.5	1.5	2.5	2
	OND #8	92.5	0	0.5	-0.5	0	-0.5	-1	4.5	3	7
	OND #9	140	0	2	0	0	0.5	1	9.5	15.5	19.5
	OND #10	147	0	0	4	1	2.5	3.5	0.5	0	1
	OND #11	131.5	1.5	-1	-1.5	-0.5	-1.5	-1	-1	0.5	-1.5
	OND #12	216.5	0	0.5	0	0	2.5	0	0	2	17.5
	OND #13	92	2	180	15	9	14	8.5	-0.5	8.5	17.5
	OND #14	48	0	1	7.5	0.5	5	0	0	3.5	7
	OND #15	142.5	1	4	13	34	6.5	15	4	24.5	11.5
	OND #16	267	0	3.5	7.5	7.5	12.5	13	4	17.5	17
	OND #17	53	0	1.5	1	1.5	1.5	1	1	1	3.5
	OND #18	95.5	0	0.5	3	0	7.5	2	3.5	6	12
	OND #19	283.5	0.5	1	14.5	6	13.5	4	-0.5	11.5	21.5

## Sheet: Figure 3D Statistics
	Variable	Group A	Group B	Median A	25th Percentile A	75th Percentile A	Median B	25th Percentile B	75th Percentile B	Mean A	Standard Deviation A	Mean B	Standard Deviation B	Statistic test	Test-statistic (U)	Difference of median (A-B)	95 % CI of difference (A-B)	P-value	Correction method	FDR Adjusted P-value (q-value)
	Anti-CD3	MS (n=31)	HC (n=20)	131	73.5	193	103.3	56.38	141.9	133.1	92.71	107.7	66.79	Mann-Whitney U-test	258.5	27.75	-20,5 - 67,0	0.3258	False Discovery Rate - Benjamini and Hochberg, Q: 5%	0.5012
	NC	MS (n=31)	HC (n=20)	0	0	1	0	0	0.5	0.4516	0.6995	0.175	0.2936	Mann-Whitney U-test	262	0	0,0 - 0,0	0.3846	False Discovery Rate - Benjamini and Hochberg, Q: 5%	0.5128
	CMV	MS (n=30)	HC (n=20)	3	0.5	9.25	0.5	0	1.875	8.1	18.05	1.35	2.103	Mann-Whitney U-test	194	2.5	0,0 - 4,0	0.034	False Discovery Rate - Benjamini and Hochberg, Q: 5%	0.1828
	FABP7	MS (n=30)	HC (n=20)	3	1.375	6.875	2.75	0.125	5.875	6.8	10.07	5.475	8.175	Mann-Whitney U-test	274.5	0.25	-1,5 - 2,5	0.6188	False Discovery Rate - Benjamini and Hochberg, Q: 5%	0.6514
	PROK2	MS (n=30)	HC (n=20)	2.25	0.5	4.75	0.75	0.125	1.5	4.733	9.257	0.875	1.11	Mann-Whitney U-test	200	1.5	0,0 - 3,0	0.0457	False Discovery Rate - Benjamini and Hochberg, Q: 5%	0.1828
	RTN3	MS (n=30)	HC (n=20)	4.25	1.5	9	1.75	0.5	4.75	6.85	7.847	3.8	5.29	Mann-Whitney U-test	197.5	2.5	0,0 - 4,5	0.0416	False Discovery Rate - Benjamini and Hochberg, Q: 5%	0.1828
	SNAP91	MS (n=30)	HC (n=20)	2	0.5	6.25	1.25	0.125	4.875	5.467	9.173	3.075	3.847	Mann-Whitney U-test	255	0.75	-0,5 - 2,0	0.3765	False Discovery Rate - Benjamini and Hochberg, Q: 5%	0.5128
	MOG	MS (n=30)	HC (n=20)	3.25	0.5	7.75	0.5	0	2.375	4.85	5.366	1.325	1.852	Mann-Whitney U-test	171.5	2.75	0,5 - 5,0	0.0096	False Discovery Rate - Benjamini and Hochberg, Q: 5%	0.1828
	MBP	MS (n=30)	HC (n=20)	3.75	1.5	11	2.25	1	4.75	7.75	9.972	3.125	2.748	Mann-Whitney U-test	212.5	1.5	0,0 - 5,0	0.0834	False Discovery Rate - Benjamini and Hochberg, Q: 5%	0.2383
	PLP	MS (n=30)	HC (n=20)	4.75	1	13.38	6.25	2.125	10.38	8.783	9.972	6.95	5.591	Mann-Whitney U-test	295	-1.5	-3,5 - 3,5	0.9257	False Discovery Rate - Benjamini and Hochberg, Q: 5%	0.9257
	Anti-CD3	MS (n=31)	OND (n=19)	131	73.5	193	92.25	40.38	141.9	133.1	92.71	99.8	81.99	Mann-Whitney U-test	244.5	38.75	-13,5 - 81,5	0.2101	False Discovery Rate - Benjamini and Hochberg, Q: 5%	0.382
	NC	MS (n=31)	OND (n=19)	0	0	1	0	0	0.5	0.4516	0.6995	0.3158	0.6058	Mann-Whitney U-test	257	0	0,0 - 0,0	0.4982	False Discovery Rate - Benjamini and Hochberg, Q: 5%	0.5861
	CMV	MS (n=30)	OND (n=19)	3	0.5	9.25	0.5	0	2	8.1	18.05	10.39	41.1	Mann-Whitney U-test	192.5	2.5	0,0 - 4,0	0.0563	False Discovery Rate - Benjamini and Hochberg, Q: 5%	0.1877
	FABP7	MS (n=30)	OND (n=18)	3	1.375	6.875	2.5	0	7.75	6.8	10.07	4.417	5.342	Mann-Whitney U-test	237.5	0.5	-2,0 - 3,0	0.494	False Discovery Rate - Benjamini and Hochberg, Q: 5%	0.5861
	PROK2	MS (n=30)	OND (n=18)	2.25	0.5	4.75	0.25	0	3.75	4.733	9.257	3.472	8.139	Mann-Whitney U-test	196.5	2	0,0 - 2,5	0.1157	False Discovery Rate - Benjamini and Hochberg, Q: 5%	0.2642
	RTN3	MS (n=30)	OND (n=18)	4.25	1.5	9	2	0	8.25	6.85	7.847	4.22	5.236	Mann-Whitney U-test	196.5	2.25	-0,5 - 4,5	0.1189	False Discovery Rate - Benjamini and Hochberg, Q: 5%	0.2642
	SNAP91	MS (n=30)	OND (n=18)	2	0.5	6.25	1	0	3.625	5.467	9.173	2.833	4.684	Mann-Whitney U-test	200	1	-0,5 - 3,0	0.137	False Discovery Rate - Benjamini and Hochberg, Q: 5%	0.274
	MOG	MS (n=30)	OND (n=19)	3.25	0.5	7.75	0.5	0	4	4.85	5.366	1.684	2.657	Mann-Whitney U-test	173	2.75	0,0 - 4,5	0.0199	False Discovery Rate - Benjamini and Hochberg, Q: 5%	0.1828
	MBP	MS (n=30)	OND (n=19)	3.75	1.5	11	2.5	0.5	8.5	7.75	9.972	5.316	7.05	Mann-Whitney U-test	230	1.25	-1,0 - 4,5	0.2631	False Discovery Rate - Benjamini and Hochberg, Q: 5%	0.4385
	PLP	MS (n=30)	OND (n=19)	4.75	1	13.38	3.5	0.5	17	8.783	9.972	7.316	7.908	Mann-Whitney U-test	257.5	1.25	-3,0 - 4,5	0.5788	False Discovery Rate - Benjamini and Hochberg, Q: 5%	0.6431

## Sheet: Figure 3E Data
		FABP7	PROK2	RTN3	SNAP91	MOG	MBP	PLP	CMV	No of responses > 0.25 (not CMV)
	MS-Un #1	0.024862	0.036913	0.215873	0.06044	0.18797	0.706818	0.209064	0.005548	1		Excluded test
	MS-Un #2	0.359116	0.120805	0.250794	0.139194	0.048872	0.663636	0.374269	0.005548	4		Reference response (highest detected)
	MS-Un #3	0.160221	0.006711	0.269841	0.003663	0.007519	0.293182	0.232456	-0.00104	2
	MS-Un #4	0.069061	0.006711	0.042857	0.003663	0.015038	0.138636	0.071637	0.000693	0
	MS-Un #5	0.075967	0.006711	0.053968	0.027473	0.026316	0.125	0.169591	0.004161	0
	MS-Un #6	0.435083	0.151007	0.387302	0.346154	0.37218	0.338636	0.314327	0.033634	6
	MS-Un #7	0.037293	0.043624	0.05873	0.031136	0.12782	0.118182	0.102339	0.015603	0
	MS-Un #8	0.030387	0.026846	0.050794	0.003663	0.026316	0.195455	0.127193	0.000693	0
	MS-Un #9	1.00138	0.439597	1	0.199634	0.451128	0.886364	1	0.057906	6
	MS-Un #10	0.033149	0.124161	0.090476	0.031136	0.033835	0.168182	0.052632	0.003814	0
	MS-Un #11	0.053867	0.013423	0.039683	0.095238	0.045113	0.118182	0.121345	0.010055	0
	MS-Un #12	0.14779	0.268456	0.233333	0.051282	0.165414	0.113636	0.217836	0.178918	1
	MS-Un #13	0.015193	0.016779	0.053968	0.003663	0.056391	0.015909	0.02924	0.276352	0
	MS-Un #14	0.189227	0.265101	0.301587	0.150183	0.218045	0.256818	0.318713	0.013523	4
	MS-Un #15	0.226519	0.006711	0.230159	0.069597	0.045113	0.256818	0.216374	0.006935	1
	MS-Un #16	0.038674	0.083893	0.080952	0.062271	0.06391	0.040909	0.073099	0.009362	0
	MS-Un #17	0.142265	0.151007	0.196825	0.131868	0.278195	0.343182	0.195906	0.008669	2
	MS-Un #18	0.353591	1	0.433333	1.00183	1	0.688636	0.665205	0.04681	7
	MS-Un #19	0.458564	0.677852	0.793651	0.267399	0.725564	0.997727	0.565789	0.093967	7
	MS-Un #20	0.259669	0.597315	0.292063	0.289377	0.789474	0.461364	0.482456	0.040222	7
	MS-Un #21	0.291436	0.342282	0.344444	0.225275	0.225564	0.609091	0.524854	0.023232	5
	MS-Un #22	0.417127	0.734899	0.547619	0.404762	0.766917	0.834091	0.922515	0.006241	7
	MS-Un #23	0.002762	0.006711	0.026984	0.003663	0.007519	0.075	0.02924	0.000693	0
	MS-Un #24	0.433702	0.036913	0.098413	0.406593	0.142857	0.295455	0.498538	-0.00208	4
	MS-Un #25	0.157459	0.050336	0.033333	0.045788				0.23613	0
	MS-Un #26	0.151934	0.194631	0.114286	0.03663	0.379699	0.377273	0.365497	0.002774	3
	MS-Un #27					0.041353	0.084091	0.304094		1
	MS-Un #28	0.145028	0.050336	0.131746	0.108059	0.214286	0.122727	0.252924	0.784327	1
	MS-Un #29	0.017956	0.006711	0.042857	0.003663	0.026316	0.027273	0.173977	0.000347	0
	MS-Un #30	0.381215	0.85906	0.566667	0.252747	0.041353	0.540909	0.608187	1.00035	6
	MS-Un #31	0.25	0.067114	0.125397	0.025641	0.007519	0.038636	0.320175	0.380721	2

## Sheet: Figure 3F Statistics
	ROC- Analysis
				Cutoff for composite test
	Area	0.6776						Area	0.7289						Area	0.7623						Area	0.6697						Area	0.7184						Area	0.7662						Area	0.6637
	Std. Error	0.06525						Std. Error	0.06432						Std. Error	0.05768						Std. Error	0.07015						Std. Error	0.06345						Std. Error	0.05818						Std. Error	0.06571
	95% CI	0,5497 to 0,8055						95% Cl	0,6029 to 0,855						95% CI	0,6492 to 0,8753						95% CI	0,5322 to 0,8072						95% CI	0,594 to 0,8427						95% CI	0,6522 to 0,8803						95% CI	0,5349 to 0,7925
	P value	0.0124						P value	0.0013						P value	0.0002						P value	0.0168						P value	0.002						P value	0.0002						P value	0.0204
	FABP7							PROK2							RTN3							SNAP91							MOG							MBP							PLP
	delta SFU Cutoff	Sensitivity%	95% CI	Specificity%	95% CI	Likelihood ratio		delta SFU Cutoff	Sensitivity%	95% CI	Specificity%	95% CI	Likelihood ratio		delta SFU Cutoff	Sensitivity%	95% CI	Specificity%	95% CI	Likelihood ratio		delta SFU Cutoff	Sensitivity%	95% CI	Specificity%	95% CI	Likelihood ratio		delta SFU Cutoff	Sensitivity%	95% CI	Specificity%	95% CI	Likelihood ratio		delta SFU Cutoff	Sensitivity%	95% CI	Specificity%	95% CI	Likelihood ratio		delta SFU Cutoff	Sensitivity%	95% CI	Specificity%	95% CI	Likelihood ratio
	> -4	100	88,43% to 100%	2.632	0,0666% to 13,81%	1.027		> -4	96.67	82,78% to 99,92%	0	0% to 9,251%	0.9667		> -2.25	100	88,43% to 100%	2.632	0,0666% to 13,81%	1.027		> -3	96.67	82,78% to 99,92%	0	0% to 9,251%	0.9667		> -5.25	100	88,43% to 100%	2.564	0,0649% to 13,48%	1.026		> -2.75	100	88,43% to 100%	2.564	0,0649% to 13,48%	1.026		> 3.25	100	88,43% to 100%	2.564	0,0649% to 13,48%	1.026
	> -2.25	100	88,43% to 100%	5.263	0,6439% to 17,75%	1.056		> -2.75	96.67	82,78% to 99,92%	2.632	0,0666% to 13,81%	0.9928		> -0.75	100	88,43% to 100%	5.263	0,6439% to 17,75%	1.056		> -2	93.33	77,93% to 99,18%	0	0% to 9,251%	0.9333		> -4.25	100	88,43% to 100%	5.128	0,6272% to 17,32%	1.054		> -0.5	100	88,43% to 100%	5.128	0,6272% to 17,32%	1.054		> 5	100	88,43% to 100%	7.692	1,615% to 20,87%	1.083
	> -0.75	100	88,43% to 100%	7.895	1,659% to 21,38%	1.086		> -2	93.33	77,93% to 99,18%	5.263	0,6439% to 17,75%	0.9852		> -0.25	100	88,43% to 100%	7.895	1,659% to 21,38%	1.086		> -1.25	90	73,47% to 97,89%	2.632	0,0666% to 13,81%	0.9243		> -3	100	88,43% to 100%	7.692	1,615% to 20,87%	1.083		> 1.5	100	88,43% to 100%	7.692	1,615% to 20,87%	1.083		> 6	100	88,43% to 100%	10.26	2,866% to 24,22%	1.114
	> 0.75	96.67	82,78% to 99,92%	13.16	4,414% to 28,09%	1.113		> -1.25	93.33	77,93% to 99,18%	7.895	1,659% to 21,38%	1.013		> 0.25	100	88,43% to 100%	10.53	2,943% to 24,8%	1.118		> -0.75	90	73,47% to 97,89%	5.263	0,6439% to 17,75%	0.95		> -2.25	100	88,43% to 100%	10.26	2,866% to 24,22%	1.114		> 2.5	100	88,43% to 100%	10.26	2,866% to 24,22%	1.114		> 7.25	100	88,43% to 100%	12.82	4,297% to 27,43%	1.147
	> 2.5	96.67	82,78% to 99,92%	18.42	7,743% to 34,33%	1.185		> -0.75	93.33	77,93% to 99,18%	15.79	6,023% to 31,25%	1.108		> 0.75	100	88,43% to 100%	13.16	4,414% to 28,09%	1.152		> -0.25	90	73,47% to 97,89%	7.895	1,659% to 21,38%	0.9771		> -1.75	100	88,43% to 100%	12.82	4,297% to 27,43%	1.147		> 3.25	100	88,43% to 100%	12.82	4,297% to 27,43%	1.147		> 8.5	100	88,43% to 100%	15.38	5,862% to 30,53%	1.182
	> 4.25	96.67	82,78% to 99,92%	21.05	9,554% to 37,32%	1.224		> -0.25	93.33	77,93% to 99,18%	23.68	11,44% to 40,24%	1.223		> 1.25	100	88,43% to 100%	15.79	6,023% to 31,25%	1.188		> 0.25	86.67	69,28% to 96,24%	7.895	1,659% to 21,38%	0.941		> -1.25	96.67	82,78% to 99,92%	12.82	4,297% to 27,43%	1.109		> 3.75	96.67	82,78% to 99,92%	12.82	4,297% to 27,43%	1.109		> 9.5	100	88,43% to 100%	17.95	7,535% to 33,53%	1.219
	> 5	96.67	82,78% to 99,92%	23.68	11,44% to 40,24%	1.267		> 0.25	93.33	77,93% to 99,18%	31.58	17,5% to 48,65%	1.364		> 1.75	100	88,43% to 100%	21.05	9,554% to 37,32%	1.267		> 0.75	86.67	69,28% to 96,24%	15.79	6,023% to 31,25%	1.029		> -0.75	93.33	77,93% to 99,18%	12.82	4,297% to 27,43%	1.071		> 4.25	96.67	82,78% to 99,92%	15.38	5,862% to 30,53%	1.142		> 12.75	93.33	77,93% to 99,18%	17.95	7,535% to 33,53%	1.138
	> 6	93.33	77,93% to 99,18%	23.68	11,44% to 40,24%	1.223		> 0.75	86.67	69,28% to 96,24%	34.21	19,63% to 51,35%	1.317		> 2.25	100	88,43% to 100%	23.68	11,44% to 40,24%	1.31		> 1.5	80	61,43% to 92,29%	21.05	9,554% to 37,32%	1.013		> -0.25	93.33	77,93% to 99,18%	15.38	5,862% to 30,53%	1.103		> 4.75	96.67	82,78% to 99,92%	17.95	7,535% to 33,53%	1.178		> 16.25	93.33	77,93% to 99,18%	20.51	9,296% to 36,46%	1.174
	> 6.75	90	73,47% to 97,89%	23.68	11,44% to 40,24%	1.179		> 1.25	80	61,43% to 92,29%	36.84	21,81% to 54,01%	1.267		> 3	100	88,43% to 100%	26.32	13,4% to 43,1%	1.357		> 2.25	80	61,43% to 92,29%	34.21	19,63% to 51,35%	1.216		> 0.25	90	73,47% to 97,89%	20.51	9,296% to 36,46%	1.132		> 5.25	96.67	82,78% to 99,92%	23.08	11,13% to 39,33%	1.257		> 17.5	93.33	77,93% to 99,18%	23.08	11,13% to 39,33%	1.213
	> 7.25	90	73,47% to 97,89%	31.58	17,5% to 48,65%	1.315		> 1.75	80	61,43% to 92,29%	39.47	24,04% to 56,61%	1.322		> 3.75	100	88,43% to 100%	28.95	15,42% to 45,9%	1.407		> 3	80	61,43% to 92,29%	36.84	21,81% to 54,01%	1.267		> 0.75	90	73,47% to 97,89%	23.08	11,13% to 39,33%	1.17		> 5.75	96.67	82,78% to 99,92%	25.64	13,04% to 42,13%	1.3		> 20.75	90	73,47% to 97,89%	23.08	11,13% to 39,33%	1.17
	> 8	90	73,47% to 97,89%	34.21	19,63% to 51,35%	1.368		> 2.25	76.67	57,72% to 90,07%	39.47	24,04% to 56,61%	1.267		> 4.5	100	88,43% to 100%	31.58	17,5% to 48,65%	1.462		> 4	80	61,43% to 92,29%	44.74	28,62% to 61,7%	1.448		> 1.25	90	73,47% to 97,89%	28.21	15% to 44,87%	1.254		> 6.25	93.33	77,93% to 99,18%	30.77	17,02% to 47,57%	1.348		> 24	90	73,47% to 97,89%	25.64	13,04% to 42,13%	1.21
	> 8.75	90	73,47% to 97,89%	36.84	21,81% to 54,01%	1.425		> 2.75	73.33	54,11% to 87,72%	42.11	26,31% to 59,18%	1.267		> 6	100	88,43% to 100%	34.21	19,63% to 51,35%	1.52		> 4.75	80	61,43% to 92,29%	50	33,38% to 66,62%	1.6		> 1.75	90	73,47% to 97,89%	30.77	17,02% to 47,57%	1.3		> 7.25	93.33	77,93% to 99,18%	33.33	19,09% to 50,22%	1.4		> 24.75	86.67	69,28% to 96,24%	28.21	15% to 44,87%	1.207
	> 9.5	86.67	69,28% to 96,24%	36.84	21,81% to 54,01%	1.372		> 3.25	73.33	54,11% to 87,72%	50	33,38% to 66,62%	1.467		> 7.25	100	88,43% to 100%	36.84	21,81% to 54,01%	1.583		> 5.5	80	61,43% to 92,29%	52.63	35,82% to 69,02%	1.689		> 2.25	86.67	69,28% to 96,24%	38.46	23,36% to 55,38%	1.408		> 8.25	93.33	77,93% to 99,18%	35.9	21,2% to 52,82%	1.456		> 26.75	83.33	65,28% to 94,36%	28.21	15% to 44,87%	1.161
	> 10.5	86.67	69,28% to 96,24%	39.47	24,04% to 56,61%	1.432		> 3.75	73.33	54,11% to 87,72%	65.79	48,65% to 80,37%	2.144		> 7.75	100	88,43% to 100%	39.47	24,04% to 56,61%	1.652		> 6.25	80	61,43% to 92,29%	55.26	38,3% to 71,38%	1.788		> 2.75	86.67	69,28% to 96,24%	41.03	25,57% to 57,9%	1.47		> 8.75	90	73,47% to 97,89%	35.9	21,2% to 52,82%	1.404		> 29.25	83.33	65,28% to 94,36%	30.77	17,02% to 47,57%	1.204
	> 11.25	83.33	65,28% to 94,36%	39.47	24,04% to 56,61%	1.377		> 4.25	70	50,6% to 85,27%	65.79	48,65% to 80,37%	2.046		> 8.25	100	88,43% to 100%	44.74	28,62% to 61,7%	1.81		> 6.75	80	61,43% to 92,29%	57.89	40,82% to 73,69%	1.9		> 3.25	86.67	69,28% to 96,24%	43.59	27,81% to 60,38%	1.536		> 9.25	86.67	69,28% to 96,24%	41.03	25,57% to 57,9%	1.47		> 30.75	83.33	65,28% to 94,36%	33.33	19,09% to 50,22%	1.25
	> 11.75	83.33	65,28% to 94,36%	42.11	26,31% to 59,18%	1.439		> 5	70	50,6% to 85,27%	71.05	54,1% to 84,58%	2.418		> 9	96.67	82,78% to 99,92%	44.74	28,62% to 61,7%	1.749		> 7.25	76.67	57,72% to 90,07%	57.89	40,82% to 73,69%	1.821		> 4	76.67	57,72% to 90,07%	48.72	32,42% to 65,22%	1.495		> 10.25	86.67	69,28% to 96,24%	43.59	27,81% to 60,38%	1.536		> 32	83.33	65,28% to 94,36%	35.9	21,2% to 52,82%	1.3
	> 12.75	80	61,43% to 92,29%	42.11	26,31% to 59,18%	1.382		> 6	63.33	43,86% to 80,07%	73.68	56,9% to 86,6%	2.407		> 10	96.67	82,78% to 99,92%	47.37	30,98% to 64,18%	1.837		> 7.75	73.33	54,11% to 87,72%	60.53	43,39% to 75,96%	1.858		> 5	73.33	54,11% to 87,72%	53.85	37,18% to 69,91%	1.589		> 11.75	86.67	69,28% to 96,24%	46.15	30,09% to 62,82%	1.61		> 32.75	83.33	65,28% to 94,36%	38.46	23,36% to 55,38%	1.354
	> 13.75	76.67	57,72% to 90,07%	44.74	28,62% to 61,7%	1.387		> 6.75	60	40,6% to 77,34%	73.68	56,9% to 86,6%	2.28		> 10.75	93.33	77,93% to 99,18%	50	33,38% to 66,62%	1.867		> 8.25	73.33	54,11% to 87,72%	63.16	45,99% to 78,19%	1.99		> 5.75	66.67	47,19% to 82,71%	53.85	37,18% to 69,91%	1.444		> 12.75	86.67	69,28% to 96,24%	48.72	32,42% to 65,22%	1.69		> 33.5	83.33	65,28% to 94,36%	41.03	25,57% to 57,9%	1.413
	> 14.5	73.33	54,11% to 87,72%	47.37	30,98% to 64,18%	1.393		> 7.25	60	40,6% to 77,34%	81.58	65,67% to 92,26%	3.257		> 11.5	93.33	77,93% to 99,18%	52.63	35,82% to 69,02%	1.97		> 9.25	66.67	47,19% to 82,71%	65.79	48,65% to 80,37%	1.949		> 6.25	60	40,6% to 77,34%	56.41	39,62% to 72,19%	1.376		> 13.5	86.67	69,28% to 96,24%	51.28	34,78% to 67,58%	1.779		> 34.5	83.33	65,28% to 94,36%	43.59	27,81% to 60,38%	1.477
	> 16.5	73.33	54,11% to 87,72%	50	33,38% to 66,62%	1.467		> 7.75	53.33	34,33% to 71,66%	81.58	65,67% to 92,26%	2.895		> 12.25	93.33	77,93% to 99,18%	55.26	38,3% to 71,38%	2.086		> 11	63.33	43,86% to 80,07%	65.79	48,65% to 80,37%	1.851		> 6.75	56.67	37,43% to 74,54%	58.97	42,1% to 74,43%	1.381		> 14.5	86.67	69,28% to 96,24%	53.85	37,18% to 69,91%	1.878		> 35.75	80	61,43% to 92,29%	43.59	27,81% to 60,38%	1.418
	> 18.75	73.33	54,11% to 87,72%	52.63	35,82% to 69,02%	1.548		> 8.25	53.33	34,33% to 71,66%	84.21	68,75% to 93,98%	3.378		> 13	90	73,47% to 97,89%	55.26	38,3% to 71,38%	2.012		> 12.25	63.33	43,86% to 80,07%	71.05	54,1% to 84,58%	2.188		> 7.25	56.67	37,43% to 74,54%	64.1	47,18% to 78,8%	1.579		> 15.25	86.67	69,28% to 96,24%	58.97	42,1% to 74,43%	2.113		> 38	80	61,43% to 92,29%	46.15	30,09% to 62,82%	1.486
	> 22.25	70	50,6% to 85,27%	52.63	35,82% to 69,02%	1.478		> 9.25	53.33	34,33% to 71,66%	86.84	71,91% to 95,59%	4.053		> 14.75	83.33	65,28% to 94,36%	57.89	40,82% to 73,69%	1.979		> 13.25	60	40,6% to 77,34%	71.05	54,1% to 84,58%	2.073		> 7.75	53.33	34,33% to 71,66%	69.23	52,43% to 82,98%	1.733		> 16	86.67	69,28% to 96,24%	61.54	44,62% to 76,64%	2.253		> 40.5	80	61,43% to 92,29%	48.72	32,42% to 65,22%	1.56
	> 25.5	66.67	47,19% to 82,71%	52.63	35,82% to 69,02%	1.407		> 10.75	50	31,3% to 68,7%	86.84	71,91% to 95,59%	3.8		> 16.5	80	61,43% to 92,29%	57.89	40,82% to 73,69%	1.9		> 14.5	56.67	37,43% to 74,54%	71.05	54,1% to 84,58%	1.958		> 8.25	53.33	34,33% to 71,66%	74.36	57,87% to 86,96%	2.08		> 17	83.33	65,28% to 94,36%	61.54	44,62% to 76,64%	2.167		> 42	76.67	57,72% to 90,07%	48.72	32,42% to 65,22%	1.495
	> 26.75	66.67	47,19% to 82,71%	55.26	38,3% to 71,38%	1.49		> 12	50	31,3% to 68,7%	89.47	75,2% to 97,06%	4.75		> 17.75	73.33	54,11% to 87,72%	57.89	40,82% to 73,69%	1.742		> 15.25	56.67	37,43% to 74,54%	73.68	56,9% to 86,6%	2.153		> 8.75	50	31,3% to 68,7%	74.36	57,87% to 86,96%	1.95		> 18	83.33	65,28% to 94,36%	64.1	47,18% to 78,8%	2.321		> 43	76.67	57,72% to 90,07%	51.28	34,78% to 67,58%	1.574
	> 28	63.33	43,86% to 80,07%	55.26	38,3% to 71,38%	1.416		> 15.25	46.67	28,34% to 65,67%	89.47	75,2% to 97,06%	4.433		> 20	70	50,6% to 85,27%	57.89	40,82% to 73,69%	1.663		> 16	56.67	37,43% to 74,54%	76.32	59,76% to 88,56%	2.393		> 9.5	50	31,3% to 68,7%	76.92	60,67% to 88,87%	2.167		> 19.5	80	61,43% to 92,29%	64.1	47,18% to 78,8%	2.229		> 43.75	73.33	54,11% to 87,72%	51.28	34,78% to 67,58%	1.505
	> 29.75	63.33	43,86% to 80,07%	57.89	40,82% to 73,69%	1.504		> 18.25	43.33	25,46% to 62,57%	89.47	75,2% to 97,06%	4.117		> 21.75	70	50,6% to 85,27%	63.16	45,99% to 78,19%	1.9		> 16.75	53.33	34,33% to 71,66%	76.32	59,76% to 88,56%	2.252		> 11	50	31,3% to 68,7%	79.49	63,54% to 90,7%	2.438		> 21	80	61,43% to 92,29%	69.23	52,43% to 82,98%	2.6		> 47.5	73.33	54,11% to 87,72%	53.85	37,18% to 69,91%	1.589
	> 31.25	63.33	43,86% to 80,07%	60.53	43,39% to 75,96%	1.604		> 18.75	40	22,66% to 59,4%	89.47	75,2% to 97,06%	3.8		> 22.25	70	50,6% to 85,27%	68.42	51,35% to 82,5%	2.217		> 17.75	50	31,3% to 68,7%	76.32	59,76% to 88,56%	2.111		> 12.25	50	31,3% to 68,7%	82.05	66,47% to 92,46%	2.786		> 22	80	61,43% to 92,29%	71.79	55,13% to 85%	2.836		> 52.25	73.33	54,11% to 87,72%	56.41	39,62% to 72,19%	1.682
	> 33.25	63.33	43,86% to 80,07%	65.79	48,65% to 80,37%	1.851		> 20.25	40	22,66% to 59,4%	92.11	78,62% to 98,34%	5.067		> 23	70	50,6% to 85,27%	71.05	54,1% to 84,58%	2.418		> 18.75	50	31,3% to 68,7%	78.95	62,68% to 90,45%	2.375		> 12.75	50	31,3% to 68,7%	84.62	69,47% to 94,14%	3.25		> 23.75	80	61,43% to 92,29%	74.36	57,87% to 86,96%	3.12		> 55.75	73.33	54,11% to 87,72%	58.97	42,1% to 74,43%	1.788
	> 36	63.33	43,86% to 80,07%	68.42	51,35% to 82,5%	2.006		> 22	40	22,66% to 59,4%	94.74	82,25% to 99,36%	7.6		> 24.5	70	50,6% to 85,27%	73.68	56,9% to 86,6%	2.66		> 19.25	46.67	28,34% to 65,67%	78.95	62,68% to 90,45%	2.217		> 13.25	50	31,3% to 68,7%	87.18	72,57% to 95,7%	3.9		> 25.5	76.67	57,72% to 90,07%	74.36	57,87% to 86,96%	2.99		> 58.5	70	50,6% to 85,27%	58.97	42,1% to 74,43%	1.706
	> 44.25	63.33	43,86% to 80,07%	71.05	54,1% to 84,58%	2.188		> 23.25	33.33	17,29% to 52,81%	94.74	82,25% to 99,36%	6.333		> 27	66.67	47,19% to 82,71%	73.68	56,9% to 86,6%	2.533		> 20.5	46.67	28,34% to 65,67%	81.58	65,67% to 92,26%	2.533		> 13.75	50	31,3% to 68,7%	89.74	75,78% to 97,13%	4.875		> 26.5	70	50,6% to 85,27%	74.36	57,87% to 86,96%	2.73		> 59.25	70	50,6% to 85,27%	61.54	44,62% to 76,64%	1.82
	> 52	60	40,6% to 77,34%	71.05	54,1% to 84,58%	2.073		> 26.5	33.33	17,29% to 52,81%	97.37	86,19% to 99,93%	12.67		> 29.75	63.33	43,86% to 80,07%	73.68	56,9% to 86,6%	2.407		> 21.75	46.67	28,34% to 65,67%	84.21	68,75% to 93,98%	2.956		> 15.25	50	31,3% to 68,7%	92.31	79,13% to 98,38%	6.5		> 27.25	66.67	47,19% to 82,71%	74.36	57,87% to 86,96%	2.6		> 61.75	66.67	47,19% to 82,71%	61.54	44,62% to 76,64%	1.733
	> 52.75	56.67	37,43% to 74,54%	71.05	54,1% to 84,58%	1.958		> 34.25	30	14,73% to 49,4%	97.37	86,19% to 99,93%	11.4		> 33.5	60	40,6% to 77,34%	73.68	56,9% to 86,6%	2.28		> 24	46.67	28,34% to 65,67%	86.84	71,91% to 95,59%	3.547		> 16.75	50	31,3% to 68,7%	94.87	82,68% to 99,37%	9.75		> 29	63.33	43,86% to 80,07%	74.36	57,87% to 86,96%	2.47		> 64.25	66.67	47,19% to 82,71%	64.1	47,18% to 78,8%	1.857
	> 53.25	56.67	37,43% to 74,54%	73.68	56,9% to 86,6%	2.153		> 39.75	26.67	12,28% to 45,89%	97.37	86,19% to 99,93%	10.13		> 37	56.67	37,43% to 74,54%	73.68	56,9% to 86,6%	2.153		> 27.75	43.33	25,46% to 62,57%	86.84	71,91% to 95,59%	3.293		> 18	46.67	28,34% to 65,67%	94.87	82,68% to 99,37%	9.1		> 33.75	60	40,6% to 77,34%	74.36	57,87% to 86,96%	2.34		> 65.75	66.67	47,19% to 82,71%	66.67	49,78% to 80,91%	2
	> 53.75	53.33	34,33% to 71,66%	73.68	56,9% to 86,6%	2.027		> 45.5	23.33	9,934% to 42,28%	97.37	86,19% to 99,93%	8.867		> 38.75	56.67	37,43% to 74,54%	76.32	59,76% to 88,56%	2.393		> 32.75	40	22,66% to 59,4%	86.84	71,91% to 95,59%	3.04		> 20.5	43.33	25,46% to 62,57%	94.87	82,68% to 99,37%	8.45		> 40	56.67	37,43% to 74,54%	74.36	57,87% to 86,96%	2.21		> 67.75	63.33	43,86% to 80,07%	66.67	49,78% to 80,91%	1.9
	> 54.5	53.33	34,33% to 71,66%	76.32	59,76% to 88,56%	2.252		> 58.25	20	7,714% to 38,57%	97.37	86,19% to 99,93%	7.6		> 40.5	53.33	34,33% to 71,66%	76.32	59,76% to 88,56%	2.252		> 37	36.67	19,93% to 56,14%	86.84	71,91% to 95,59%	2.787		> 23.5	40	22,66% to 59,4%	94.87	82,68% to 99,37%	7.8		> 45.25	53.33	34,33% to 71,66%	74.36	57,87% to 86,96%	2.08		> 70	63.33	43,86% to 80,07%	69.23	52,43% to 82,98%	2.058
	> 56	50	31,3% to 68,7%	76.32	59,76% to 88,56%	2.111		> 77.25	16.67	5,642% to 34,72%	97.37	86,19% to 99,93%	6.333		> 43.5	50	31,3% to 68,7%	76.32	59,76% to 88,56%	2.111		> 39.5	33.33	17,29% to 52,81%	86.84	71,91% to 95,59%	2.533		> 26.75	36.67	19,93% to 56,14%	94.87	82,68% to 99,37%	7.15		> 48.75	53.33	34,33% to 71,66%	76.92	60,67% to 88,87%	2.311		> 72.75	60	40,6% to 77,34%	69.23	52,43% to 82,98%	1.95
	> 57.5	46.67	28,34% to 65,67%	76.32	59,76% to 88,56%	1.97		> 95	13.33	3,755% to 30,72%	97.37	86,19% to 99,93%	5.067		> 52	50	31,3% to 68,7%	78.95	62,68% to 90,45%	2.375		> 45.25	30	14,73% to 49,4%	86.84	71,91% to 95,59%	2.28		> 28.75	33.33	17,29% to 52,81%	97.44	86,52% to 99,94%	13		> 52.5	53.33	34,33% to 71,66%	79.49	63,54% to 90,7%	2.6		> 74.25	56.67	37,43% to 74,54%	69.23	52,43% to 82,98%	1.842
	> 63.25	43.33	25,46% to 62,57%	76.32	59,76% to 88,56%	1.83		> 105.3	10	2,112% to 26,53%	97.37	86,19% to 99,93%	3.8		> 59	50	31,3% to 68,7%	81.58	65,67% to 92,26%	2.714		> 52	30	14,73% to 49,4%	89.47	75,2% to 97,06%	2.85		> 29.5	30	14,73% to 49,4%	97.44	86,52% to 99,94%	11.7		> 55.75	53.33	34,33% to 71,66%	82.05	66,47% to 92,46%	2.971		> 77	53.33	34,33% to 71,66%	69.23	52,43% to 82,98%	1.733
	> 69	40	22,66% to 59,4%	76.32	59,76% to 88,56%	1.689		> 118.8	6.667	0,8178% to 22,07%	97.37	86,19% to 99,93%	2.533		> 60.75	50	31,3% to 68,7%	84.21	68,75% to 93,98%	3.167		> 58	26.67	12,28% to 45,89%	89.47	75,2% to 97,06%	2.533		> 33	26.67	12,28% to 45,89%	97.44	86,52% to 99,94%	10.4		> 57.75	46.67	28,34% to 65,67%	82.05	66,47% to 92,46%	2.6		> 83	50	31,3% to 68,7%	69.23	52,43% to 82,98%	1.625
	> 71.25	40	22,66% to 59,4%	78.95	62,68% to 90,45%	1.9		> 138.5	3.333	0,08436% to 17,22%	97.37	86,19% to 99,93%	1.267		> 65	46.67	28,34% to 65,67%	84.21	68,75% to 93,98%	2.956		> 62	23.33	9,934% to 42,28%	89.47	75,2% to 97,06%	2.217		> 36.5	26.67	12,28% to 45,89%	100	90,97% to 100%			> 61.75	46.67	28,34% to 65,67%	84.62	69,47% to 94,14%	3.033		> 89	46.67	28,34% to 65,67%	69.23	52,43% to 82,98%	1.517
	> 73.5	40	22,66% to 59,4%	81.58	65,67% to 92,26%	2.171		> 216.3	0	0% to 11,57%	97.37	86,19% to 99,93%	0		> 70.25	43.33	25,46% to 62,57%	84.21	68,75% to 93,98%	2.744		> 65.75	23.33	9,934% to 42,28%	92.11	78,62% to 98,34%	2.956		> 43.25	23.33	9,934% to 42,28%	100	90,97% to 100%			> 64.75	43.33	25,46% to 62,57%	84.62	69,47% to 94,14%	2.817		> 92	46.67	28,34% to 65,67%	71.79	55,13% to 85%	1.655
	> 78	40	22,66% to 59,4%	84.21	68,75% to 93,98%	2.533									> 73	40	22,66% to 59,4%	84.21	68,75% to 93,98%	2.533		> 71	20	7,714% to 38,57%	92.11	78,62% to 98,34%	2.533		> 50	20	7,714% to 38,57%	100	90,97% to 100%			> 65.5	40	22,66% to 59,4%	84.62	69,47% to 94,14%	2.6		> 98.25	46.67	28,34% to 65,67%	74.36	57,87% to 86,96%	1.82
	> 86.25	36.67	19,93% to 56,14%	84.21	68,75% to 93,98%	2.322									> 76.25	36.67	19,93% to 56,14%	84.21	68,75% to 93,98%	2.322		> 74.25	16.67	5,642% to 34,72%	92.11	78,62% to 98,34%	2.111		> 55.25	16.67	5,642% to 34,72%	100	90,97% to 100%			> 70.25	40	22,66% to 59,4%	87.18	72,57% to 95,7%	3.12		> 104.5	43.33	25,46% to 62,57%	74.36	57,87% to 86,96%	1.69
	> 91.5	33.33	17,29% to 52,81%	84.21	68,75% to 93,98%	2.111									> 79.75	33.33	17,29% to 52,81%	84.21	68,75% to 93,98%	2.111		> 77.25	16.67	5,642% to 34,72%	94.74	82,25% to 99,36%	3.167		> 78.25	13.33	3,755% to 30,72%	100	90,97% to 100%			> 75	36.67	19,93% to 56,14%	87.18	72,57% to 95,7%	2.86		> 106.3	43.33	25,46% to 62,57%	76.92	60,67% to 88,87%	1.878
	> 93.25	33.33	17,29% to 52,81%	86.84	71,91% to 95,59%	2.533									> 82.75	33.33	17,29% to 52,81%	86.84	71,91% to 95,59%	2.533		> 86.75	13.33	3,755% to 30,72%	94.74	82,25% to 99,36%	2.533		> 99.25	10	2,112% to 26,53%	100	90,97% to 100%			> 77.75	33.33	17,29% to 52,81%	89.74	75,78% to 97,13%	3.25		> 108.3	40	22,66% to 59,4%	76.92	60,67% to 88,87%	1.733
	> 99.75	30	14,73% to 49,4%	86.84	71,91% to 95,59%	2.28									> 88.5	30	14,73% to 49,4%	89.47	75,2% to 97,06%	2.85		> 102.5	10	2,112% to 26,53%	94.74	82,25% to 99,36%	1.9		> 103.5	6.667	0,8178% to 22,07%	100	90,97% to 100%			> 81.5	33.33	17,29% to 52,81%	92.31	79,13% to 98,38%	4.333		> 109.3	36.67	19,93% to 56,14%	76.92	60,67% to 88,87%	1.589
	> 113.5	26.67	12,28% to 45,89%	89.47	75,2% to 97,06%	2.533									> 93.5	26.67	12,28% to 45,89%	89.47	75,2% to 97,06%	2.533		> 110.8	6.667	0,8178% to 22,07%	94.74	82,25% to 99,36%	1.267		> 119	3.333	0,08436% to 17,22%	100	90,97% to 100%			> 89	30	14,73% to 49,4%	92.31	79,13% to 98,38%	3.9		> 112	33.33	17,29% to 52,81%	76.92	60,67% to 88,87%	1.444
	> 124.8	26.67	12,28% to 45,89%	92.11	78,62% to 98,34%	3.378									> 101.8	23.33	9,934% to 42,28%	89.47	75,2% to 97,06%	2.217		> 154.8	3.333	0,08436% to 17,22%	97.37	86,19% to 99,93%	1.267									> 98.25	30	14,73% to 49,4%	94.87	82,68% to 99,37%	5.85		> 117.3	33.33	17,29% to 52,81%	79.49	63,54% to 90,7%	1.625
	> 129	23.33	9,934% to 42,28%	92.11	78,62% to 98,34%	2.956									> 111.3	20	7,714% to 38,57%	89.47	75,2% to 97,06%	1.9		> 236	3.333	0,08436% to 17,22%	100	90,75% to 100%										> 110.3	26.67	12,28% to 45,89%	94.87	82,68% to 99,37%	5.2		> 122.5	33.33	17,29% to 52,81%	82.05	66,47% to 92,46%	1.857
	> 134	20	7,714% to 38,57%	92.11	78,62% to 98,34%	2.533									> 118	20	7,714% to 38,57%	92.11	78,62% to 98,34%	2.533																> 126.5	23.33	9,934% to 42,28%	94.87	82,68% to 99,37%	4.55		> 126.5	30	14,73% to 49,4%	82.05	66,47% to 92,46%	1.671
	> 144.5	16.67	5,642% to 34,72%	92.11	78,62% to 98,34%	2.111									> 129.3	16.67	5,642% to 34,72%	92.11	78,62% to 98,34%	2.111																> 140	20	7,714% to 38,57%	94.87	82,68% to 99,37%	3.9		> 129.3	26.67	12,28% to 45,89%	82.05	66,47% to 92,46%	1.486
	> 154	13.33	3,755% to 30,72%	92.11	78,62% to 98,34%	1.689									> 152.5	13.33	3,755% to 30,72%	92.11	78,62% to 98,34%	1.689																> 148.8	16.67	5,642% to 34,72%	94.87	82,68% to 99,37%	3.25		> 139	26.67	12,28% to 45,89%	84.62	69,47% to 94,14%	1.733
	> 157.3	10	2,112% to 26,53%	92.11	78,62% to 98,34%	1.267									> 170.5	13.33	3,755% to 30,72%	94.74	82,25% to 99,36%	2.533																> 153.5	13.33	3,755% to 30,72%	94.87	82,68% to 99,37%	2.6		> 156.3	26.67	12,28% to 45,89%	87.18	72,57% to 95,7%	2.08
	> 161.8	6.667	0,8178% to 22,07%	92.11	78,62% to 98,34%	0.8444									> 175.5	10	2,112% to 26,53%	94.74	82,25% to 99,36%	1.9																> 161.8	10	2,112% to 26,53%	94.87	82,68% to 99,37%	1.95		> 165.5	23.33	9,934% to 42,28%	87.18	72,57% to 95,7%	1.82
	> 189.3	3.333	0,08436% to 17,22%	92.11	78,62% to 98,34%	0.4222									> 191	6.667	0,8178% to 22,07%	94.74	82,25% to 99,36%	1.267																> 175.8	10	2,112% to 26,53%	97.44	86,52% to 99,94%	3.9		> 168.3	23.33	9,934% to 42,28%	89.74	75,78% to 97,13%	2.275
	> 230.3	3.333	0,08436% to 17,22%	94.74	82,25% to 99,36%	0.6333									> 226.8	6.667	0,8178% to 22,07%	97.37	86,19% to 99,93%	2.533																> 189.3	6.667	0,8178% to 22,07%	97.44	86,52% to 99,94%	2.6		> 175	20	7,714% to 38,57%	89.74	75,78% to 97,13%	1.95
	> 305.3	3.333	0,08436% to 17,22%	97.37	86,19% to 99,93%	1.267									> 282.5	3.333	0,08436% to 17,22%	97.37	86,19% to 99,93%	1.267																> 207.3	3.333	0,08436% to 17,22%	97.44	86,52% to 99,94%	1.3		> 184.5	16.67	5,642% to 34,72%	89.74	75,78% to 97,13%	1.625
	> 387	0	0% to 11,57%	97.37	86,19% to 99,93%	0									> 325.5	0	0% to 11,57%	97.37	86,19% to 99,93%	0																> 263.3	0	0% to 11,57%	97.44	86,52% to 99,94%	0		> 191.5	16.67	5,642% to 34,72%	92.31	79,13% to 98,38%	2.167
																																											> 200.8	13.33	3,755% to 30,72%	92.31	79,13% to 98,38%	1.733
																																											> 217.8	10	2,112% to 26,53%	92.31	79,13% to 98,38%	1.3
																																											> 271.5	6.667	0,8178% to 22,07%	92.31	79,13% to 98,38%	0.8667
																																											> 320.5	3.333	0,08436% to 17,22%	92.31	79,13% to 98,38%	0.4333
																																											> 333.8	3.333	0,08436% to 17,22%	94.87	82,68% to 99,37%	0.65
																																											> 359.3	0	0% to 11,57%	94.87	82,68% to 99,37%	0
																																											> 410	0	0% to 11,57%	97.44	86,52% to 99,94%	0
[truncated: 6 more columns]
