# Supplementary material for: Identification of four novel T cell autoantigens and personal autoreactive profiles in multiple sclerosis
Source: Sci Adv. 2022 Apr 27;8(17):eabn1823. doi: 10.1126/sciadv.abn1823 (PMC9045615; doi:10.1126/sciadv.abn1823)
Supplement: Supplementary file 2 — Data S1 to S8 [file sciadv.abn1823_data_s1_to_s8.zip › sciadv.abn1823_data_s4.xlsx]

## Sheet: Figure 4B Data
	% IFNg+ of CD4+ - Background adjusted	Antigen										% GM-CSF+ of CD4+ - Background adjusted											% IFNg+GM-CSF+ of CD4+ - Background adjusted
		aCD3	NC	CMV	FABP7	PROK2	RTN3	SNAP91	MOG	PLP			aCD3	NC	CMV	FABP7	PROK2	RTN3	SNAP91	MOG	PLP			aCD3	NC	CMV	FABP7	PROK2	RTN3	SNAP91	MOG	PLP
	MS-Nat #29	7.1263	0.0037	0.2057	0.0175	0.0095	0.0102	0.0116	0.0858	0.0727		MS-Nat #29	-0.0497	-0.005	0.0405	0.0414	0.0244	-0.017	0.0537	0.0811	0.1021		MS-Nat #29	0.0821	0.0011	0.0363	-0.0017	0.0048	-0.0002	0.0008	0.0298	0.0009
	MS-Nat #65	1.1746	0.007	0.0184	0.0112	0.0164	0.0198	0.0195	0.0246	0.0654		MS-Nat #65	-0.0222	-0.0082	0.0422	0.0041	0.0033	0.0113	0.0137	0.0701	0.0119		MS-Nat #65	0.0958	0.0072	0.0047	0.0035	0.0119	0.0104	0.0093	0.0205	0.0106
	MS-Nat #55	1.2928	0.0071	0.0119	0.0455	0.0343	0.028	0.0789	0.0257	0.092		MS-Nat #55	0.0382	0.0102	-0.0004	-0.0026	0.0081	0.0183	0.0014	0.0017	0.0133		MS-Nat #55	0.1091	0	0.004	0.0014	0.0027	0.0028	0.0042	0.0029	0.0043
	MS-Nat #27	0.6522	0.0048	0.0122	0.012	0.0048	0.0203	0.0173	0.0109	0.0197		MS-Nat #27	0.0283	0.0229	0.0123	0.0212	0.0049	0.0231	0.0084	0.0202	0.0079		MS-Nat #27	0.0366	0.0056	0.0094	0	0.0015	0.0071	0.0037	0.0067	0.0013
	MS-Nat #47	0.8142	-0.0084	0.0801	0.027	-0.0027	0.0146	0.0432	0.0624	0.0307		MS-Nat #47	0.0002	0.0013	0.018	-0.0218	-0.0199	0.0115	-0.0101	0.0085	-0.0156		MS-Nat #47	0.0311	-0.0026	0.0079	-0.0043	-0.0015	0.0056	0.0026	0.0175	-0.0015
	MS-Nat #50	0.5296	0	0.0076	0.0203	0.0105	0.0089	0.0297	0.0092	0.014		MS-Nat #50	0.0043	0.002	0.0298	-0.0151	-0.0082	0.0004	-0.0087	-0.0048	-0.0121		MS-Nat #50	0.0135	0.0015	0.0045	0.0016	0.003	0.0015	0	0	0
	MS-Nat #21	4.1955	-0.0152	0.0002	0.0043	-0.0007	-0.0055	0.0402	-0.0029	0.0362		MS-Nat #21	0.0486	-0.0137	0.0198	0.0041	-0.0006	-0.004	0.0191	-0.0013	0.0024		MS-Nat #21	0.1257	-0.0015	0.0054	0.0001	-0.0018	-0.0053	0.0123	0.0038	-0.0002
	MS-Nat #64	0.7714	0.0086	0.0115	-0.0002	0.0051	0.006	0.0072	0.0052	0.0192		MS-Nat #64	0.007	0.0075	0.026	-0.002	0.0117	-0.0041	0.0066	0.0083	0.0071		MS-Nat #64	0.0473	0.0037	0.0069	0	0.0025	0.0029	0.001	0.0002	0.0012
	MS-Nat #35	0.923	0.0041	0.01	0.0317	0.0057	0.0082	0.0084	0.0082	0.0212		MS-Nat #35	-0.0142	-0.0079	-0.0136	-0.0107	0.0249	0.0041	0.0072	0.0392	0.015		MS-Nat #35	0.0209	0	0.0013	0.0012	0	0.0036	0.0036	0.0024	0
	MS-Nat #45	1.2072	0.0181	0.0819	0.0074	0.0397	0.032	0.0168	0.0661	0.0168		MS-Nat #45	0.0288	0.0186	0.0341	0.0439	0.05	0.0196	0.0371	0.0392	0.0015		MS-Nat #45	0.0608	0.0045	0.0164	0.0005	0.0121	0.0063	0.0111	0.0279	-0.005
	HC #21	0.6969	0.0071	0.0031	0.003	0.0031	0.0049	0.0063	0.0105	0.0057		HC #21	0.001	-0.0159	-0.0101	-0.0185	-0.0123	-0.0335	-0.0285	-0.0169	-0.0242		HC #21	0.1189	0.003	0.0021	0	0.0021	0.0002	0	0.0042	0.0001
	HC #25	2.5208	-0.0015	0.0253	-0.0018	-0.0017	0.0017	0.0077	0.0052	0.0124		HC #25	-0.0421	-0.0046	0.0134	-0.0266	-0.0219	-0.0156	-0.0141	-0.0131	-0.0264		HC #25	0.0469	0	0.0032	0	0.0015	0	0	0	0
	HC #28	0.6897	0.0014	0.0123	0.0001	0.0039	0.0065	0.0039	0.0068	0.0014		HC #28	-0.01	-0.0112	-0.0062	-0.033	-0.0075	-0.005	-0.0152	-0.0317	-0.0132		HC #28	0.0422	0	0.0045	0	0	0.0026	0	0.0027	0
	HC #27	1.3798	-0.0003	0.0284	0.0012	0.0005	-0.0005	0.0031	0.024	0.0009		HC #27	0.0267	0.0656	0.0032	-0.0253	0.0086	-0.0146	0.0499	-0.0018	0.0542		HC #27	0.0527	-0.0007	0.0001	-0.0011	-0.0009	-0.0022	-0.0012	0.0066	-0.0044
	HC #30	0.5006	0.0013	0.0021	-0.0013	0.001	0.0081	-0.0001	0.0039	0.0024		HC #30	-0.0006	0.0022	-0.0001	-0.0012	-0.0062	0.0097	-0.0015	-0.0051	0.0022		HC #30	0.0386	0.0013	0.0023	0	0.0023	0.0047	0.0012	0.0013	0
	HC #31	0.7442	0.0063	0.1061	0.0128	0.0083	0.0052	0.0301	0.0581	0.0416		HC #31	-0.0033	0.0044	0.0407	0.0051	-0.0122	-0.0129	0.0016	0.0419	-0.0047		HC #31	0.0122	-0.002	0	-0.002	-0.002	-0.002	0	0.013	-0.002
	HC #32	0.7683	-0.0039	0.0003	0.0022	-0.0041	0.0002	-0.0018	0.0001	-0.0019		HC #32	0.0619	-0.018	-0.0003	-0.012	-0.0084	-0.0158	0.0027	-0.0248	-0.0005		HC #32	0.0832	-0.0018	-0.0042	-0.0042	-0.0042	-0.0042	-0.002	-0.0042	-0.0042
	HC #22	1.2158	0.0015	0.0057	-0.0001	0.0032	0.0047	0.005	0.0088	0.0117		HC #22	-0.0364	-0.0233	0.016	-0.0071	0.0052	0.0153	0.0293	0.048	0.0408		HC #22	0.0356	0	0	-0.0015	0.0033	0.0001	0.0017	0.003	-0.0015
	HC #23	1.0455	0.0004	0.0085	-0.0002	-0.0026	0.0009	0.0233	0.0004	0.0269		HC #23	-0.1476	0.1197	0.052	-0.0977	-0.0551	-0.0299	-0.0497	-0.1137	-0.047		HC #23	0.0085	-0.0015	0.0015	-0.0015	0.0033	0.0015	0.0033	-0.0015	0
	HC #26	0.9588	-0.0078	0.0002	-0.0089	-0.0061	-0.007	-0.0115	-0.0009	-0.0048		HC #26	0.0202	0.0048	0.0314	-0.0068	0.0207	0.0309	0.0124	-0.007	0.0016		HC #26	0.0537	0.0013	0.0072	0.0013	0.0014	0	0	0.0015	0.0013

## Sheet: Figure 4B Statistics
	Variable	Group A	Group B	Median A	25th Percentile A	75th Percentile A	Median B	25th Percentile B	75th Percentile B	Mean A	Standard Deviation A	Mean B	Standard Deviation A	Statistic test	Test-statistic (U)	Difference of median (A-B)	95 % CI of difference (A-B)	P-value
	Anti-CD3	MS (n=31)	HC + Narcolepsy (n=39)	361	159	528	222.5	120	386	377.8	288	270	182	Mann-Whitney U-test	503	138.5	-34 - 202	0.2329
	NC	MS (n=31)	HC + Narcolepsy (n=39)	0.5	0	1.5	0	0	1.5	1.306	19.31	0.5513	0.7763	Mann-Whitney U-test	453.5	0.5	0,0 - 0,5	0.0592
	CMV	MS (n=30)	HC + Narcolepsy (n=39)	11.75	2.5	61.5	2.5	0.5	10	45.42	89.22	28.32	123.1	Mann-Whitney U-test	357	9.25	1,0 - 20	0.0053
	FABP7	MS (n=30)	HC + Narcolepsy (n=38)	26.5	6.875	41.25	21	4.125	39.88	48.55	68.45	33.66	44.71	Mann-Whitney U-test	492.5	5.5	-55 - 18,5	0.3422
	PROK2	MS (n=30)	HC + Narcolepsy (n=38)	9.25	1.875	35.5	2.25	0	10.13	29.83	62.28	10.83	22.88	Mann-Whitney U-test	370	7	1,0 - 11,5	0.0128
	RTN3	MS (n=30)	HC + Narcolepsy (n=38)	24.75	7.75	68.5	15.25	3.5	47.25	42.75	48.74	29.59	36.5	Mann-Whitney U-test	454	9.5	-2,5 - 19,5	0.1536
	SNAP91	MS (n=30)	HC + Narcolepsy (n=38)	13	2.25	38.25	8.25	0.875	28.5	31.7	51.01	18.82	26.45	Mann-Whitney U-test	494	4.75	-2,5 - 13,5	0.3513
	MOG	MS (n=30)	HC + Narcolepsy (n=39)	13.25	1.875	42.13	2	0	13	27.92	36.62	8.5	13.75	Mann-Whitney U-test	346	11.25	1,5 - 19,5	0.0034
	MBP	MS (n=30)	HC + Narcolepsy (n=39)	18.5	8.25	57.38	12	5.5	39	46	60.52	24.44	27.73	Mann-Whitney U-test	464.5	6.5	-2 - 20,5	0.1462
	PLP	MS (n=30)	HC + Narcolepsy (n=39)	32	12.5	67.63	23.5	12	58	62.6	86.06	42.46	43.46	Mann-Whitney U-test	540	8.5	-9,5 - 20	0.5903

## Sheet: Figure 4C Data
	% IFNg+ of CD8+ - Background adjusted	Antigen
		aCD3	NC	CMV	FABP7	PROK2	RTN3	SNAP91	MOG	PLP
	MS-Nat #29	5.7149	-0.007	0.1451	0.6597	0.0356	0.2122	0.3721	0.0888	0.9928
	MS-Nat #65	1.15	-0.0032	0.0103	0.1942	-0.006	0.0096	0.0234	0.0151	0.2203
	MS-Nat #55	0.6875	-0.0079	0.1508	0.2952	0.0615	0.0447	0.1744	0.0189	0.6114
	MS-Nat #27	0.4477	-0.0022	0.0002	0.1534	0.0003	0.0882	0.0252	-0.0023	0.4099
	MS-Nat #47	0.5366	0	0.0204	0.0405	0.0068	0.0035	0.0204	0	0.0883
	MS-Nat #50	1.2258	0	0.003	0.0185	0	0.0029	0.0177	0.0059	0.0458
	MS-Nat #21	4.3655	-0.0074	0.0099	0.0724	-0.0031	-0.01	0.0523	0.0023	0.2112
	MS-Nat #64	0.9383	0.0055	0.008	0.0417	0.0028	0.0031	0.0025	0.0065	0.1062
	MS-Nat #35	1.3856	0.007	0.0324	0.2563	-0.009	0.0329	0.0085	0.0139	0.3041
	MS-Nat #45	0.4671	-0.0064	0.0308	0.0452	0.043	-0.0015	-0.0036	0.0077	0.1526
	HC #21	0.3037	0.003	0.003	0.2694	0.0621	0.0084	0.0949	0.0131	0.3033
	HC #25	3.5597	-0.0163	0.3578	0.1846	-0.0116	0.0006	0.0553	-0.0019	0.3843
	HC #28	0.4901	0.021	0.0076	0.0624	0.0181	0.0361	0.0336	0.021	0.0472
	HC #27	0.8025	0.0088	0.0295	0.0261	0.0029	0.0035	0.0116	-0.0021	0.0511
	HC #30	1.1733	-0.0089	-0.0052	-0.005	-0.0089	0.0027	-0.0013	-0.0006	-0.0007
	HC #31	0.8647	0.0119	0.4164	0.3166	0.0139	0.1002	0.1447	0.005	0.7824
	HC #32	0.8839	0	0.0133	0.1113	0	0.0032	0.0032	0.0063	0.0795
	HC #22	1.3685	0.0038	0.0036	0.0772	0.0116	0.0111	0.0232	0.0073	0.2963
	HC #23	2.3499	-0.0076	0.0021	0.2029	-0.0022	-0.0079	0.0755	0.0003	0.5637
	HC #26	0.7135	-0.0069	-0.0043	0.0076	-0.0028	-0.002	0.001	-0.0058	0.0387

## Sheet: Figure 4C Statistics
	Variable	Group A	Group B	Median A	25th Percentile A	75th Percentile A	Median B	25th Percentile B	75th Percentile B	Mean A	Standard Deviation A	Mean B	Standard Deviation A	Statistic test	Test-statistic (U)	Difference of median (A-B)	95 % CI of difference (A-B)	P-value
	Anti-CD3	MS (n=31)	HC + Narcolepsy (n=39)	144.5	74.5	219.5	151	74.5	211.5	174.6	134.2	157.4	107.3	Mann-Whitney U-test	578.5	-6.5	-42 - 64	0.7623
	NC	MS (n=31)	HC + Narcolepsy (n=39)	1	0	3	1	0	2.5	1.71	1.901	1.744	2.121	Mann-Whitney U-test	597	0	-0,5 - 0,5	0.9308
	CMV	MS (n=30)	HC + Narcolepsy (n=39)	4.75	1.375	11.13	2.5	1	4.5	9.017	14.9	4.628	10.43	Mann-Whitney U-test	424.5	2.25	0 - 5	0.0515
	FABP7	MS (n=30)	HC + Narcolepsy (n=38)	5.5	1.75	17.13	5.5	1.5	11.5	11.58	15.9	8.145	9.886	Mann-Whitney U-test	545	0	-2,5 - 4	0.7611
	PROK2	MS (n=30)	HC + Narcolepsy (n=38)	4	0.875	10.13	2.5	0.5	3.625	9.5	15.38	5.053	10.57	Mann-Whitney U-test	572.5	1.5	-1 - 5	0.2305
	RTN3	MS (n=30)	HC + Narcolepsy (n=38)	6.5	3	17.25	6.25	2.75	13.25	11.25	12.69	9.132	9.222	Mann-Whitney U-test	541	0.25	-3 - 4,5	0.7241
	SNAP91	MS (n=30)	HC + Narcolepsy (n=38)	4.5	1.5	11.75	3.75	0.5	7	9.533	14.03	5.658	6.913	Mann-Whitney U-test	504.5	0.75	-1,5 - 4	0.4222
	MOG	MS (n=30)	HC + Narcolepsy (n=39)	5.25	1.75	13.63	2.5	0.5	5.5	8.6	8.873	3.744	5.807	Mann-Whitney U-test	387	2.75	0,5 - 6,5	0.0159
	MBP	MS (n=30)	HC + Narcolepsy (n=39)	6.25	1.875	18.13	6.5	2	12	13.73	19.9	8.628	10.21	Mann-Whitney U-test	540.5	0.25	-2,5 - 5,5	0.5942
	PLP	MS (n=30)	HC + Narcolepsy (n=39)	7.75	1.5	26.5	9	5.5	19	13.57	13.85	11.36	10.02	Mann-Whitney U-test	585	-1.25	-5 - 6	0.999

## Sheet: Figure 4D Data
	FluoroSpot / FACS correlation - Autoantigens					FluoroSpot / FACS correlation - CMV
		Antigen	ICS %IFNg+ of CD3+	FluoroSpot IFNg SFUs			Antigen	ICS %IFNg+ of CD3+	FluoroSpot IFNg SFUs
	MS-Nat #29	FABP7	0.3021	276		MS-Nat #29	CMV	0.3353	699.5
		PROK2	0.0218	99.5		MS-Nat #65	CMV	0.0146	35.5
		RTN3	0.0992	226		MS-Nat #55	CMV	0.0696	198
		SNAP91	0.1607	181		MS-Nat #27	CMV	0.0036	24
		PLP	0.5056	322		MS-Nat #47	CMV	0.0729	234
		MOG	0.089	119.5		MS-Nat #50	CMV	0.0085	96
	MS-Nat #65	FABP7	0.0805	205.5		MS-Nat #21	CMV	0.0122	11
		PROK2	0.0071	200		MS-Nat #64	CMV	0.0043	4.5
		RTN3	0.0176	353		MS-Nat #35	CMV	0.0179	3.5
		SNAP91	0.0144	42.5		MS-Nat #45	CMV	0.043	299
		PLP	0.1696	407.5		HC #21	CMV	-0.0043	13.5
		MOG	0.0147	92.5		HC #25	CMV	0.1682	98
	MS-Nat #55	FABP7	0.2395	370.5		HC #28	CMV	-0.0055	76.5
		PROK2	0.0799	367.5		HC #27	CMV	0.0307	50
		RTN3	0.0764	603		HC #30	CMV	0.0031	5
		SNAP91	0.1742	361.5		HC #31	CMV	0.2789	188
		PLP	0.5218	527		HC #32	CMV	0.0058	1
		MOG	0.0307	260		HC #22	CMV	0.0017	0
	MS-Nat #27	FABP7	0.0652	490		HC #23	CMV	0.0089	156
		PROK2	-0.0009	-0.5		HC #26	CMV	0.0052	-1.5
		RTN3	0.042	0
		SNAP91	0.0191	4.5
		PLP	0.204	500.5
		MOG	0.0028	-1.5
	MS-Nat #47	FABP7	0.0448	293.5
		PROK2	0.0046	114.5
		RTN3	0.0144	184.5
		SNAP91	0.0502	249
		PLP	0.0735	291.5
		MOG	0.0494	124
	MS-Nat #50	FABP7	0.047	361.5
		PROK2	0.0131	149.5
		RTN3	0.0138	378
		SNAP91	0.0427	432
		PLP	0.0979	374.5
		MOG	0.0142	151
	MS-Nat #21	FABP7	0.0463	414
		PROK2	0.0092	10
		RTN3	0.0041	25.5
		SNAP91	0.0547	16.5
		PLP	0.1422	329
		MOG	0.0133	12
	MS-Nat #64	FABP7	0.0072	261.5
		PROK2	-0.0022	12
		RTN3	-0.0031	56.5
		SNAP91	-0.0018	86
		PLP	0.0673	417
		MOG	0.003	20.5
	MS-Nat #35	FABP7	0.1406	370.5
		PROK2	-0.0031	250.5
		RTN3	0.0139	217.5
		SNAP91	0.0047	249
		PLP	0.1915	469
		MOG	0.0187	244.75
	MS-Nat #45	FABP7	0.0146	229
		PROK2	0.0149	159
		RTN3	0.005	275.5
		SNAP91	-0.0052	10
		PLP	0.0679	360
		MOG	0.026	18
	HC #21	FABP7	0.0741	206
		PROK2	0.0098	-1
		RTN3	0.0009	73.5
		SNAP91	0.0243	60
		PLP	0.082	165
		MOG	0.0058	7
	HC #25	FABP7	0.084	37
		PROK2	0.002	1
		RTN3	0.0148	20.5
		SNAP91	0.0377	16
		PLP	0.2146	82
		MOG	0.0178	1.5
	HC #28	FABP7	0.0324	20
		PROK2	0.005	0
		RTN3	0.0125	3.5
		SNAP91	0.0065	-1
		PLP	0.0273	124
		MOG	0.0018	1
	HC #27	FABP7	0.0068	26.5
		PROK2	-0.0045	4.5
		RTN3	0.0003	7.5
		SNAP91	0.0042	4
		PLP	0.0183	40.5
		MOG	0.0123	0.5
	HC #30	FABP7	-0.0002	27.5
		PROK2	-0.0003	3
		RTN3	0.0049	12
		SNAP91	0.0026	12.5
		PLP	0.0138	55
		MOG	0.0009	4
	HC #31	FABP7	0.1696	248.5
		PROK2	0.0051	20.5
		RTN3	0.0553	262
		SNAP91	0.0903	176
		PLP	0.441	187.5
		MOG	0.0301	59.5
	HC #32	FABP7	0.0533	165.5
		PROK2	-0.0005	-0.5
		RTN3	0.0031	51
		SNAP91	0.0109	128
		PLP	0.0424	127.5
		MOG	0.0017	1
	HC #22	FABP7	0.0369	84
		PROK2	0.0075	7
		RTN3	0.0031	72.5
		SNAP91	0.0129	51.5
		PLP	0.1703	132.5
		MOG	0.0067	8
	HC #23	FABP7	0.0936	87
		PROK2	0.0012	2.5
		RTN3	-0.0044	69.5
		SNAP91	0.045	40
		PLP	0.2618	137.5
		MOG	0.0001	0
	HC #26	FABP7	0.0093	25.5
		PROK2	0.0068	0
		RTN3	0.0018	22.5
		SNAP91	0.004	2
		PLP	0.0256	56
		MOG	0.0069	0.5

## Sheet: Figure 4D Statistics
	Variable	Statistic test	Test statistic ( r )	95 % CI of r	Number of XY pairs	P-value
	Autoantigens	Spearman r	0.6538	0,5337 - 0,748	120	<0,0001
	CMV	Spearman r	0.6737	0,3168 - 0,8635	20	0.0011

## Sheet: Figure 4E Data
	% CD4+ of CD3+		% CD8+ of CD3+
	MS (n=10)	HC (n=10)	MS (n=10)	HC (n=10)
	48.9	71.4	41.6	25.5
	66.7	58.5	28.6	30.6
	54.1	49.5	37.1	42
	67.3	61.8	27.2	18.6
	61.8	65.5	33.9	30
	62.2918	51.3366	32.3721	44.867
	52.3912	58.1175	37.0089	37.9328
	67.0257	66.1217	29.2658	26.8574
	61.617	58.5885	34.4953	35.6224
	56.8371	67.4914	37.896	25.4476

## Sheet: Figure 4E Statistics
	Variable	Group A	Group B	Median A	25th Percentile A	75th Percentile A	Median B	25th Percentile B	75th Percentile B	Mean A	Standard Deviation A	Mean B	Standard Deviation A	Statistic test	Test-statistic (t)	Df	Difference of mean (A-B)	95 % CI of difference (A-B)	P-value
	% CD4+	MS (n=10)	HC (n=10)	61.71	53.67	66.78	60.19	56.42	66.46	59.9	6.536	60.84	7.017	Unpaired T-test	0.3097	18	-0.9393	-7,31 - 5,432	0.7603
	% CD8+	MS (n=10)	HC (n=10)	34.2	29.1	37.3	30.3	25.49	38.95	33.94	4.622	31.74	8.235	Unpaired T-test	0.737	18	2.201	-4,073 - 8,475	0.47059

## Sheet: Figure 4F data
			Patients										Controls
		Antigen	MS-Nat #29	MS-Nat #65	MS-Nat #55	MS-Nat #27	MS-Nat #47	MS-Nat #50	MS-Nat #21	MS-Nat #64	MS-Nat #35	MS-Nat #45	HC #21	HC #25	HC #28	HC #27	HC #30	HC #31	HC #32	HC #22	HC #23	HC #26
	% IFNg+ CD4	Anti-CD3	7.1297	1.1796	1.2928	0.6626	0.8293	0.5311	4.2239	0.7762	0.9243	1.2313	0.6979	2.524	0.691	1.3887	0.5019	0.7483	0.7746	1.2189	1.0594	0.973
		Media Only	0.0034	0.005	0	0.0104	0.0151	0.0015	0.0284	0.0048	0.0013	0.0241	0.001	0.0032	0.0013	0.0089	0.0013	0.0041	0.0063	0.0031	0.0139	0.0142
		NC	0.0071	0.012	0.0071	0.0152	0.0067	0.0015	0.0132	0.0134	0.0054	0.0422	0.0081	0.0017	0.0027	0.0086	0.0026	0.0104	0.0024	0.0046	0.0143	0.0064
		CMV	0.2091	0.0234	0.0119	0.0226	0.0952	0.0091	0.0286	0.0163	0.0113	0.106	0.0041	0.0285	0.0136	0.0373	0.0034	0.1102	0.0066	0.0088	0.0224	0.0144
		FABP7	0.0209	0.0162	0.0455	0.0224	0.0421	0.0218	0.0327	0.0046	0.033	0.0315	0.004	0.0014	0.0014	0.0101	0	0.0169	0.0085	0.003	0.0137	0.0053
		PROK2	0.0129	0.0214	0.0343	0.0152	0.0124	0.012	0.0277	0.0099	0.007	0.0638	0.0041	0.0015	0.0052	0.0094	0.0023	0.0124	0.0022	0.0063	0.0113	0.0081
		RTN3	0.0136	0.0248	0.028	0.0307	0.0297	0.0104	0.0229	0.0108	0.0095	0.0561	0.0059	0.0049	0.0078	0.0084	0.0094	0.0093	0.0065	0.0078	0.0148	0.0072
		SNAP91	0.015	0.0245	0.0789	0.0277	0.0583	0.0312	0.0686	0.012	0.0097	0.0409	0.0073	0.0109	0.0052	0.012	0.0012	0.0342	0.0045	0.0081	0.0372	0.0027
		MOG	0.0892	0.0296	0.0257	0.0213	0.0775	0.0107	0.0255	0.01	0.0095	0.0902	0.0115	0.0084	0.0081	0.0329	0.0052	0.0622	0.0064	0.0119	0.0143	0.0133
		PLP	0.0761	0.0704	0.092	0.0301	0.0458	0.0155	0.0646	0.024	0.0225	0.0409	0.0067	0.0156	0.0027	0.0098	0.0037	0.0457	0.0044	0.0148	0.0408	0.0094
	% IFNg+ CD8	Anti-CD3	5.7268	1.1588	0.7016	0.4524	0.5366	1.2258	4.3781	0.9383	1.4046	0.4904	0.3065	3.5997	0.4931	0.8098	1.1822	0.8694	0.8839	1.3685	2.3626	0.7306
		Media Only	0.0119	0.0088	0.0141	0.0047	0.0034	0.0029	0.0126	0.0025	0.019	0.0233	0.0028	0.04	0.003	0.0073	0.0089	0.0047	0.0032	0.0036	0.0127	0.0171
		NC	0.0049	0.0056	0.0062	0.0025	0.0034	0.0029	0.0052	0.0055	0.026	0.0169	0.0058	0.0237	0.024	0.0161	0.0037	0.0166	0.0032	0.0038	0.0051	0.0102
		CMV	0.157	0.0191	0.1649	0.0049	0.0204	0.003	0.0225	0.008	0.0514	0.0541	0.0058	0.3978	0.0106	0.0368	0.0037	0.4211	0.0133	0.0036	0.0148	0.0128
		FABP7	0.6716	0.203	0.3093	0.1581	0.0405	0.0185	0.085	0.0417	0.2753	0.0685	0.2722	0.2246	0.0654	0.0334	0.0039	0.3213	0.1113	0.0772	0.2156	0.0247
		PROK2	0.0475	0.0028	0.0756	0.005	0.0068	0.0029	0.0095	0.0028	0.01	0.0663	0.0649	0.0284	0.0211	0.0102	0.0037	0.0186	0.0032	0.0116	0.0105	0.0143
		RTN3	0.2241	0.0184	0.0588	0.0929	0.0035	0.0029	0.0026	0.0031	0.0519	0.0218	0.0112	0.0406	0.0391	0.0108	0.0116	0.1049	0.0032	0.0111	0.0048	0.0151
		SNAP91	0.384	0.0322	0.1885	0.0299	0.0204	0.0177	0.0649	0.0025	0.0275	0.0197	0.0977	0.0953	0.0366	0.0189	0.0076	0.1494	0.0032	0.0232	0.0882	0.0181
		MOG	0.1007	0.0239	0.033	0.0024	0.0034	0.0059	0.0149	0.0065	0.0329	0.031	0.0159	0.0381	0.024	0.0052	0.0083	0.0097	0.0063	0.0073	0.013	0.0113
		PLP	1.0047	0.2291	0.6255	0.4146	0.0883	0.0458	0.2238	0.1062	0.3231	0.1759	0.3061	0.4243	0.0502	0.0584	0.0082	0.7871	0.0795	0.2963	0.5764	0.0558
	IFNg+ CD4/CD8 Ratio	Anti-CD3	1.24497	1.01795	1.84265	1.46463	1.54547	0.433268	0.964779	0.827241	0.658052	2.51081	2.277	0.70117	1.40134	1.71487	0.424547	0.860709	0.876343	0.890683	0.448404	1.33178
		Media Only	0.285714	0.568182	0	2.21277	4.44118	0.517241	2.25397	1.92	0.0684211	1.03433	0.357143	0.08	0.433333	1.21918	0.146067	0.87234	1.96875	0.861111	1.09449	0.830409
		NC	1.44898	2.14286	1.14516	6.08	1.97059	0.517241	2.53846	2.43636	0.207692	2.49704	1.39655	0.07173	0.1125	0.534161	0.702703	0.626506	0.75	1.21053	2.80392	0.627451
		CMV	1.33185	1.22513	0.0721649	4.61224	4.66667	3.03333	1.27111	2.0375	0.219844	1.95933	0.706897	0.071644	1.28302	1.01359	0.918919	0.261696	0.496241	2.44444	1.51351	1.125
		FABP7	0.0311197	0.079803	0.147106	0.141682	1.03951	1.17838	0.384706	0.110312	0.119869	0.459854	0.0146951	0.0062333	0.0214067	0.302395	0	0.0525988	0.0763702	0.0388601	0.0635436	0.214575
		PROK2	0.271579	7.64286	0.453704	3.04	1.82353	4.13793	2.91579	3.53571	0.7	0.962293	0.0631741	0.0528169	0.246445	0.921569	0.621622	0.666667	0.6875	0.543103	1.07619	0.566434
		RTN3	0.0606872	1.34783	0.47619	0.330463	8.48571	3.58621	8.80769	3.48387	0.183044	2.57339	0.526786	0.12069	0.199488	0.777778	0.810345	0.0886559	2.03125	0.702703	3.08333	0.476821
		SNAP91	0.0390625	0.76087	0.418568	0.926421	2.85784	1.76271	1.05701	4.8	0.352727	2.07614	0.0747185	0.114376	0.142077	0.634921	0.157895	0.228916	1.40625	0.349138	0.421769	0.149171
		MOG	0.885799	1.23849	0.778788	8.875	22.7941	1.81356	1.71141	1.53846	0.288754	2.90968	0.72327	0.220472	0.3375	6.32692	0.626506	6.41237	1.01587	1.63014	1.1	1.17699
		PLP	0.075744	0.307289	0.147082	0.0726001	0.518686	0.338428	0.288651	0.225989	0.0696379	0.232518	0.0218883	0.0367664	0.0537849	0.167808	0.45122	0.0580612	0.0553459	0.0499494	0.0707842	0.168459

## Sheet: Figure 4F statistics
	Variable	Group A	Group B	Median A	25th Percentile A	75th Percentile A	Median B	25th Percentile B	75th Percentile B	Mean A	Standard Deviation A	Mean B	Standard Deviation A	Statistic test	Test-statistic (U)	Difference of median (A-B)	95 % CI of difference (A-B)	P-value
	Anti-CD3	MS (n=10)	HC (n=10)	1.131	0.7849	1.62	0.8835	0.638	1.48	1.251	0.6151	1.093	0.5867	Mann-Whitney U-test	41	0.2479	-0,4344 - 0,6848	0.5288
	Media Only	MS (n=10)	HC (n=10)	0.8013	0.2314	2.223	0.8458	0.3044	1.126	1.33	1.392	0.7863	0.5689	Mann-Whitney U-test	44	-0.0445	-0,5447 - 1,393	0.6842
	NC	MS (n=10)	HC (n=10)	2.057	0.9882	2.507	0.6651	0.4287	1.257	2.098	1.624	0.8836	0.7899	Mann-Whitney U-test	25	1.392	-0,0654 - 1,899	0.063
	CMV	MS (n=10)	HC (n=10)	1.646	0.9738	3.428	0.9663	0.4376	1.341	2.043	1.614	0.9835	0.6828	Mann-Whitney U-test	28	0.6793	-0,1895 - 2,168	0.1051
	FABP7	MS (n=10)	HC (n=10)	0.1444	0.1027	0.6048	0.04573	0.01258	0.1109	0.3692	0.4138	0.07907	0.0999	Mann-Whitney U-test	16	0.09866	0,0339 - 0,4384	0.00893
	PROK2	MS (n=10)	HC (n=10)	2.37	0.6384	3.686	0.594	0.2006	0.746	2.548	2.257	0.5446	0.3381	Mann-Whitney U-test	17	1.776	0,1569 - 2,993	0.011496
	RTN3	MS (n=10)	HC (n=10)	1.961	0.2936	4.811	0.6147	0.1798	1.116	2.934	3.289	0.8818	0.9534	Mann-Whitney U-test	35	1.346	-0,3342 - 3,387	0.27986
	SNAP91	MS (n=10)	HC (n=10)	0.9917	0.4021	2.272	0.1934	0.1352	0.4751	1.505	1.446	0.3679	0.4035	Mann-Whitney U-test	19	0.7983	0,1897 - 1,918	0.01854
	MOG	MS (n=10)	HC (n=10)	1.625	0.859	4.401	1.058	0.5543	2.804	4.283	6.952	1.957	2.362	Mann-Whitney U-test	33	0.567	-0,3982 - 2,186	0.21756
	PLP	MS (n=10)	HC (n=10)	0.2293	0.07496	0.3151	0.0567	0.04665	0.168	0.2277	0.1436	0.1134	0.1292	Mann-Whitney U-test	18	0.1726	0,01585 - 0,2492	0.014689
