# Supplementary material for: Identification of four novel T cell autoantigens and personal autoreactive profiles in multiple sclerosis
Source: Sci Adv. 2022 Apr 27;8(17):eabn1823. doi: 10.1126/sciadv.abn1823 (PMC9045615; doi:10.1126/sciadv.abn1823)
Supplement: Supplementary file 2 — Data S1 to S8 [file sciadv.abn1823_data_s1_to_s8.zip › sciadv.abn1823_data_s5.xlsx]

## Sheet: Figure 5A Statistics
	Variable	Group A	Group B	Median A	25th Percentile A	75th Percentile A	Median B	25th Percentile B	75th Percentile B	Mean A	Standard Deviation A	Mean B	Standard Deviation A	Statistic test	Test-statistic (U)	Difference of median (A-B)	P-value
	Anti-CD3	DRB*15:01+ (n=39)	DRB*15:01- (n=39)	716.5	558	912.5	678.5	676.5	950	707.2	275.7	903.7	225.5	Mann-Whitney U-test	578.5	-52	0.0692
	NC	DRB*15:01+ (n=39)	DRB*15:01- (n=39)	4.5	2	8	5.5	3	9.5	5.15	3.94	6.97	5.26	Mann-Whitney U-test	610	-1	0.1334
	CMV	DRB*15:01+ (n=39)	DRB*15:01- (n=39)	24	6	96	79.5	10	208	78.1	135.3	124.8	145.7	Mann-Whitney U-test	596	-55.5	0.1009
	FABP7	DRB*15:01+ (n=39)	DRB*15:01- (n=39)	82	30	151	124.5	47.5	166	107.9	102.1	136.8	108.6	Mann-Whitney U-test	628	-42.5	0.1874
	PROK2	DRB*15:01+ (n=39)	DRB*15:01- (n=39)	17	2.5	32.5	16	4	67.5	28.6	42.97	51.31	76.5	Mann-Whitney U-test	673	1	0.3853
	RTN3	DRB*15:01+ (n=39)	DRB*15:01- (n=39)	63	21	119	79	24	162.5	86.27	87.59	111.9	121.3	Mann-Whitney U-test	682	-16	0.4363
	SNAP91	DRB*15:01+ (n=39)	DRB*15:01- (n=39)	26	4.5	94.5	54.5	10	118	55.5	80.77	85.86	104.9	Mann-Whitney U-test	639	-28.5	0.2269
	MOG	DRB*15:01+ (n=39)	DRB*15:01- (n=39)	16	3.5	37	19	6	60	27.65	35.88	46.68	63.42	Mann-Whitney U-test	631.5	-3	0.1993
	MBP	DRB*15:01+ (n=39)	DRB*15:01- (n=39)	75.5	31.5	164	157	56.5	230	111.4	107.5	165.8	135.3	Mann-Whitney U-test	589	-81.5	0.0879
	PLP	DRB*15:01+ (n=39)	DRB*15:01- (n=39)	107.5	62.5	195	193.5	79.5	274	145.1	116.4	197	128.1	Mann-Whitney U-test	560.5	-86	0.0455

## Sheet: Figure 5B Statistics
	Variable	Group A	Group B	Median A	25th Percentile A	75th Percentile A	Median B	25th Percentile B	75th Percentile B	Mean A	Standard Deviation A	Mean B	Standard Deviation A	Statistic test	Test-statistic (U)	Difference of median (A-B)	P-value
	Anti-CD3	A*02:01+ (n=35)	A*02:01- (n=43)	728.5	568.5	877	768.5	660.5	965.5	688.7	239.6	809.8	256.7	Mann-Whitney U-test	564.5	-40	0.059
	NC	A*02:01+ (n=35)	A*02:01- (n=43)	4.5	2.5	9	5.5	3	9	5.94	5.03	6.16	4.49	Mann-Whitney U-test	706	-1	0.6437
	CMV	A*02:01+ (n=35)	A*02:01- (n=43)	24	8	143	65.5	8	135.5	86.01	122.4	113.9	155.9	Mann-Whitney U-test	692	-41.5	0.547
	FABP7	A*02:01+ (n=35)	A*02:01- (n=43)	105.5	59	177.5	86	35.5	154.5	143.4	122.2	105.2	87.94	Mann-Whitney U-test	626	19.5	0.2059
	PROK2	A*02:01+ (n=35)	A*02:01- (n=43)	16	3.5	55.5	17	2.5	40	47.47	78.47	33.87	46.2	Mann-Whitney U-test	716	-1	0.7172
	RTN3	A*02:01+ (n=35)	A*02:01- (n=43)	72.5	25.5	155.5	56.5	21	136.5	113.9	124.6	86.98	87.45	Mann-Whitney U-test	665	16	0.3828
	SNAP91	A*02:01+ (n=35)	A*02:01- (n=43)	36	8.5	99	26	4.5	96.5	75.47	102.9	66.78	87.61	Mann-Whitney U-test	715.5	10	0.7135
	MOG	A*02:01+ (n=35)	A*02:01- (n=43)	18.5	6	44.5	18	4.5	48	41.85	63.57	33.35	40.84	Mann-Whitney U-test	720.5	0.5	0.7511
	MBP	A*02:01+ (n=35)	A*02:01- (n=43)	108	56.5	244.5	110	27.5	214	154.8	145.8	125.5	103.9	Mann-Whitney U-test	676.5	-2	0.4488
	PLP	A*02:01+ (n=35)	A*02:01- (n=43)	155	74	257	145.5	68	229	182.6	138	161.7	112.8	Mann-Whitney U-test	697.5	9.5	0.5843

## Sheet: Figure 5C Statistics
	Variable	Group A	Group B	Median A	25th Percentile A	75th Percentile A	Median B	25th Percentile B	75th Percentile B	Mean A	Standard Deviation A	Mean B	Standard Deviation A	Statistic test	Test-statistic (U)	Difference of median (A-B)	P-value
	Anti-CD3	Male (n=24)	Female (n=68)	818.3	703.8	973.4	767.3	639	944.1	824.8	248.2	796.3	311.2	Mann-Whitney U-test	722.5	51	0.4095
	NC	Male (n=24)	Female (n=68)	5.5	3.125	9.75	5	2.5	8	6.438	4.55	5.813	4.47	Mann-Whitney U-test	729.5	0.5	0.5058
	CMV	Male (n=24)	Female (n=68)	53.25	8.25	146	65	8	208	158.5	310.7	137.5	206	Mann-Whitney U-test	801	-11.75	0.9804
	FABP7	Male (n=24)	Female (n=68)	127.5	83	191.8	71.5	35.5	145	146.4	110.9	102.5	96.25	Mann-Whitney U-test	591	56	0.055
	PROK2	Male (n=24)	Female (n=68)	20.5	9.625	107.8	12	2	36.5	64.42	89.95	28.17	42.15	Mann-Whitney U-test	562	8.5	0.0288
	RTN3	Male (n=24)	Female (n=68)	80	34.25	183	51.5	18	109.5	133.9	142	76.62	78.8	Mann-Whitney U-test	586	28.5	0.0494
	SNAP91	Male (n=24)	Female (n=68)	78.25	16.63	160.4	21	5	73	115.7	131.3	47.35	60.18	Mann-Whitney U-test	552	57.25	0.0226
	MOG	Male (n=24)	Female (n=68)	28	4.5	104.3	12.5	3.5	31	60.74	77.35	23.9	29.49	Mann-Whitney U-test	619.5	15.5	0.0971
	MBP	Male (n=24)	Female (n=68)	137.3	70.38	306.5	75.5	27	166.5	191.5	166	103.6	90.41	Mann-Whitney U-test	554	61.76	0.0238
	PLP	Male (n=24)	Female (n=68)	189.8	108	283.4	112	62.5	198.5	202.3	129.7	147.8	112.8	Mann-Whitney U-test	584	77.75	0.0473

## Sheet: Figure 5D data
		FABP7 ratios	IFNg				PROK2 ratios	IFNg				RTN3 ratios	IFNg				SNAP91 ratios	IFNg				MOG ratios	IFNg				MBP ratios	IFNg
		Control	HLA-DR	HLA-A/B/C			Control	HLA-DR	HLA-A/B/C			Control	HLA-DR	HLA-A/B/C			Control	HLA-DR	HLA-A/B/C			Control	HLA-DR	HLA-A/B/C			Control	HLA-DR	HLA-A/B/C
	MS-Nat #75	1	0.919298	0.385965		MS-Nat #75	1	0.90625	0.625		MS-Nat #75	1	0.818333	0.373333		MS-Nat #75	1	0.401235	0.46142		MS-Nat #75	1	0.054054	0.702703		MS-Nat #43	1	0.994565	1.44565
	MS-Nat #74	1	0.083333	0.166667		MS-Nat #74	1	0.105263	0.684211		MS-Nat #74	1	0.183673	0.877551		MS-Nat #74	1	0.121212	0.353535		MS-Nat #74	1	0.166667	0.833333		MS-Nat #39	1	1.14706	1.38235
	MS-Nat #67					MS-Nat #67	1	0.114286	1.74286		MS-Nat #67	1	0.20438	0.678832		MS-Nat #67	1	0.2	1.8		MS-Nat #67	1	0.041667	1.10417		MS-Nat #33	1	0.3625	0.45625		Below threshold in control
	MS-Nat #63	1	0.843434	0.939394		MS-Nat #63	1	0.311828	0.655914		MS-Nat #63	1	1.18782	0.898477		MS-Nat #63	1	0.398693	0.784314		MS-Nat #63					MS-Nat #32	1	0.256579	0.388158		Excluded due to artefacts
	MS-Nat #62	1	0.610526	0.652632		MS-Nat #62	1	0.324324	1.54054		MS-Nat #62	1	1.25	0.861111		MS-Nat #62	1	0.08125	0.44375		MS-Nat #62	1	0.142857	1.78571		MS-Un #24	1	1.29412	2
	MS-Nat #61					MS-Nat #61	1	0.0625	1.53125		MS-Nat #61	1	0.292308	1.07692		MS-Nat #61	1	0.298246	0.754386		MS-Nat #61	1	0.095238	2.80952		MS-Un #26	1	0.679245	0.981132
	MS-Nat #56	1	0.593074	0.467532		MS-Nat #56	1	2.55	0.083333		MS-Nat #56	1	0.874251	0.874251		MS-Nat #56	1	0.26087	0.347826		MS-Nat #56
	MS-Nat #48					MS-Nat #48	1	0.285714	0.47619		MS-Nat #48	1	0.683544	0.848101		MS-Nat #48					MS-Nat #48
	MS-Nat #43	1	0.987277	1.0687		MS-Nat #43	1	0.107143	0.214286		MS-Nat #43	1	1.04861	1.17708		MS-Nat #43	1	0.23913	1.19565		MS-Nat #43
	MS-Nat #39	1	0.558824	1.88235		MS-Nat #39					MS-Nat #39					MS-Nat #39					MS-Nat #39
	MS-Nat #33	1	1.17647	1.02941		MS-Nat #33	1	0.176471	0.823529		MS-Nat #33	1	0.366667	0.244444		MS-Nat #33					MS-Nat #33
	MS-Nat #32	1	0.530864	0.271605		MS-Nat #32					MS-Nat #32	1	0.044444	0.044444		MS-Nat #32	1	0.074074	0.333333		MS-Nat #32
	MS-Un #24	1	0.833333	0.487654		MS-Un #24					MS-Un #24					MS-Un #24	1	0.732143	0.035714		MS-Un #24
	MS-Un #26	1	0.681818	1.51299		MS-Un #26	1	0.166667	2.33333		MS-Un #26	1	0.28125	1.28125		MS-Un #26	1	0.04878	0.609756		MS-Un #26
	MS-Un #28	1	1.14493	1.26087		MS-Un #28	1	0.542857	0.771429		MS-Un #28	1	1	1.56164		MS-Un #28					MS-Un #28	1	0.105263	1.31579
	MS-Un #30					MS-Un #30					MS-Un #30					MS-Un #30					MS-Un #30
		FABP7 ratios	IL-17A				PROK2 ratios	IL-17A				RTN3 ratios	IL-17A				SNAP91 ratios	IL-17A				MOG ratios	IL-17A				MBP ratios	IL-17A
		Control	HLA-DR	HLA-A/B/C			Control	HLA-DR	HLA-A/B/C			Control	HLA-DR	HLA-A/B/C			Control	HLA-DR	HLA-A/B/C			Control	HLA-DR	HLA-A/B/C			Control	HLA-DR	HLA-A/B/C
	MS-Nat #75	1	0.672131	0.639344		MS-Nat #75	1	0.618557	0.381443		MS-Nat #75	1	0.39645	0.579882		MS-Nat #75	1	0.405714	0.577143		MS-Nat #75	1	0.5	0.444444		MS-Nat #43	1	0.258065	0.83871
	MS-Nat #74	1	0.461538	0.307692		MS-Nat #74	1	0.416667	2.25		MS-Nat #74	1	0.34375	0.75		MS-Nat #74	1	0.194444	0.222222		MS-Nat #74	1	0.25	0.875		MS-Nat #39	1	0.454545	1
	MS-Nat #67	1	0.9375	1.9375		MS-Nat #67	1	0.238095	0.619048		MS-Nat #67	1	0.115044	0.513274		MS-Nat #67	1	0.046512	0.348837		MS-Nat #67	1	0.071429	0.392857		MS-Nat #33	1	0.6	0.3
	MS-Nat #63	1	0.769737	0.565789		MS-Nat #63	1	0.234432	0.47619		MS-Nat #63	1	0.515789	0.518421		MS-Nat #63	1	0.505376	0.591398		MS-Nat #63	1	0.285714	2.14286		MS-Nat #32	1	0.083333	0.722222
	MS-Nat #62	1	0.513514	0.378378		MS-Nat #62	1	0.4	0.32		MS-Nat #62	1	0.423077	0.461538		MS-Nat #62	1	0.202899	0.405797		MS-Nat #62					MS-Un #24	1	1.8	1.8
	MS-Nat #61	1	0.181818	0.181818		MS-Nat #61	1	0.2	2		MS-Nat #61	1	0.230769	0.5		MS-Nat #61	1	0.052632	0.342105		MS-Nat #61	1	0.222222	1.44444		MS-Un #26	1	0.5	0.75
	MS-Nat #56	1	0.525	0.475		MS-Nat #56	1	0.709677	0.548387		MS-Nat #56	1	0.342105	0.631579		MS-Nat #56	1	0.547619	0.428571		MS-Nat #56
	MS-Nat #48	1	0.578947	1		MS-Nat #48	1	0.294118	0.470588		MS-Nat #48	1	0.037736	0.169811		MS-Nat #48					MS-Nat #48
	MS-Nat #43	1	0.714286	1.25		MS-Nat #43	1	0.034483	0.275862		MS-Nat #43	1	0.619048	0.809524		MS-Nat #43	1	0.074074	0.259259		MS-Nat #43
	MS-Nat #39					MS-Nat #39	1	0.25	0.625		MS-Nat #39					MS-Nat #39					MS-Nat #39
	MS-Nat #33					MS-Nat #33					MS-Nat #33					MS-Nat #33					MS-Nat #33
	MS-Nat #32	1	0.25	0.5		MS-Nat #32	1	0.133333	0.2		MS-Nat #32	1	0.255814	0.209302		MS-Nat #32	1	0.1875	0.375		MS-Nat #32
	MS-Un #24	1	0.666667	0.095238		MS-Un #24					MS-Un #24	1	0.125	0.125		MS-Un #24	1	0.071429	0.071429		MS-Un #24
	MS-Un #26	1	0.125	0.25		MS-Un #26					MS-Un #26	1	0.142857	0.571429		MS-Un #26	1	0.28	0.28		MS-Un #26
	MS-Un #28					MS-Un #28	1	0.5	1.05556		MS-Un #28	1	0.3125	0.125		MS-Un #28					MS-Un #28
	MS-Un #30	1	0.481481	0.888889		MS-Un #30	1	0.133333	0.466667		MS-Un #30	1	0.647059	0.529412		MS-Un #30	1	0.692308	0.692308		MS-Un #30

## Sheet: Figure 5D Statistics
	Variable	Cytokine	Group A	Group B	Median A	Median B	25th Percentile B	75th Percentile B	Mean A	Mean B	Standard Deviation B	Statistic test	Sum of signed ranks	Number of pairs	P-value
	FABP7	IFNg	Isotype Control ratio (n=12)	HLA-DR / Control ratio (n=12)	1	0.7576	0.5674	0.9703	1	0.7469	0.3039	Wilcoxin signed rank test	-60	12	0.0161
	FABP7	IL-17A	Isotype Control ratio (n=13)	HLA-DR / Control ratio (n=13)	1	0.525	0.356	0.693	1	0.529	0.2362	Wilcoxin signed rank test	-91	13	0.0002
	FABP7	IFNg	Isotype Control ratio (n=12)	HLA-A/B/C / Control ratio (n=12)	1	0.796	0.4064	1.213	1	0.8438	0.53	Wilcoxin signed rank test	-24	12	0.3804
	FABP7	IL-17A	Isotype Control ratio (n=13)	HLA-A/B/C / Control ratio (n=13)	1	0.5	0.279	0.944	1	0.6515	0.511	Wilcoxin signed rank test	-50	13	0.0522
	PROK2	IFNg	Isotype Control ratio (n=12)	HLA-DR / Control ratio (n=12)	1	0.2311	0.1089	0.4882	1	0.4711	0.6966	Wilcoxin signed rank test	-54	12	0.0342
	PROK2	IL-17A	Isotype Control ratio (n=13)	HLA-DR / Control ratio (n=13)	1	0.25	0.1667	0.4583	1	0.3202	0.1988	Wilcoxin signed rank test	-91	13	0.0002
	PROK2	IFNg	Isotype Control ratio (n=12)	HLA-A/B/C / Control ratio (n=12)	1	0.7278	0.5134	1.538	1	0.9568	0.678	Wilcoxin signed rank test	46	12	0.0771
	PROK2	IL-17A	Isotype Control ratio (n=13)	HLA-A/B/C / Control ratio (n=13)	1	0.4762	0.3507	0.8403	1	0.7453	0.6494	Wilcoxin signed rank test	-39	13	0.1909
	RTN3	IFNg	Isotype Control ratio (n=13)	HLA-DR / Control ratio (n=13)	1	0.6835	0.2428	1.024	1	0.6335	0.4217	Wilcoxin signed rank test	-58	13	0.021
	RTN3	IL-17A	Isotype Control ratio (n=14)	HLA-DR / Control ratio (n=14)	1	0.3273	0.1384	0.4463	1	0.3219	0.1872	Wilcoxin signed rank test	-105	14	0.0001
	RTN3	IFNg	Isotype Control ratio (n=13)	HLA-A/B/C / Control ratio (n=13)	1	0.8743	0.5261	1.127	1	0.8306	0.4205	Wilcoxin signed rank test	-39	13	0.1909
	RTN3	IL-17A	Isotype Control ratio (n=14)	HLA-A/B/C / Control ratio (n=14)	1	0.5158	0.1994	0.5928	1	0.4639	0.223	Wilcoxin signed rank test	-105	14	0.0001
	SNAP91	IFNg	Isotype Control ratio (n=11)	HLA-DR / Control ratio (n=11)	1	0.2391	0.08125	0.3997	1	0.2596	0.1995	Wilcoxin signed rank test	-66	11	0.001
	SNAP91	IL-17A	Isotype Control ratio (n=12)	HLA-DR / Control ratio (n=12)	1	0.1987	0.07209	0.4805	1	0.2717	0.2177	Wilcoxin signed rank test	-78	12	0.0005
	SNAP91	IFNg	Isotype Control ratio (n=11)	HLA-A/B/C / Control ratio (n=11)	1	0.4614	0.3478	0.7843	1	0.6472	0.4884	Wilcoxin signed rank test	-44	11	0.0537
	SNAP91	IL-17A	Isotype Control ratio (n=12)	HLA-A/B/C / Control ratio (n=12)	1	0.3619	0.2644	0.54	1	0.3828	0.1735	Wilcoxin signed rank test	-78	12	0.0005
	MOG	IFNg	Isotype Control ratio (n=6)	HLA-DR / Control ratio (n=6)	1	0.1003	0.051	0.1488	1	0.101	0.0487	Wilcoxin signed rank test	-21	6	0.0313
	MOG	IL-17A	Isotype Control ratio (n=5)	HLA-DR / Control ratio (n=5)	1	0.25	0.1468	0.3929	1	0.2659	0.1543	Wilcoxin signed rank test	-15	5	0.0625
	MOG	IFNg	Isotype Control ratio (n=6)	HLA-A/B/C / Control ratio (n=6)	1	1.21	0.801	2.042	1	1.425	0.779	Wilcoxin signed rank test	11	6	0.3125
	MOG	IL-17A	Isotype Control ratio (n=5)	HLA-A/B/C / Control ratio (n=5)	1	0.875	0.4187	1.794	1	1.06	0.738	Wilcoxin signed rank test	-1	5	0.9999
	MBP	IFNg	Isotype Control ratio (n=6)	HLA-DR / Control ratio (n=6)	1	0.837	0.336	1.184	1	0.789	0.425	Wilcoxin signed rank test	-11	6	0.3125
	MBP	IL-17A	Isotype Control ratio (n=6)	HLA-DR / Control ratio (n=6)	1	0.4773	0.2144	0.9	1	0.616	0.6088	Wilcoxin signed rank test	-11	6	0.3125
	MBP	IFNg	Isotype Control ratio (n=6)	HLA-A/B/C / Control ratio (n=6)	1	1.182	0.439	1.584	1	1.109	0.624	Wilcoxin signed rank test	1	6	0.9999
	MBP	IL-17A	Isotype Control ratio (n=6)	HLA-A/B/C / Control ratio (n=6)	1	0.7944	0.6167	1.2	1	0.9018	0.4976	Wilcoxin signed rank test	-5	6	0.625

## Sheet: Figure 5E-H Statistics
	6e
	Variable	Variable A	Variable B	Test	X/Y pairs	r-value	95% CI of r	P-value
	IFNgamma	Age (years)	Total IFNg SFUs	Spearman r	89	0.03997	-0,1758 to 0,252	0.71
	IL-22	Age (years)	Total IL-22 SFUs	Spearman r	89	0.06015	-0,1561 to 0,2709	0.5755
	IL-17A	Age (years)	Total IL-17A SFUs	Spearman r	89	0.04724	-0,1687 to 0,2588	0.6602
	6f
	Variable	Variable A	Variable B	Test	X/Y pairs	r-value	95% CI of r	P-value
	IFNgamma	EDSS	Total IFNg SFUs	Spearman r	86	0.001187	-0,2168 to 0,2191	0.9913
	IL-22	EDSS	Total IL-22 SFUs	Spearman r	86	-0.05093	-0,2623 to 0,1651	0.6355
	IL-17A	EDSS	Total IL-17A SFUs	Spearman r	86	0.02956	-0,1858 to 0,2422	0.7834
	6g
	Variable	Variable A	Variable B	Test	X/Y pairs	r-value	95% CI of r	P-value
	IFNgamma	Disease Duration (years)	Total IFNg SFUs	Spearman r	87	0.1478	-0,07112 to 0,3532	0.1718
	IL-22	Disease Duration (years)	Total IL-22 SFUs	Spearman r	87	0.02086	-0,1967 to 0,2365	0.8479
	IL-17A	Disease Duration (years)	Total IL-17A SFUs	Spearman r	87	0.135	-0,08415 to 0,3417	0.2125
	6h
	Variable	Variable A	Variable B	Test	X/Y pairs	r-value	95% CI of r	P-value
	IFNgamma	Natalizumab duration (years)	Total IFNg SFUs	Spearman r	58	-0.1011	-0,3571 to 0,169	0.45
	IL-22	Natalizumab duration (years)	Total IL-22 SFUs	Spearman r	58	0.02393	-0,2432 to 0,2877	0.8585
	IL-17A	Natalizumab duration (years)	Total IL-17A SFUs	Spearman r	58	-0.05279	-0,314 to 0,2158	0.6939
