# Supplementary material for: Identification of four novel T cell autoantigens and personal autoreactive profiles in multiple sclerosis
Source: Sci Adv. 2022 Apr 27;8(17):eabn1823. doi: 10.1126/sciadv.abn1823 (PMC9045615; doi:10.1126/sciadv.abn1823)
Supplement: Supplementary file 2 — Data S1 to S8 [file sciadv.abn1823_data_s1_to_s8.zip › sciadv.abn1823_data_s6.xlsx]

## Sheet: Figure 6A data_Per33 MFI
ID	Status	FABP7_aa1-166	FABP7_HPRR2060033_aa1-82	FABP7_HPRR2060034_aa83-166	FABP7_HPRR3970332_aa105-166	PROK2 - Iso 1_aa28-129	PROK2_HPRR3420049_aa34-74	PROK2_HPRR3420050_aa106-128	RTN3 - 1_aa1-300	RTN3_HPRR2060025_aa81-217	RTN3 - 2_aa256-700	RTN3_HPRR2060024_aa345-483	SNAP91 - 1_aa1-300	SNAP91 - 2_aa274-495	SNAP91_HPRR2570095_aa274-373	SNAP91_HPRR2570096_aa378-480	SNAP91 - 3_aa466-750	SNAP91_HPRR2570097_aa481-572	SNAP91_HPRR2570098_aa584-691	SNAP91 - 4_aa750-906	MOG_aa30-247	MBP_aa1-304	Buffer	His6ABP
Subject #1	MS	415.98	715.98	-121.02	0.98	-92.02	-70.02	-54.02	13444	21.98	95.98	95.98	813.98	-62.02	-6.02	139.98	-84.02	-90.02	167.98	264.98	-100.02	-87.02	792.98	31.98
Subject #2	MS	191.56	753.56	-188.44	-36.44	-140.44	-148.44	-147.44	229.56	17.56	254.56	-121.44	1658.56	35.56	-68.44	118.56	843.56	1139.56	-3.44	204.56	-129.44	-136.44	917.56	-62.44
Subject #3	MS	221.42	837.42	-109.58	-11.58	-71.58	-57.58	-72.58	0.42	52.42	124.42	-75.58	1008.42	-18.58	5.42	151.42	-8.58	159.42	-2.58	144.42	-77.58	-74.58	937.42	15.42
Subject #4	MS	467.14	332.14	-87.86	-0.86	-26.86	-57.86	-44.86	1026.14	53.14	334.14	-68.86	1232.14	243.14	211.14	90.14	52.14	-67.86	-0.86	300.14	-22.86	-27.86	266.14	8.14
Subject #5	MS	233.14	535.14	-63.86	25.14	-41.86	-35.86	-27.86	2731.14	122.14	144.14	-34.86	1092.14	80.14	-0.86	122.14	31.14	-15.86	-5.86	100.14	-21.86	-32.86	617.14	19.14
Subject #6	MS	89.94	745.94	-88.06	2.94	-72.06	-62.06	-44.06	1033.94	833.94	57.94	-21.06	888.94	-21.06	15.94	110.94	9.94	-48.06	3.94	398.94	-38.06	-51.06	841.94	18.94
Subject #7	MS	414.68	1114.68	-146.32	-10.32	-90.32	-84.32	-92.32	4.68	1.68	493.68	-44.32	1543.68	129.68	77.68	313.68	39.68	-58.32	72.68	361.68	-19.32	-79.32	1287.68	45.68
Subject #8	MS	557.96	690.96	-64.04	11.96	-42.04	-39.04	-32.04	2091.96	11.96	46.96	-31.04	650.96	-22.04	1.96	91.96	915.96	1281.96	2.96	297.96	-44.04	-40.04	902.96	22.96
Subject #9	MS	2433.12	805.12	-44.88	26.12	-29.88	-17.88	-6.88	4645.12	427.12	69.12	-50.88	661.12	-6.88	21.12	132.12	-34.88	-34.88	1.12	31.12	-37.88	-36.88	733.12	50.12
Subject #10	MS	700.12	716.12	-100.88	1.12	-66.88	-68.88	-51.88	933.12	-18.88	347.12	-92.88	1615.12	273.12	-6.88	150.12	75.12	-52.88	82.12	207.12	-58.88	-39.88	727.12	16.12
Subject #11	MS	31.36	440.36	-99.64	-35.64	-86.64	-72.64	-57.64	3283.36	115.36	36.36	-69.64	737.36	1513.36	1380.36	51.36	3.36	-50.64	-23.64	154.36	-74.64	-73.64	556.36	-20.64
Subject #12	MS	79.14	778.14	-74.86	-0.86	-43.86	-48.86	-41.86	-16.86	12.14	72.14	-3.86	877.14	-4.86	4.14	129.14	-14.86	-45.86	23.14	253.14	39.14	-43.86	914.14	19.14
Subject #13	MS	198.84	86.84	-42.16	-21.16	-30.16	-39.16	-38.16	162.84	75.84	128.84	45.84	264.84	92.84	84.84	13.84	13.84	11.84	-18.16	158.84	-26.16	113.84	66.84	-24.16
Subject #14	MS	963.6	1954.6	-312.4	-94.4	-255.4	-188.4	-148.4	9513.6	-34.4	86.6	-255.4	1676.6	5.6	47.6	561.6	111.6	129.6	37.6	737.6	-271.4	-214.4	2181.6	141.6
Subject #15	MS	343.62	1667.62	-143.38	4.62	-80.38	-54.38	-62.38	444.62	203.62	256.62	-99.38	1564.62	127.62	210.62	417.62	-56.38	-45.38	95.62	281.62	-103.38	-28.38	1891.62	125.62
Subject #16	MS	1614.42	414.42	-37.58	11.42	-23.58	-20.58	-15.58	3679.42	593.42	91.42	7.42	455.42	101.42	0.42	59.42	-8.58	-9.58	-2.58	32.42	-12.58	-25.58	253.42	6.42
Subject #17	MS	247	155	-62	-3	18	-45	-39	228	16	243	25	538	44	-10	29	0	-42	-8	71	3	-11	144	-18
Subject #18	MS	1091.68	490.68	-67.32	14.68	-60.32	-61.32	-48.32	9639.68	103.68	79.68	-38.32	577.68	-34.32	-10.32	67.68	-53.32	-53.32	10.68	77.68	16.68	-43.32	459.68	1.68
Subject #19	MS	162.14	370.14	-55.86	14.14	-26.86	-23.86	-9.86	19946.1	-9.86	142.14	-15.86	574.14	15.14	0.14	82.14	29.14	-0.86	-5.86	70.14	-16.86	-20.86	398.14	38.14
Subject #20	MS	112.56	1137.56	-114.44	0.56	-77.44	-66.44	-56.44	463.56	16.56	65.56	-79.44	1260.56	-38.44	64.56	240.56	-69.44	-3.44	32.56	126.56	-83.44	-57.44	1204.56	136.56
Subject #21	MS	1609.84	483.84	-81.16	0.84	-51.16	-52.16	-45.16	86.84	52.84	79.84	-57.16	899.84	20.84	-10.16	105.84	28.84	124.84	-5.16	1196.84	-59.16	-49.16	445.84	4.84
Subject #22	MS	102.4	329.4	-62.6	7.4	-44.6	-44.6	-37.6	91.4	4.4	100.4	11.4	633.4	122.4	104.4	87.4	129.4	-8.6	4.4	114.4	-47.6	-37.6	303.4	-8.6
Subject #23	MS	27.84	277.84	-31.16	0.84	-24.16	-24.16	-14.16	274.84	93.84	68.84	42.84	415.84	-19.16	-10.16	41.84	168.84	-24.16	-5.16	24.84	-20.16	-21.16	251.84	0.84
Subject #24	MS	99.36	875.36	-102.64	9.36	-60.64	-56.64	-54.64	-23.64	-21.64	96.36	-59.64	985.36	3.36	57.36	195.36	-55.64	-20.64	23.36	169.36	-80.64	-75.64	954.36	31.36
Subject #25	MS	6227.42	1970.42	-302.58	-112.58	-208.58	-209.58	-177.58	5011.42	-112.58	698.42	-224.58	2496.42	209.42	203.42	313.42	28.42	50.42	22.42	412.42	-216.58	-198.58	1452.42	7.42
Subject #26	MS	262.36	2105.36	-191.64	23.36	-130.64	-53.64	-41.64	13101.4	3.36	192.36	-134.64	1873.36	-20.64	173.36	555.36	-142.64	-22.64	98.36	319.36	-165.64	-164.64	2491.36	279.36
Subject #27	MS	425.8	474.8	-173.2	-53.2	-128.2	-118.2	-101.2	12355.8	-80.2	385.8	-166.2	1149.8	-17.2	-45.2	91.8	3297.8	11239.8	7.8	189.8	-128.2	-86.2	623.8	2.8
Subject #28	MS	137.26	1350.26	-193.74	-47.74	-130.74	-128.74	-126.74	91.26	1.26	118.26	219.26	1344.26	-76.74	39.26	239.26	1063.26	-88.74	11.26	111.26	-99.74	-130.74	1757.26	14.26
Subject #29	MS	550.54	542.54	-49.46	19.54	-29.46	-24.46	-18.46	78.54	-15.46	32.54	-47.46	713.54	-11.46	11.54	98.54	-21.46	111.54	15.54	84.54	-40.46	-9.46	589.54	14.54
Subject #30	MS	167.14	259.14	-32.86	0.14	-40.86	-20.86	-0.86	16720.1	-12.86	15.14	-28.86	306.14	19.14	3.14	81.14	3.14	-32.86	-3.86	4.14	-33.86	-35.86	293.14	18.14
Subject #31	MS	1133.7	550.7	-78.3	-9.3	-50.3	-61.3	-48.3	4635.7	-4.3	165.7	-50.3	535.7	207.7	81.7	43.7	73.7	71.7	0.7	38.7	-54.3	-23.3	375.7	-11.3
Subject #32	MS	511.5	1897.5	-177.5	-21.5	-124.5	-80.5	-77.5	14064.5	495.5	30.5	-142.5	1558.5	3.5	185.5	375.5	-136.5	-49.5	48.5	367.5	-149.5	-102.5	2168.5	144.5
Subject #33	MS	516.56	954.56	-137.44	-20.44	-66.44	-103.44	-87.44	194.56	-4.44	276.56	-39.44	1486.56	74.56	46.56	168.56	169.56	-78.44	8.56	280.56	-83.44	-17.44	1046.56	0.56
Subject #34	MS	255	964	-124	0	-87	-66	-19	23560	46	166	-122	1235	140	10	385	-39	-85	0	134	-110	-45	1012	97
Subject #35	MS	167.26	462.26	-113.74	-57.74	-70.74	-102.74	-103.74	793.26	209.26	85.26	-72.74	721.26	1.26	-42.74	35.26	408.26	39.26	1105.26	188.26	-75.74	-41.74	485.26	-51.74
Subject #36	MS	203.24	1313.24	-115.76	-13.76	-77.76	-62.76	-61.76	606.24	61.24	117.24	-41.76	1152.24	252.24	54.24	296.24	-75.76	-13.76	26.24	226.24	-83.76	-81.76	1571.24	56.24
Subject #37	MS	56	174	-22	12	-5	-18	-15	270	17	31	15	245	0	0	26	-12	-12	-7	28	0	35	162	-6
Subject #38	MS	936.96	1101.96	-157.04	-12.04	-83.04	-105.04	-104.04	712.96	1.96	476.96	-97.04	2003.96	719.96	709.96	624.96	204.96	-13.04	129.96	1442.96	-46.04	-17.04	1174.96	1.96
Subject #39	MS	250	340	-56	26	-25	-48	-33	-15	0	167	-36	915	-2	20	65	-1	-47	2	117	6	67	295	1
Subject #40	MS	993.56	583.56	-95.44	0.56	-59.44	-61.44	-35.44	22568.6	362.56	218.56	-69.44	882.56	37.56	47.56	150.56	4.56	-67.44	-3.44	162.56	-59.44	-33.44	636.56	50.56
Subject #41	MS	263.52	743.52	-118.48	-15.48	-70.48	-84.48	-74.48	11340.5	347.52	330.52	-59.48	924.52	65.52	65.52	139.52	2.52	-90.48	11.52	315.52	-76.48	-36.48	926.52	12.52
Subject #42	MS	606.14	1197.14	-145.86	-10.86	-86.86	-91.86	-82.86	7921.14	6.14	372.14	-123.86	1871.14	68.14	19.14	285.14	-4.86	-96.86	33.14	233.14	-119.86	-87.86	1230.14	65.14
Subject #43	MS	80	360	-48	4	-33	-32	-31	166	0	64	166	357	-26	0	100	2695	10846	5	20	-28	-35	424	-6
Subject #44	MS	3.36	1465.36	-146.64	12.36	-105.64	-74.64	-73.64	4723.36	5.36	10.36	-123.64	997.36	10.36	85.36	370.36	-114.64	-33.64	43.36	125.36	-102.64	-120.64	1618.36	95.36
Subject #45	MS	1592.64	1486.64	-192.36	-36.36	-127.36	-119.36	-115.36	220.64	-51.36	326.64	-78.36	1362.64	20.64	87.64	321.64	370.64	-71.36	59.64	401.64	-140.36	-132.36	1844.64	23.64
Subject #46	MS	1676.28	24.28	-1.72	40.28	189.28	109.28	94.28	1778.28	6.28	0.28	-11.72	174.28	-164.72	-88.72	-1.72	-157.72	-165.72	-19.72	-127.72	112.28	-5.72	-45.72	-39.72
Subject #47	MS	253.42	458.42	-127.58	-35.58	-89.58	-97.58	-84.58	716.42	62.42	163.42	18.42	1069.42	8.42	-30.58	84.42	133.42	-2.58	78.42	115.42	-81.58	-49.58	430.42	-27.58
Subject #48	MS	88.68	331.68	-87.32	1.68	-63.32	-68.32	-64.32	240.68	140.68	1812.68	1495.68	579.68	-31.32	-10.32	50.68	-48.32	-71.32	103.68	18.68	-31.32	-38.32	322.68	-25.32
Subject #49	MS	162.7	402.7	-74.3	7.7	-43.3	-46.3	-32.3	4616.7	42.7	415.7	-64.3	666.7	-10.3	7.7	97.7	41.7	46.7	0.7	174.7	-41.3	-43.3	402.7	17.7
Subject #50	MS	347.06	1838.06	-320.94	-139.94	-238.94	-246.94	-246.94	2679.06	340.06	360.06	39.06	2046.06	561.06	53.06	435.06	1304.06	2369.06	-24.94	425.06	-295.94	-253.94	2195.06	4.06
Subject #51	MS	242.78	1197.78	-139.22	-23.22	-95.22	-92.22	-79.22	12764.8	50.78	123.78	44.78	1254.78	-72.22	3.78	193.78	3688.78	2748.78	551.78	184.78	-91.22	-108.22	1535.78	15.78
Subject #52	MS	179.28	58.28	-26.72	18.28	-10.72	-17.72	-17.72	277.28	9.28	106.28	-24.72	219.28	2.28	-6.72	11.28	12.28	2.28	-4.72	59.28	-1.72	1.28	31.28	-10.72
Subject #53	MS	737.56	829.56	-192.44	-85.44	-125.44	-124.44	-109.44	20121.6	143.56	674.56	-181.44	1896.56	114.56	-3.44	179.56	1289.56	1127.56	23.56	280.56	-104.44	-106.44	1002.56	0.56
Subject #54	MS	452	228	-42	5	-33	-32	-24	1325	-18	71	-50	362	-6	1	40	468	976	-12	236	-23	-20	214	0
Subject #55	MS	2637.28	1569.28	-119.72	-19.72	-72.72	-60.72	-61.72	-27.72	104.28	105.28	-1.72	1232.28	-15.72	93.28	275.28	0.28	0.28	384.28	314.28	-92.72	-87.72	1500.28	73.28
Subject #56	MS	939.42	330.42	-49.58	21.42	-31.58	-45.58	-26.58	-25.58	4215.42	129.42	-2.58	668.42	1.42	-15.58	64.42	64.42	27.42	74.42	77.42	-24.58	-10.58	272.42	0.42
Subject #57	MS	577.68	149.68	-98.32	-10.32	-53.32	-77.32	-58.32	793.68	369.68	325.68	-39.32	799.68	39.68	-24.32	22.68	113.68	73.68	3.68	137.68	-66.32	-23.32	90.68	-32.32
Subject #58	MS	2442.24	874.24	-107.76	28.24	-85.76	-80.76	-61.76	1469.24	296.24	433.24	48.24	1104.24	-13.76	-16.76	136.24	58.24	-23.76	9.24	925.24	-90.76	-79.76	684.24	2.24
Subject #59	MS	145.38	735.38	-64.62	8.38	-42.62	-53.62	-37.62	11.38	34.38	572.38	598.38	1021.38	-14.62	2.38	183.38	1293.38	-50.62	13.38	472.38	-24.62	-27.62	858.38	9.38
Subject #60	MS	966.42	675.42	-61.58	12.42	-32.58	-34.58	-32.58	2370.42	56.42	81.42	-48.58	610.42	-5.58	34.42	140.42	-25.58	-13.58	22.42	327.42	-42.58	-37.58	715.42	38.42
Subject #61	MS	717.66	247.66	-75.34	-20.34	-56.34	-52.34	-36.34	12666.7	76.66	76.66	-37.34	373.66	-26.34	-16.34	39.66	826.66	1162.66	20.66	170.66	-55.34	-48.34	245.66	2.66
Subject #62	MS	169.78	952.78	-153.22	-23.22	-111.22	-98.22	-98.22	896.78	-67.22	118.78	-43.22	1049.78	8140.78	7997.78	150.78	366.78	1543.78	75.78	116.78	-116.22	-123.22	1155.78	3.78
Subject #63	MS	976.98	233.98	-38.02	0.98	-18.02	-26.02	-19.02	93.98	23.98	360.98	-18.02	396.98	-6.02	-14.02	25.98	237.98	13.98	10.98	611.98	-20.02	-6.02	130.98	-9.02
Subject #64	MS	689.7	871.7	-153.3	-29.3	-44.3	-106.3	-91.3	1749.7	306.7	375.7	-16.3	1583.7	0.7	-4.3	95.7	222.7	-93.3	530.7	288.7	-104.3	-96.3	945.7	-22.3
Subject #65	MS	304.42	270.42	-63.58	5.42	-38.58	-43.58	-25.58	813.42	-27.58	152.42	-23.58	742.42	55.42	-15.58	64.42	28.42	-31.58	4.42	84.42	-45.58	-21.58	244.42	-2.58
Subject #66	MS	474.28	1436.28	-196.72	-35.72	-139.72	-133.72	-121.72	-44.72	0.28	416.28	-171.72	1845.28	8.28	21.28	311.28	164.28	-105.72	45.28	1478.28	-126.72	-140.72	1610.28	-1.72
Subject #67	MS	281.62	1155.62	-133.38	-28.38	-76.38	-83.38	-62.38	34.62	38.62	229.62	-62.38	1406.62	11.62	63.62	353.62	-34.38	-44.38	60.62	232.62	-72.38	-80.38	1201.62	65.62
Subject #68	MS	225.28	391.28	-69.72	-12.72	-39.72	-51.72	-52.72	18.28	-7.72	110.28	-33.72	559.28	-1.72	0.28	67.28	89.28	-47.72	2.28	81.28	7.28	-32.72	400.28	-8.72
Subject #69	MS	185.06	472.06	-103.94	-32.94	-73.94	-77.94	-75.94	377.06	811.06	39.06	-90.94	574.06	19.06	49.06	86.06	202.06	34.06	-24.94	72.06	-71.94	-41.94	562.06	-24.94
Subject #70	MS	171.14	405.14	-75.86	-6.86	-43.86	-47.86	-40.86	-2.86	0.14	69.14	91.14	598.14	-20.86	-0.86	134.14	-6.86	24.14	13.14	262.14	-48.86	62.14	418.14	4.14
Subject #71	MS	411.92	328.92	-131.08	-24.08	-104.08	-96.08	-63.08	17564.9	-53.08	369.92	30.92	961.92	-38.08	-47.08	95.92	81.92	95.92	38.92	364.92	-107.08	550.92	362.92	-32.08
Subject #72	MS	2275.26	1625.26	-74.74	40.26	-30.74	-10.74	31.26	24223.3	1.26	107.26	-14.74	1240.26	-12.74	118.26	377.26	-39.74	-9.74	81.26	151.26	-57.74	-53.74	1781.26	183.26
Subject #73	MS	320.26	546.26	-101.74	-7.74	-60.74	-58.74	-59.74	5.26	248.26	291.26	-102.74	1269.26	58.26	-12.74	220.26	1.26	-79.74	19.26	170.26	-45.74	-63.74	481.26	3.26
Subject #74	MS	941.42	385.42	-50.58	-2.58	-33.58	-32.58	-22.58	1804.42	-16.58	198.42	-45.58	595.42	160.42	158.42	83.42	3909.42	7302.42	0.42	96.42	-15.58	-28.58	504.42	22.42
Subject #75	MS	235.7	1224.7	-92.3	0.7	-59.3	-46.3	-45.3	1979.7	396.7	131.7	28.7	1083.7	-22.3	52.7	225.7	707.7	-26.3	39.7	195.7	-51.3	-26.3	1509.7	49.7
Subject #76	MS	656.14	506.14	-95.86	-8.86	-40.86	-50.86	-49.86	-0.86	-13.86	423.14	-11.86	1405.14	40.14	15.14	112.14	32.14	-25.86	15.14	459.14	-50.86	-35.86	466.14	0.14
Subject #77	MS	528.08	846.08	-147.92	-18.92	-66.92	-86.92	-84.92	2534.08	-40.92	661.08	-117.92	2970.08	61.08	22.08	194.08	36.08	-89.92	108.08	437.08	-50.92	3.08	832.08	20.08
Subject #78	MS	634.08	800.08	-146.92	-24.92	-97.92	-96.92	-60.92	1285.08	37.08	316.08	-130.92	1879.08	38.08	-18.92	281.08	162.08	-102.92	318.08	469.08	-106.92	-54.92	819.08	3.08
Subject #79	MS	231.7	718.7	-103.3	-4.3	-73.3	-61.3	-63.3	112.7	68.7	206.7	16.7	992.7	475.7	41.7	159.7	579.7	-53.3	558.7	117.7	-81.3	-62.3	809.7	0.7
Subject #80	MS	344.84	356.84	-84.16	0.84	-55.16	-67.16	-63.16	-12.16	-36.16	370.84	-5.16	1100.84	59.84	-9.16	88.84	35.84	-37.16	7.84	188.84	-52.16	312.84	330.84	-17.16
Subject #81	MS	73.4	553.4	-93.6	-23.6	-54.6	-61.6	-56.6	2112.4	-12.6	69.4	133.4	850.4	282.4	-8.6	375.4	206.4	67.4	1.4	91.4	-57.6	-57.6	580.4	5.4
Subject #82	MS	188.42	326.42	-66.58	-2.58	-42.58	-40.58	-37.58	-29.58	-19.58	98.42	-32.58	597.42	38.42	28.42	53.42	11.42	4.42	0.42	150.42	-43.58	-31.58	340.42	-11.58
Subject #83	MS	1485.4	1228.4	-75.6	39.4	-43.6	-16.6	-14.6	5911.4	316.4	70.4	-41.6	876.4	-26.6	70.4	292.4	-60.6	-23.6	68.4	97.4	-57.6	-8.6	1459.4	127.4
Subject #84	MS	168.28	298.28	-47.72	23.28	-20.72	-28.72	-18.72	3235.28	189.28	108.28	-1.72	710.28	-7.72	0.28	75.28	-7.72	-25.72	14.28	68.28	-29.72	-23.72	291.28	26.28
Subject #85	MS	357.42	945.42	-75.58	27.42	-59.58	-42.58	-14.58	6218.42	-30.58	81.42	-79.58	939.42	-23.58	11.42	197.42	807.42	0.42	37.42	98.42	-21.58	-12.58	1026.42	60.42
Subject #86	MS	1388.12	1707.12	-182.88	-6.88	-119.88	-93.88	-75.88	17967.1	-45.88	360.12	-70.88	1889.12	61.12	151.12	437.12	-97.88	-109.88	17.12	452.12	-133.88	-116.88	1701.12	144.12
Subject #87	MS	131.28	39.28	-26.72	-3.72	-16.72	-21.72	-18.72	282.28	3.28	29.28	-28.72	157.28	288.28	312.28	30.28	17.28	-27.72	-7.72	20.28	-1.72	29.28	22.28	-7.72
Subject #88	MS	151.56	362.56	-49.44	11.56	-17.44	-46.44	-33.44	491.56	153.56	80.56	-58.44	778.56	6.56	-8.44	93.56	-17.44	-35.44	3.56	74.56	-32.44	-9.44	323.56	0.56
Subject #89	MS	330.1	1468.1	-174.9	2.1	-116.9	-108.9	-87.9	204.1	-50.9	284.1	-151.9	1750.1	19.1	28.1	363.1	-12.9	-74.9	68.1	792.1	-140.9	-105.9	1551.1	43.1
Subject #90	MS	332.42	723.42	-97.58	14.42	-60.58	-57.58	-52.58	6403.42	1350.42	716.42	505.42	1002.42	1.42	-7.58	129.42	158.42	-73.58	-2.58	172.42	-61.58	-43.58	872.42	0.42
Subject #91	MS	637.12	802.12	-117.88	1.12	-79.88	-53.88	-42.88	10017.1	-6.88	141.12	35.12	1155.12	-16.88	41.12	212.12	-62.88	-44.88	38.12	134.12	-99.88	-81.88	938.12	75.12
Subject #92	MS	83.98	232.98	-44.02	11.98	-27.02	-34.02	-25.02	274.98	5.98	64.98	-21.02	500.98	-14.02	-13.02	43.98	-6.02	8.98	2.98	51.98	-26.02	63.98	224.98	-10.02
Subject #93	MS	1450.14	738.14	-77.86	-0.86	-40.86	-60.86	-58.86	19.14	16.14	202.14	59.14	1069.14	52.14	18.14	92.14	1395.14	-54.86	-8.86	147.14	-50.86	-28.86	918.14	0.14
Subject #94	MS	187.28	163.28	-40.72	11.28	-26.72	-32.72	-21.72	11.28	-12.72	353.28	214.28	579.28	-1.72	-7.72	64.28	-1.72	-16.72	12.28	82.28	-16.72	4.28	164.28	-9.72
Subject #95	MS	2823.16	1828.16	-277.84	-136.84	-211.84	-155.84	-185.84	18498.2	1283.16	370.16	-186.84	1592.16	88.16	101.16	294.16	227.16	81.16	-37.84	838.16	-239.84	-233.84	1977.16	6.16
Subject #96	MS	180.14	74.14	-11.86	-0.86	-0.86	-15.86	-5.86	194.14	25.14	191.14	369.14	357.14	0.14	-15.86	15.14	277.14	-13.86	-6.86	1939.14	18.14	118.14	45.14	-10.86
Subject #97	MS	90.24	819.24	-116.76	-22.76	-90.76	-76.76	-47.76	2588.24	2.24	137.24	-77.76	1107.24	-25.76	116.24	213.24	287.24	-62.76	22.24	82.24	-91.76	-74.76	932.24	37.24
Subject #98	MS	407.08	1040.08	-114.92	4.08	-88.92	-67.92	-37.92	18554.1	16.08	297.08	-44.92	1091.08	-35.92	42.08	276.08	1726.08	-65.92	-18.92	123.08	-88.92	-89.92	1467.08	89.08
Subject #99	MS	191.54	845.54	-126.46	1.54	-90.46	-76.46	-60.46	3709.54	60.54	152.54	-125.46	1003.54	28.54	140.54	249.54	141.54	-66.46	214.54	153.54	-109.46	-102.46	948.54	63.54
Subject #100	MS	1183.4	1311.4	-134.6	-8.6	-102.6	-68.6	-23.6	23511.4	21.4	16.4	-128.6	986.4	-78.6	35.4	284.4	51.4	-80.6	285.4	1293.4	-114.6	-113.6	1407.4	121.4
Subject #101	MS	504.1	838.1	-86.9	2.1	-57.9	-49.9	-35.9	4364.1	45.1	107.1	-85.9	924.1	-34.9	21.1	220.1	33.1	-14.9	41.1	123.1	-68.9	-43.9	884.1	71.1
Subject #102	MS	301.7	957.7	-65.3	29.7	-46.3	-34.3	-26.3	64.7	7.7	89.7	-42.3	1081.7	0.7	41.7	190.7	-30.3	-4.3	56.7	97.7	-43.3	-45.3	1062.7	50.7
Subject #103	MS	241.68	1095.68	-127.32	1.68	-86.32	-64.32	-67.32	870.68	701.68	623.68	2011.68	1211.68	-16.32	71.68	282.68	-55.32	14.68	77.68	303.68	-86.32	-90.32	1278.68	42.68
Subject #104	MS	3277.26	1361.26	-105.74	44.26	-29.74	-52.74	-57.74	16133.3	81.26	155.26	-38.74	1032.26	-66.74	-7.74	173.26	597.26	947.26	1.26	56.26	-68.74	-82.74	1287.26	57.26
Subject #105	MS	906.82	280.82	-73.18	-14.18	-40.18	-46.18	-56.18	177.82	-13.18	1052.82	2.82	972.82	308.82	-11.18	66.82	285.82	-18.18	1.82	654.82	-19.18	1.82	230.82	-33.18
Subject #106	MS	2134.08	1285.08	-498.92	-219.92	-261.92	-337.92	-329.92	1580.08	-61.92	2078.08	-255.92	4818.08	416.08	10.08	378.08	403.08	-245.92	118.08	1042.08	-232.92	-116.92	1130.08	-78.92
Subject #107	MS	314.98	1009.98	-119.02	-10.02	-85.02	-83.02	-67.02	-62.02	-6.02	154.98	2.98	1255.98	99.98	30.98	214.98	-31.02	29.98	40.98	529.98	-66.02	-89.02	1226.98	0.98
Subject #108	MS	3691.66	1641.66	-157.34	2.66	-82.34	-70.34	-59.34	7943.66	-17.34	191.66	-109.34	1204.66	-18.34	115.66	349.66	245.66	-16.34	288.66	266.66	-104.34	53.66	1535.66	145.66
Subject #109	MS	204.14	254.14	-59.86	1.14	450.14	-46.86	-25.86	1865.14	0.14	109.14	19.14	663.14	-11.86	-22.86	79.14	9.14	-26.86	34.14	105.14	-3.86	118.14	213.14	-1.86
Subject #110	MS	84.94	1828.94	-141.06	-18.06	-81.06	-64.06	-64.06	2002.94	372.94	62.94	-97.06	1365.94	2.94	107.94	446.94	-81.06	-37.06	109.94	193.94	-108.06	-109.06	2256.94	140.94
Subject #111	MS	320.68	529.68	-51.32	1.68	-26.32	-37.32	-31.32	387.68	-25.32	57.68	-59.32	716.68	-10.32	23.68	110.68	93.68	-32.32	118.68	58.68	-26.32	-27.32	536.68	26.68
Subject #112	MS	475.58	821.58	-136.42	-52.42	-106.42	-105.42	-107.42	71.58	-40.42	6.58	-97.42	817.58	827.58	103.58	1355.58	920.58	524.58	185.58	58.58	-123.42	65.58	959.58	-46.42
Subject #113	MS	114.14	786.14	-85.86	10.14	-46.86	-51.86	-43.86	31.14	10.14	134.14	120.14	840.14	-9.86	10.14	151.14	-53.86	-32.86	-0.86	83.14	-59.86	-59.86	854.14	9.14
Subject #114	MS	452.14	1017.14	-114.86	12.14	-64.86	-74.86	-68.86	101.14	-12.86	202.14	146.14	1130.14	21.14	28.14	161.14	-39.86	-52.86	1.14	149.14	-30.86	-52.86	1399.14	-0.86
Subject #115	MS	1709.14	970.14	-128.86	5.14	-76.86	-70.86	-50.86	17275.1	-38.86	191.14	-48.86	1157.14	-28.86	16.14	210.14	-2.86	-66.86	0.14	137.14	-103.86	-71.86	1058.14	64.14
Subject #116	MS	81.96	338.96	-47.04	9.96	-34.04	-34.04	-33.04	2642.96	-25.04	27.96	-54.04	525.96	18.96	19.96	62.96	568.96	215.96	127.96	47.96	-40.04	-29.04	403.96	1.96
Subject #117	MS	236.14	92.14	-38.86	8.14	-13.86	-33.86	-27.86	142.14	0.14	146.14	-32.86	523.14	672.14	-5.86	498.14	122.14	-37.86	0.14	127.14	-12.86	6.14	90.14	-5.86
Subject #118	MS	4112.1	269.1	-52.9	2.1	-43.9	-49.9	-43.9	3440.1	2517.1	61.1	-54.9	526.1	436.1	358.1	172.1	648.1	-37.9	8.1	20.1	-35.9	-12.9	289.1	-19.9
Subject #119	MS	87.54	588.54	-84.46	30.54	-58.46	-54.46	-43.46	3560.54	25.54	41.54	-90.46	793.54	2.54	-9.46	98.54	252.54	-35.46	-15.46	37.54	-72.46	-59.46	680.54	23.54
Subject #120	MS	42.36	355.36	-121.64	-37.64	-107.64	-100.64	-83.64	4119.36	103.36	180.36	3.36	558.36	36.36	36.36	119.36	-68.64	-108.64	23.36	99.36	-74.64	-109.64	410.36	-20.64
Subject #121	MS	386.7	1348.7	-192.3	-58.3	-112.3	-112.3	-112.3	3305.7	37.7	127.7	-40.3	1338.7	-92.3	10.7	250.7	1675.7	2638.7	-4.3	271.7	-172.3	-158.3	1613.7	61.7
Subject #122	MS	727.36	1603.36	-141.64	16.36	-98.64	-42.64	-20.64	21238.4	-27.64	399.36	223.36	1867.36	3.36	94.36	431.36	-57.64	-79.64	168.36	332.36	-89.64	-109.64	1695.36	173.36
Subject #123	MS	435.28	604.28	-100.72	-6.72	-60.72	-72.72	-62.72	6848.28	166.28	148.28	-71.72	1167.28	0.28	-1.72	90.28	141.28	-66.72	159.28	224.28	-64.72	-58.72	667.28	-8.72
Subject #124	MS	165.4	426.4	-79.6	-8.6	-52.6	-51.6	-47.6	1550.4	691.4	98.4	-53.6	686.4	287.4	262.4	107.4	432.4	1817.4	1.4	72.4	-46.6	-41.6	477.4	10.4
Subject #125	MS	637	964	-161	-18	-116	-125	-97	3784	192	264	-7	1450	89	87	170	412	331	0	429	-118	-97	1123	-4
Subject #126	MS	205.42	148.42	-34.58	-2.58	-13.58	-23.58	-18.58	1372.42	-3.58	152.42	-28.58	352.42	304.42	338.42	107.42	0.42	-19.58	177.42	152.42	-5.58	-19.58	124.42	1.42
Subject #127	MS	184.52	627.52	-63.48	2.52	-41.48	-42.48	-33.48	1791.52	201.52	896.52	777.52	842.52	89.52	42.52	106.52	-53.48	-36.48	8.52	563.52	-44.48	-48.48	666.52	17.52
Subject #128	MS	251.84	1155.84	-178.16	8.84	-111.16	-126.16	-124.16	1502.84	34.84	275.84	-54.16	1573.84	516.84	18.84	1721.84	-5.16	-55.16	68.84	633.84	-85.16	-106.16	1287.84	0.84
Subject #129	MS	229.28	685.28	-54.72	42.28	-35.72	-22.72	-2.72	9967.28	-6.72	63.28	-44.72	762.28	-1.72	11.28	117.28	178.28	-40.72	31.28	289.28	-18.72	6.28	683.28	43.28
Subject #130	MS	212.7	258.7	-33.3	31.7	-23.3	-26.3	-11.3	786.7	-15.3	80.7	-46.3	702.7	-7.3	12.7	140.7	-19.3	-33.3	14.7	252.7	-4.3	-16.3	230.7	5.7
Subject #131	MS	336	1458	-162	7	-120	-76	-54	18576	41	138	-99	1297	-43	117	415	245	-56	105	259	-146	-130	1678	161
Subject #132	MS	54.96	656.96	-63.04	1.96	-41.04	-33.04	-19.04	8404.96	178.96	36.96	-59.04	775.96	9.96	33.96	180.96	-34.04	5.96	11.96	40.96	-36.04	-44.04	846.96	55.96
Subject #133	MS	351.24	810.24	-163.76	-13.76	-118.76	-130.76	-113.76	1547.24	1480.24	144.24	-146.76	1212.24	2.24	-80.76	91.24	1319.24	66.24	-24.76	144.24	-65.76	-115.76	1355.24	-63.76
Subject #134	MS	210.24	142.24	-60.76	-13.76	-29.76	-55.76	-46.76	200.24	55.24	191.24	-34.76	647.24	30.24	-27.76	2.24	37.24	38.24	-17.76	148.24	-31.76	-14.76	135.24	-28.76
Subject #135	MS	731.42	1062.42	-69.58	18.42	-43.58	-35.58	-28.58	-22.58	0.42	65.42	-63.58	1119.42	-11.58	32.42	157.42	132.42	-26.58	129.42	108.42	37.42	-16.58	1146.42	48.42
Subject #136	MS	190.14	1045.14	-163.86	-42.86	-133.86	-120.86	-105.86	274.14	-0.86	134.14	227.14	1428.14	5760.14	4363.14	237.14	-29.86	-99.86	295.14	240.14	-139.86	-133.86	1122.14	0.14
Subject #137	MS	20.94	538.94	-72.06	31.94	-53.06	-49.06	-31.06	7759.94	-18.06	179.94	9.94	419.94	-21.06	2.94	109.94	137.94	-31.06	35.94	1706.94	-18.06	-46.06	716.94	31.94
Subject #138	MS	43.12	429.12	-74.88	-24.88	-57.88	-53.88	-40.88	7880.12	46.12	-15.88	-70.88	387.12	-57.88	1.12	87.12	14.12	-6.88	132.12	523.12	-56.88	106.12	532.12	35.12
Subject #139	MS	389.14	311.14	-73.86	0.14	-25.86	-49.86	-48.86	870.14	74.14	4.14	-69.86	396.14	18.14	-2.86	97.14	6226.14	10418.1	-27.86	150.14	-44.86	-56.86	486.14	-23.86
Subject #140	MS	588.84	966.84	-140.16	7.84	-103.16	-80.16	-57.16	23712.8	-5.16	199.84	-70.16	1302.84	174.84	0.84	271.84	42.84	154.84	-19.16	581.84	-116.16	-111.16	1128.84	93.84
Subject #141	MS	342.68	1720.68	-154.32	-51.32	-108.32	-80.32	-81.32	1593.68	-10.32	191.68	-128.32	1624.68	51.68	1.68	383.68	3643.68	-92.32	25.68	362.68	-112.32	-116.32	2325.68	16.68
Subject #142	MS	481.5	1623.5	-213.5	-58.5	-154.5	-134.5	-140.5	-29.5	3.5	661.5	125.5	3025.5	224.5	178.5	371.5	-42.5	-134.5	27.5	404.5	-157.5	74.5	1843.5	15.5
Subject #143	MS	91.12	398.12	-34.88	13.12	-19.88	-11.88	-8.88	7002.12	-11.88	34.12	-40.88	465.12	-17.88	3.12	62.12	708.12	1002.12	92.12	343.12	-25.88	-9.88	488.12	28.12
Subject #144	MS	1381.78	764.78	-246.22	-40.22	-119.22	-176.22	-147.22	408.78	409.78	1931.78	-176.22	3314.78	190.78	-29.22	186.78	146.78	-182.22	51.78	531.78	-140.22	-53.22	709.78	-30.22
Subject #145	MS	1110.42	1442.42	-272.58	-48.58	-177.58	-130.58	-106.58	13515.4	-64.58	1213.42	-207.58	2257.42	0.42	85.42	409.42	-2.58	-172.58	62.42	475.42	-186.58	-163.58	1767.42	115.42
Subject #146	MS	240.68	805.68	-128.32	-10.32	-89.32	-89.32	-72.32	-34.32	14.68	115.68	-111.32	1154.68	84.68	87.68	151.68	1.68	-44.32	52.68	186.68	10.68	-73.32	790.68	5.68
Subject #147	MS	153.4	457.4	-24.6	332.4	-34.6	-10.6	-8.6	3944.4	37.4	41.4	-31.6	658.4	-25.6	6.4	802.4	-34.6	-32.6	12.4	100.4	-36.6	-39.6	479.4	38.4
Subject #148	MS	538.14	1341.14	-85.86	14.14	-56.86	-49.86	-53.86	-58.86	-0.86	127.14	-68.86	1308.14	17.14	85.14	286.14	107.14	53.14	79.14	169.14	-69.86	-55.86	1397.14	61.14
Subject #149	MS	478.56	754.56	-82.44	-3.44	-47.44	-53.44	-56.44	-30.44	-27.44	160.56	97.56	1026.56	-19.44	7.56	128.56	357.56	62.56	264.56	1997.56	-46.44	-49.44	807.56	15.56
Subject #150	MS	326.56	1172.56	-61.44	19.56	-29.44	-21.44	-24.44	2491.56	0.56	106.56	-40.44	1084.56	-3.44	60.56	254.56	-38.44	2.56	91.56	292.56	-28.44	-40.44	1276.56	66.56
Subject #151	MS	158.06	930.06	-174.94	-38.94	-130.94	-129.94	-125.94	116.06	178.06	1206.06	1071.06	1057.06	248.06	90.06	174.06	916.06	932.06	4.06	174.06	-147.94	-131.94	1156.06	-24.94
Subject #152	MS	264.1	282.1	-100.9	-34.9	-30.9	-77.9	-56.9	89.1	16.1	270.1	75.1	611.1	5.1	-43.9	5.1	122.1	-12.9	-42.9	119.1	32.1	-31.9	313.1	-47.9
Subject #153	MS	973.32	1449.32	-336.68	-53.68	-224.68	-235.68	-245.68	215.32	70.32	1381.32	-238.68	3329.32	475.32	103.32	545.32	413.32	-112.68	329.32	854.32	-176.68	-108.68	1395.32	-32.68
Subject #154	MS	207.74	1095.74	-211.26	-61.26	-155.26	-137.26	-133.26	3078.74	7.74	66.74	-180.26	1512.74	203.74	252.74	207.74	48.74	244.74	-35.26	309.74	-167.26	-166.26	1300.74	5.74
Subject #155	MS	155.28	78.28	-40.72	-5.72	-8.72	-27.72	-31.72	54.28	60.28	521.28	553.28	234.28	0.28	-23.72	8.28	270.28	13.28	-27.72	57.28	167.28	-3.72	98.28	-24.72
Subject #156	MS	195.42	953.42	-52.58	15.42	-27.58	-33.58	-21.58	619.42	166.42	131.42	-42.58	533.42	131.42	133.42	134.42	5532.42	-26.58	-4.58	345.42	0.42	-20.58	1508.42	11.42
Subject #157	MS	510.66	1098.66	-180.34	-69.34	-121.34	-113.34	-117.34	56.66	-21.34	344.66	-39.34	1200.66	-33.34	22.66	196.66	365.66	-91.34	643.66	305.66	-121.34	-113.34	1218.66	2.66
Subject #158	MS	290	297	-27	9	-16	-14	-16	45	68	53	-29	383	0	14	47	93	-15	11	102	-9	-12	316	3
Subject #159	MS	546.84	866.84	-76.16	-6.16	-51.16	-48.16	-46.16	940.84	646.84	22.84	-65.16	607.84	72.84	146.84	133.84	-5.16	40.84	48.84	166.84	-52.16	-51.16	1071.84	15.84
Subject #160	MS	442	756	-132	0	-92	-42	-36	2215	-48	526	-115	2349	293	60	223	1714	-77	21	256	-91	-38	781	53
Subject #161	MS	46.42	910.42	-107.58	-9.58	-82.58	-71.58	-69.58	432.42	6.42	75.42	78.42	988.42	-2.58	8.42	164.42	-68.58	-47.58	0.42	80.42	-97.58	-82.58	988.42	18.42
Subject #162	MS	5106.12	1002.12	-18.88	1.12	-58.88	-59.88	-48.88	383.12	233.12	179.12	3868.12	1086.12	18.12	9.12	119.12	-6.88	-52.88	33.12	417.12	-40.88	-38.88	609.12	16.12
Subject #163	MS	354.96	1572.96	-157.04	-12.04	-94.04	-100.04	-78.04	602.96	490.96	101.96	-128.04	1254.96	-51.04	35.96	276.96	5391.96	5592.96	13.96	175.96	-137.04	-121.04	1915.96	62.96
Subject #164	MS	613.84	551.84	-130.16	3.84	-66.16	-99.16	-101.16	3802.84	-44.16	632.84	159.84	1966.84	135.84	-14.16	122.84	107.84	-77.16	15.84	789.84	-66.16	-31.16	484.84	0.84
Subject #165	MS	349.34	927.34	-97.66	14.34	-77.66	-53.66	-26.66	12653.3	-34.66	50.34	-59.66	944.34	-56.66	13.34	275.34	-32.66	-50.66	29.34	77.34	-63.66	-79.66	980.34	95.34
Subject #166	MS	265.14	565.14	-62.86	31.14	-35.86	-32.86	-13.86	19626.1	12.14	50.14	-53.86	533.14	-2.86	37.14	167.14	-23.86	-20.86	31.14	71.14	-22.86	0.14	670.14	75.14
Subject #167	MS	227.14	668.14	-114.86	-15.86	-72.86	-72.86	-54.86	7847.14	0.14	191.14	-87.86	1072.14	143.14	195.14	143.14	374.14	-89.86	-0.86	389.14	-78.86	-55.86	690.14	21.14
Subject #168	MS	8082.26	2281.26	-247.74	-51.74	-165.74	-160.74	-147.74	30.26	-7.74	422.26	-187.74	2430.26	20.26	8.26	311.26	321.26	-18.74	1.26	308.26	-209.74	-179.74	1700.26	6.26
Subject #169	MS	207.02	972.02	-95.98	6.02	-59.98	-38.98	-41.98	3766.02	490.02	73.02	10.02	936.02	-39.98	29.02	182.02	-64.98	-36.98	14.02	97.02	-71.98	-72.98	1079.02	40.02
Subject #170	MS	345.12	214.12	-103.88	-24.88	-84.88	-94.88	-80.88	1443.12	69.12	209.12	17.12	654.12	-21.88	15.12	63.12	81.12	-98.88	139.12	3821.12	-68.88	-59.88	163.12	-54.88
Subject #171	MS	250.52	793.52	-94.48	2.52	-59.48	-56.48	-39.48	4484.52	280.52	61.52	-43.48	881.52	-32.48	14.52	193.52	82.52	-63.48	9.52	81.52	-59.48	-59.48	988.52	32.52
Subject #172	MS	937.1	787.1	-78.9	23.1	-47.9	-47.9	-39.9	-18.9	-12.9	184.1	-57.9	1315.1	131.1	46.1	170.1	53.1	-43.9	211.1	135.1	-42.9	-52.9	756.1	31.1
Subject #173	MS	143.1	635.1	-107.9	-12.9	-76.9	-70.9	-48.9	2383.1	1985.1	98.1	-86.9	1019.1	157.1	227.1	195.1	475.1	-76.9	2.1	100.1	-84.9	-66.9	775.1	18.1
Subject #174	MS	104.36	415.36	-98.64	-20.64	-88.64	-72.64	-36.64	4197.36	1821.36	8.36	-25.64	714.36	121.36	211.36	124.36	66.36	-43.64	199.36	1670.36	-36.64	-69.64	416.36	18.36
Subject #175	MS	603.96	2152.96	-222.04	-38.04	-131.04	-102.04	-123.04	-115.04	1.96	381.96	-150.04	2611.96	414.96	101.96	490.96	-50.04	-21.04	107.96	419.96	-12.04	-132.04	2444.96	95.96
Subject #176	MS	234.56	981.56	-101.44	-3.44	-70.44	-61.44	-54.44	0.56	-30.44	101.56	-66.44	1150.56	-22.44	28.56	226.56	594.56	70.56	34.56	252.56	-77.44	-38.44	1072.56	40.56
Subject #177	MS	602.66	581.66	-106.34	-18.34	-61.34	-69.34	-73.34	361.66	40.66	134.66	-79.34	1097.66	158.66	190.66	142.66	-16.34	-47.34	52.66	137.66	-64.34	-54.34	645.66	9.66
Subject #178	MS	435.14	369.14	-78.86	-13.86	-38.86	-52.86	-41.86	225.14	132.14	191.14	-60.86	870.14	53.14	-0.86	93.14	41.14	-52.86	22.14	143.14	-40.86	-22.86	323.14	0.14
Subject #179	MS	456.14	270.14	-62.86	5.14	-39.86	-61.86	-46.86	1062.14	42.14	159.14	-24.86	818.14	106.14	9.14	72.14	21.14	-0.86	-3.86	107.14	32.14	-43.86	231.14	-34.86
Subject #180	MS	235.42	425.42	-61.58	7.42	-28.58	-38.58	-33.58	2863.42	15.42	78.42	-56.58	597.42	-2.58	10.42	75.42	-14.58	-34.58	0.42	118.42	-38.58	-38.58	447.42	13.42
Subject #181	MS	501.12	882.12	-142.88	24.12	-71.88	-89.88	-87.88	29.12	-41.88	455.12	-100.88	1879.12	528.12	1.12	696.12	317.12	5.12	142.12	319.12	-48.88	-25.88	973.12	-6.88
Subject #182	MS	2050.14	531.14	-29.86	-0.86	-10.86	-20.86	-13.86	1132.14	37.14	5.14	-22.86	389.14	0.14	22.14	66.14	-33.86	-28.86	-4.86	18.14	-6.86	-3.86	377.14	19.14
Subject #183	MS	38.28	981.28	-167.72	-49.72	-134.72	-123.72	-101.72	14577.3	60.28	35.28	37.28	1091.28	-60.72	68.28	133.28	88.28	-100.72	-57.72	772.28	-151.72	-137.72	1161.28	-1.72
Subject #184	MS	367.98	1136.98	-131.02	-17.02	-83.02	-62.02	-74.02	837.98	193.98	339.98	114.98	1317.98	-11.02	55.98	237.98	-50.02	-6.02	89.98	18526	-100.02	-78.02	1315.98	58.98
Subject #185	MS	493.14	1494.14	-216.86	-32.86	-118.86	-113.86	-123.86	-9.86	-19.86	655.14	-156.86	2395.14	40.14	47.14	334.14	125.14	428.14	34.14	344.14	-77.86	-150.86	1625.14	68.14
Subject #186	MS	265.54	462.54	-77.46	9.54	-53.46	-56.46	-36.46	816.54	277.54	82.54	-26.46	847.54	-9.46	4.54	87.54	24.54	-39.46	1.54	166.54	-57.46	-57.46	425.54	14.54
Subject #187	MS	780.7	545.7	-50.3	15.7	-28.3	-29.3	-28.3	5666.7	6947.7	67.7	-41.3	431.7	36.7	59.7	107.7	-16.3	-22.3	19.7	219.7	-12.3	-15.3	596.7	18.7
Subject #188	MS	479.94	1185.94	-202.06	-57.06	-108.06	-134.06	-128.06	960.94	83.94	300.94	-171.06	1753.94	50.94	75.94	207.94	-18.06	2.94	28.94	506.94	-128.06	-82.06	1352.94	11.94
Subject #189	MS	131.68	1072.68	-114.32	-13.32	-74.32	-67.32	-64.32	123.68	35.68	104.68	3.68	1232.68	1.68	25.68	186.68	-12.32	-61.32	36.68	291.68	-78.32	-72.32	1185.68	25.68
Subject #190	MS	944.12	779.12	-112.88	1.12	-75.88	-61.88	-67.88	113.12	26.12	283.12	-44.88	1067.12	23.12	56.12	198.12	8.12	-38.88	25.12	147.12	-86.88	-59.88	825.12	38.12
Subject #191	MS	65.96	1627.96	-174.04	-27.04	-111.04	-86.04	-98.04	133.96	107.96	479.96	364.96	1385.96	-23.04	130.96	317.96	-117.04	-12.04	60.96	171.96	-138.04	-134.04	1889.96	82.96
Subject #192	MS	791.56	874.56	-207.44	-67.44	-166.44	-141.44	-101.44	450.56	428.56	415.56	-112.44	1724.56	32.56	-3.44	242.56	0.56	-132.44	43.56	550.56	-79.44	-122.44	786.56	-7.44
Subject #193	MS	134.14	834.14	-94.86	28.14	-66.86	-58.86	-42.86	1164.14	68.14	74.14	-86.86	1034.14	-15.86	-0.86	168.14	320.14	30.14	0.14	93.14	-82.86	-62.86	975.14	38.14
Subject #194	MS	229.14	302.14	-56.86	2.14	-31.86	-38.86	-0.86	3308.14	31.14	190.14	15.14	446.14	-28.86	0.14	59.14	-31.86	-31.86	-7.86	531.14	-40.86	-31.86	330.14	-6.86
Subject #195	MS	527.14	1167.14	-156.86	45.14	-97.86	-101.86	-97.86	38.14	-55.86	437.14	148.14	1918.14	49.14	-0.86	198.14	-19.86	-106.86	10.14	314.14	-105.86	-71.86	1386.14	-9.86
Subject #196	MS	557.54	716.54	-82.46	6.54	-42.46	-43.46	-38.46	3734.54	-9.46	106.54	-49.46	881.54	-22.46	11.54	159.54	1137.54	187.54	76.54	150.54	-39.46	-50.46	884.54	37.54
Subject #197	MS	105.56	641.56	-62.44	28.56	-39.44	-42.44	-13.44	7414.56	64.56	85.56	-43.44	689.56	-15.44	6.56	103.56	2332.56	-40.44	13.56	64.56	-43.44	-37.44	814.56	33.56
Subject #198	MS	200.28	581.28	-72.72	0.28	-36.72	-38.72	-41.72	472.28	-11.72	171.28	156.28	926.28	-12.72	22.28	124.28	26.28	66.28	15.28	142.28	-37.72	-47.72	664.28	33.28
Subject #199	MS	288.28	218.28	-33.72	20.28	-14.72	-20.72	-8.72	25.28	47.28	46.28	-8.72	396.28	140.28	6.28	204.28	-9.72	-19.72	-2.72	23.28	-18.72	-15.72	207.28	0.28
Subject #200	MS	185.08	632.08	-125.92	-18.92	-87.92	-79.92	-76.92	1786.08	4.08	164.08	35.08	951.08	-22.92	19.08	125.08	-65.92	-73.92	3.08	92.08	-99.92	-73.92	691.08	15.08
Subject #201	MS	268.06	1190.06	-142.94	4.06	-92.94	-81.94	-70.94	613.06	76.06	231.06	-29.94	1673.06	-24.94	43.06	266.06	69.06	-35.94	85.06	475.06	-91.94	-105.94	1267.06	49.06
Subject #202	MS	327.28	1350.28	-133.72	-1.72	-69.72	-66.72	-62.72	126.28	37.28	207.28	-62.72	1320.28	-15.72	39.28	305.28	0.28	11.28	88.28	220.28	-70.72	-49.72	1465.28	68.28
Subject #203	MS	159	327	-53	0	-24	-38	-30	0	-11	210	89	832	6	-6	70	78	76	3	262	-20	-14	310	-2
Subject #204	MS	434.92	1087.92	-145.08	15.92	-96.08	-69.08	-65.08	12389.9	-32.08	141.92	407.92	1194.92	-24.08	97.92	358.92	-51.08	-50.08	44.92	462.92	-112.08	-100.08	1224.92	99.92
Subject #205	MS	198.28	184.28	-23.72	40.28	-6.72	-26.72	-19.72	778.28	-10.72	85.28	-43.72	472.28	0.28	-7.72	24.28	230.28	293.28	-1.72	68.28	0.28	4.28	191.28	-4.72
Subject #206	MS	888.14	1468.14	-311.86	-57.86	-180.86	-204.86	-196.86	3724.14	-43.86	886.14	-208.86	2637.14	89.14	99.14	532.14	151.14	58.14	116.14	596.14	-177.86	-117.86	1594.14	90.14
Subject #207	MS	624.26	930.26	-233.74	-78.74	-161.74	-189.74	-177.74	258.26	-63.74	598.26	-137.74	1933.26	57.26	-50.74	209.26	487.26	755.26	48.26	325.26	-97.74	4756.26	1118.26	-76.74
Subject #208	MS	443.14	981.14	-147.86	8.14	-78.86	-102.86	-59.86	5124.14	-63.86	465.14	-18.86	1779.14	-0.86	-4.86	191.14	1177.14	-118.86	1.14	341.14	-68.86	-30.86	1135.14	37.14
Subject #209	MS	62.5	1165.5	-109.5	33.5	-71.5	-36.5	-21.5	17891.5	50.5	38.5	-113.5	800.5	-46.5	109.5	309.5	-33.5	-69.5	51.5	99.5	-39.5	-97.5	1433.5	164.5
Subject #210	MS	177.7	749.7	-90.3	0.7	-66.3	-56.3	-45.3	166.7	18.7	97.7	901.7	1053.7	-27.3	-4.3	151.7	-66.3	-49.3	21.7	175.7	104.7	-64.3	778.7	11.7
Subject #211	MS	609.64	1493.64	-162.36	3.64	-96.36	-96.36	-93.36	172.64	132.64	97.64	-67.36	1374.64	390.64	455.64	279.64	-65.36	58.64	59.64	332.64	-119.36	-134.36	1652.64	20.64
Subject #212	MS	186.28	178.28	-51.72	-13.72	-12.72	-43.72	-39.72	18.28	59.28	168.28	6.28	545.28	424.28	184.28	59.28	109.28	-24.72	0.28	65.28	-10.72	3.28	148.28	-11.72
Subject #213	MS	121.12	295.12	-61.88	4.12	-40.88	-38.88	-36.88	584.12	-8.88	88.12	-50.88	657.12	206.12	177.12	57.12	152.12	-45.88	1.12	59.12	-40.88	117.12	256.12	-6.88
Subject #214	MS	317.68	369.68	-67.32	6.68	-44.32	-54.32	-31.32	556.68	-31.32	171.68	-62.32	1017.68	3.68	-14.32	57.68	600.68	2061.68	89.68	115.68	-46.32	-27.32	332.68	1.68
Subject #215	MS	52.14	109.14	-51.86	0.14	-32.86	-35.86	-27.86	4575.14	22.14	97.14	16.14	177.14	8.14	-23.86	20.14	-0.86	-48.86	-15.86	282.14	-35.86	-29.86	114.14	-3.86
Subject #216	MS	330.98	185.98	-52.02	-15.02	-43.02	-36.02	-29.02	4154.98	1105.98	42.98	-41.02	272.98	270.98	-6.02	247.98	15.98	64.98	3.98	77.98	-25.02	-7.02	206.98	12.98
Subject #217	MS	970.56	1450.56	-166.44	-22.44	-110.44	-92.44	-105.44	-67.44	-19.44	275.56	-93.44	1893.56	43.56	42.56	324.56	706.56	466.56	45.56	270.56	-132.44	-100.44	1634.56	52.56
Subject #218	MS	556.84	1447.84	-201.16	-25.16	-119.16	-117.16	-118.16	-5.16	54.84	326.84	-108.16	1860.84	-6.16	62.84	326.84	39.84	-47.16	42.84	382.84	-132.16	-101.16	1626.84	55.84
Subject #219	MS	382	218	-22	27	-9	-10	-6	24	0	95	15	357	-4	4	43	-16	-17	-4	43	-13	-10	182	7
Subject #220	MS	404.28	1024.28	-112.72	0.28	-71.72	-67.72	-69.72	273.28	-45.72	948.28	52.28	1592.28	5.28	6.28	166.28	31.28	-69.72	10.28	184.28	-67.72	-61.72	1103.28	28.28
Subject #221	MS	573.7	632.7	-115.3	36.7	-69.3	-79.3	-43.3	19474.7	8.7	208.7	-116.3	1147.7	2837.7	62.7	1871.7	42.7	-58.3	-4.3	160.7	-62.3	-43.3	660.7	56.7
Subject #222	MS	717.84	1007.84	-159.16	-17.16	-101.16	-99.16	-107.16	3200.84	0.84	198.84	-120.16	1151.84	-31.16	0.84	203.84	1149.84	1191.84	82.84	194.84	-107.16	-87.16	1097.84	12.84
Subject #223	MS	-5	6	-8	-6	4	-2	0	-1	2	5	-2	0	-1	0	11	-1	5	-1	-5	4	4	0	0
Subject #224	MS	223.28	1170.28	-146.72	0.28	-115.72	-86.72	-84.72	-1.72	19.28	132.28	-124.72	1382.28	-26.72	37.28	264.28	1115.28	-84.72	133.28	264.28	241.28	-17.72	1345.28	61.28
Subject #225	MS	494.84	588.84	-111.16	0.84	-57.16	-70.16	-62.16	4751.84	-35.16	894.84	470.84	1109.84	-5.16	4.84	123.84	-12.16	-54.16	69.84	207.84	-78.16	-53.16	601.84	30.84
Subject #226	MS	225.28	1165.28	-89.72	-2.72	-68.72	-68.72	-56.72	-1.72	-6.72	185.28	-60.72	1070.28	30.28	-2.72	105.28	4527.28	2868.28	11.28	155.28	-68.72	-48.72	1610.28	0.28
Subject #227	MS	351.96	854.96	-76.04	1.96	-59.04	-50.04	-36.04	878.96	103.96	24.96	-71.04	823.96	-42.04	10.96	146.96	-56.04	-38.04	3.96	879.96	-66.04	-44.04	911.96	38.96
Subject #228	MS	86.7	281.7	-51.3	3.7	-35.3	-35.3	-33.3	1718.7	-9.3	202.7	280.7	496.7	7.7	24.7	63.7	474.7	158.7	-4.3	34.7	-30.3	-21.3	312.7	-7.3
Subject #229	MS	193.7	836.7	-84.3	0.7	-51.3	-39.3	-40.3	146.7	3.7	107.7	-54.3	1133.7	-6.3	32.7	177.7	-25.3	-4.3	47.7	154.7	-66.3	-50.3	914.7	37.7
Subject #230	MS	126.14	71.14	-21.86	2.14	-7.86	-13.86	-9.86	2266.14	20.14	17.14	21.14	97.14	-7.86	0.14	16.14	1.14	3.14	-2.86	-2.86	-7.86	-9.86	61.14	7.14
Subject #231	MS	338.14	347.14	-53.86	0.14	-32.86	-31.86	-29.86	57.14	33.14	274.14	70.14	1030.14	10.14	-17.86	43.14	5.14	-3.86	-0.86	147.14	-13.86	-13.86	340.14	-7.86
Subject #232	MS	1835.84	893.84	-123.16	-27.16	-20.16	-92.16	-75.16	377.84	310.84	256.84	-57.16	1601.84	13.84	9.84	126.84	-21.16	-61.16	0.84	213.84	-22.16	42.84	760.84	-5.16
Subject #233	MS	651.98	920.98	-142.02	13.98	-85.02	-78.02	-63.02	12746	-22.02	300.98	-131.02	1726.98	-6.02	25.98	274.98	6.98	-87.02	96.98	205.98	-108.02	-68.02	988.98	70.98
Subject #234	MS	314.5	1435.5	-237.5	-91.5	-158.5	-96.5	-154.5	86.5	-98.5	406.5	118.5	1966.5	49.5	113.5	229.5	378.5	851.5	3.5	274.5	-136.5	385.5	1479.5	-30.5
Subject #235	MS	208.42	807.42	-89.58	17.42	-54.58	-41.58	-16.58	20023.4	-31.58	103.42	-44.58	1127.42	165.42	296.42	177.42	-44.58	-52.58	15.42	210.42	-77.58	-55.58	879.42	88.42
Subject #236	MS	392.28	670.28	-134.72	-12.72	-83.72	-101.72	-75.72	692.28	-33.72	332.28	-77.72	1342.28	50.28	-1.72	123.28	228.28	-84.72	11.28	366.28	-91.72	-15.72	655.28	0.28
Subject #237	MS	129.54	1189.54	-147.46	-44.46	-111.46	-86.46	-80.46	4539.54	-36.46	31.54	-122.46	1195.54	72.54	210.54	264.54	1.54	-57.46	9.54	149.54	-126.46	31.54	1245.54	67.54
Subject #238	MS	3724.54	1801.54	-153.46	1.54	-106.46	-61.46	-51.46	12967.5	32.54	54.54	-141.46	1467.54	-64.46	102.54	393.54	-96.46	-9.46	24.54	467.54	-139.46	-107.46	1948.54	164.54
Subject #239	MS	1152.28	1761.28	-134.72	7.28	-69.72	-52.72	-29.72	39.28	71.28	147.28	-61.72	1479.28	0.28	131.28	473.28	-75.72	-1.72	118.28	239.28	-96.72	-97.72	1747.28	167.28
Subject #240	MS	233.38	283.38	-88.62	-14.62	-60.62	-76.62	-66.62	650.38	2.38	79.38	124.38	525.38	194.38	122.38	24.38	161.38	848.38	11.38	19.38	-52.62	-40.62	281.38	-39.62
Subject #241	MS	20.42	1027.42	-155.58	-40.58	-111.58	-93.58	-96.58	28.42	-24.58	146.42	58.42	953.42	-2.58	67.42	242.42	-77.58	-32.58	90.42	547.42	-122.58	-127.58	1189.42	44.42
Subject #242	MS	27.42	270.42	-60.58	-2.58	-49.58	-49.58	-36.58	3856.42	172.42	108.42	-33.58	446.42	67.42	10.42	64.42	-26.58	-53.58	196.42	60.42	-15.58	-10.58	256.42	0.42
Subject #243	MS	389	352	-47	0	-18	-26	-20	722	388	188	-22	730	6	12	81	12	-2	0	100	-35	-15	362	18
Subject #244	MS	771	865	-172	7	-90	-125	-108	783	-5	506	-165	1900	20	94	265	0	-122	17	485	-107	-85	833	0
Subject #245	MS	236.28	818.28	-87.72	-7.72	-57.72	-47.72	-39.72	5.28	-23.72	148.28	-66.72	1140.28	229.28	295.28	184.28	14.28	-1.72	32.28	136.28	-58.72	-15.72	862.28	28.28
Subject #246	MS	255.28	509.28	-84.72	-7.72	-34.72	-55.72	-54.72	4.28	-23.72	302.28	36.28	876.28	0.28	6.28	93.28	251.28	-7.72	13.28	186.28	-41.72	-27.72	538.28	6.28
Subject #247	MS	97.7	577.7	-70.3	-4.3	-48.3	-41.3	-22.3	2416.7	-9.3	139.7	374.7	843.7	15.7	74.7	177.7	-50.3	-44.3	19.7	78.7	-38.3	-55.3	611.7	25.7
Subject #248	MS	601.28	668.28	-91.72	-15.72	-55.72	-56.72	-49.72	1107.28	-21.72	270.28	-76.72	1265.28	0.28	-3.72	114.28	2.28	-61.72	-1.72	164.28	-57.72	15.28	700.28	4.28
Subject #249	MS	450.84	356.84	-64.16	11.84	-41.16	-35.16	-24.16	4961.84	111.84	80.84	-56.16	614.84	-16.16	-5.16	50.84	534.84	752.84	-13.16	285.84	-37.16	-41.16	352.84	0.84
Subject #250	MS	113.26	787.26	-67.74	13.26	-46.74	-44.74	-38.74	30.26	112.26	77.26	-56.74	697.26	179.26	169.26	120.26	19.26	152.26	-7.74	95.26	-43.74	-38.74	917.26	1.26
Subject #251	MS	532.28	795.28	-86.72	22.28	-53.72	-31.72	-32.72	9075.28	191.28	74.28	0.28	900.28	-19.72	-7.72	157.28	-1.72	-6.72	2.28	93.28	-67.72	-48.72	970.28	40.28
Subject #252	MS	186.56	353.56	-63.44	-3.44	-44.44	-36.44	-26.44	10572.6	-8.44	99.56	-51.44	709.56	66.56	122.56	74.56	161.56	-4.44	0.56	124.56	-48.44	-19.44	389.56	27.56
Subject #253	MS	974.94	723.94	-68.06	15.94	-52.06	-42.06	-34.06	1131.94	77.94	227.94	-63.06	821.94	-26.06	21.94	188.94	-18.06	29.94	33.94	183.94	-47.06	-61.06	731.94	25.94
Subject #254	MS	1663.14	384.14	134.14	0.14	-26.86	-38.86	-28.86	4124.14	-28.86	67.14	329.14	405.14	-0.86	28.14	45.14	3548.14	4731.14	-6.86	46.14	-40.86	-43.86	585.14	5.14
Subject #255	MS	276.1	793.1	-121.9	-12.9	-71.9	-60.9	-65.9	1435.1	80.1	172.1	-42.9	1242.1	-31.9	22.1	222.1	-51.9	-44.9	24.1	232.1	-79.9	-83.9	899.1	24.1
Subject #256	MS	113.4	513.4	-92.6	-8.6	-86.6	-79.6	-60.6	1170.4	239.4	67.4	-92.6	873.4	332.4	427.4	100.4	-18.6	89.4	-23.6	46.4	-71.6	-47.6	467.4	-16.6
Subject #257	MS	848.28	556.28	-93.72	-12.72	-49.72	-67.72	-62.72	744.28	38.28	208.28	-63.72	1009.28	0.28	14.28	85.28	14.28	-63.72	20.28	228.28	-67.72	38.28	570.28	17.28
Subject #258	MS	142.84	476.84	-88.16	23.84	-60.16	-59.16	-51.16	101.84	0.84	129.84	-81.16	1058.84	-5.16	4.84	126.84	37.84	-45.16	-5.16	96.84	-39.16	-45.16	437.84	2.84
Subject #259	MS	13331.3	423.28	227.28	-3.72	-64.72	-66.72	-55.72	1068.28	4.28	703.28	439.28	1491.28	26.28	-24.72	70.28	0.28	-90.72	-15.72	209.28	-56.72	-55.72	378.28	-14.72
Subject #260	MS	423.62	890.62	-142.38	-32.38	-129.38	-95.38	-78.38	13666.6	152.62	499.62	-99.38	782.62	-39.38	-28.38	134.62	107.62	60.62	-32.38	146.62	-125.38	-116.38	1106.62	4.62
Subject #261	MS	395.42	1250.42	-117.58	12.42	-47.58	-64.58	-45.58	2471.42	-71.58	33.42	-134.58	1304.42	-60.58	50.42	237.42	1118.42	1797.42	24.42	122.42	-105.58	-103.58	1353.42	29.42
Subject #262	MS	48.56	747.56	-95.44	19.56	-72.44	-58.44	-44.44	19944.6	20.56	352.56	14.56	932.56	-47.44	-3.44	128.56	308.56	304.56	0.56	202.56	-94.44	-84.44	806.56	24.56
Subject #263	MS	1197.96	1233.96	-107.04	-12.04	-86.04	-66.04	-78.04	10528	223.96	198.96	-100.04	1127.96	536.96	573.96	273.96	-27.04	23.96	35.96	220.96	-114.04	-102.04	1420.96	105.96
Subject #264	MS	920.5	832.5	-126.5	-25.5	-83.5	-91.5	-72.5	123.5	-67.5	287.5	-31.5	1170.5	444.5	186.5	242.5	4952.5	5984.5	13.5	209.5	-21.5	-58.5	1038.5	3.5
Subject #265	MS	115.42	69.42	-26.58	6.42	-7.58	-22.58	-16.58	494.42	177.42	77.42	-17.58	201.42	51.42	-8.58	14.42	13.42	5.42	-2.58	1464.42	-5.58	0.42	44.42	-5.58
Subject #266	MS	836.98	1276.98	-161.02	-39.02	-97.02	-91.02	-101.02	3757.98	0.98	786.98	-154.02	2700.98	100.98	62.98	343.98	234.98	-6.02	49.98	380.98	-99.02	-101.02	1345.98	61.98
Subject #267	MS	375.08	2376.08	-207.92	69.08	-122.92	-100.92	-78.92	-112.92	-18.92	409.08	-20.92	2129.08	3.08	188.08	581.08	-38.92	27.08	196.08	451.08	-152.92	-117.92	2914.08	143.08
Subject #268	MS	382.7	982.7	-93.3	0.7	-48.3	-40.3	-4.3	20639.7	93.7	477.7	-82.3	1089.7	-12.3	56.7	242.7	141.7	-41.3	25.7	561.7	-68.3	-61.3	1163.7	102.7
Subject #269	MS	38.56	890.56	-127.44	-36.44	-65.44	-70.44	-75.44	180.56	244.56	53.56	-109.44	948.56	373.56	205.56	164.56	-69.44	-3.44	-6.44	179.56	-103.44	-97.44	956.56	0.56
Subject #270	MS	846.42	1193.42	-118.58	6.42	-83.58	-83.58	-78.58	42.42	68.42	88.42	-118.58	1181.42	-22.58	-21.58	192.42	-2.58	-74.58	5.42	110.42	-104.58	58.42	1333.42	0.42
Subject #271	MS	178.1	524.1	-84.9	2.1	-49.9	-38.9	-27.9	6692.1	95.1	145.1	-57.9	840.1	-13.9	14.1	138.1	-33.9	-54.9	9.1	152.1	-55.9	314.1	620.1	48.1
Subject #272	MS	64.42	182.42	-45.58	-5.58	-19.58	-33.58	-24.58	888.42	4.42	103.42	50.42	275.42	22.42	6.42	42.42	150.42	-30.58	-7.58	13.42	-22.58	-24.58	198.42	-2.58
Subject #273	MS	1025.56	423.56	-60.44	7.56	-32.44	-51.44	-39.44	63.56	-26.44	159.56	-54.44	1015.56	4.56	-3.44	54.56	19.56	-53.44	26.56	103.56	-35.44	-18.44	337.56	0.56
Subject #274	MS	215.7	569.7	-70.3	19.7	-38.3	-43.3	-36.3	686.7	-10.3	151.7	-27.3	967.7	28.7	9.7	488.7	43.7	-33.3	8.7	176.7	-26.3	-48.3	575.7	-4.3
Subject #275	MS	238.68	726.68	-101.32	-10.32	-59.32	-61.32	20.68	448.68	66.68	118.68	-68.32	948.68	-11.32	26.68	125.68	1012.68	18.68	32.68	154.68	-69.32	-76.32	809.68	1.68
Subject #276	MS	2639.32	1747.32	-170.68	-32.68	-138.68	-118.68	-118.68	3464.32	215.32	235.32	-182.68	1977.32	47.32	157.32	398.32	-105.68	-50.68	74.32	318.32	-169.68	-163.68	2023.32	69.32
Subject #277	MS	1140.4	603.4	-173.6	-12.6	-83.6	-122.6	-99.6	1671.4	771.4	960.4	74.4	2360.4	133.4	-28.6	127.4	140.4	-102.6	-8.6	714.4	-31.6	-39.6	528.4	-27.6
Subject #278	MS	419.42	569.42	-106.58	-2.58	-71.58	-74.58	-63.58	2043.42	-19.58	1656.42	3664.42	1440.42	-16.58	-3.58	101.42	151.42	704.42	-5.58	128.42	58.42	-33.58	558.42	0.42
Subject #279	MS	194.52	1532.52	-125.48	2.52	-78.48	-51.48	-50.48	5799.52	-15.48	103.52	-91.48	1152.52	-30.48	58.52	341.52	2538.52	-47.48	34.52	262.52	-99.48	-83.48	2003.52	86.52
Subject #280	MS	128.14	461.14	-66.86	0.14	-47.86	-47.86	-37.86	-0.86	-29.86	80.14	-62.86	689.14	-21.86	8.14	99.14	299.14	474.14	10.14	68.14	-51.86	-42.86	464.14	27.14
Subject #281	MS	75.94	1100.94	-122.06	7.94	-83.06	-80.06	-86.06	991.94	284.94	83.94	-74.06	881.94	-45.06	3.94	160.94	1789.94	174.94	15.94	98.94	-89.06	-90.06	1518.94	2.94
Subject #282	MS	65.96	889.96	-95.04	1.96	-54.04	-42.04	-43.04	1383.96	61.96	67.96	-54.04	1021.96	-23.04	60.96	219.96	33.96	-12.04	31.96	835.96	-66.04	-50.04	966.96	63.96
Subject #283	MS	251.42	429.42	-107.58	11.42	-48.58	-71.58	-58.58	2266.42	119.42	165.42	-92.58	1172.42	35.42	-36.58	99.42	37.42	312.42	-2.58	228.42	-53.58	0.42	391.42	-27.58
Subject #284	MS	213.56	350.56	-71.44	-3.44	-54.44	-40.44	-28.44	12401.6	-13.44	125.56	0.56	701.56	385.56	-10.44	99.56	235.56	-54.44	17.56	91.56	-55.44	-52.44	370.56	17.56
Subject #285	MS	83.54	521.54	-86.46	3.54	-54.46	-60.46	-56.46	60.54	-26.46	95.54	1.54	780.54	8.54	-9.46	90.54	168.54	-25.46	-9.46	107.54	-65.46	-38.46	627.54	1.54
Subject #286	MS	394.5	1246.5	-129.5	23.5	-74.5	-69.5	-80.5	452.5	-21.5	257.5	-104.5	1555.5	29.5	32.5	228.5	-33.5	-60.5	20.5	296.5	-96.5	-65.5	1466.5	41.5
Subject #287	MS	443.38	699.38	-121.62	20.38	-59.62	-74.62	-75.62	2107.38	-39.62	597.38	-109.62	2519.38	45.38	2.38	142.38	12.38	-79.62	55.38	347.38	-46.62	-14.62	677.38	25.38
Subject #288	MS	3.78	1463.78	-133.22	-24.22	-113.22	-80.22	-66.22	5085.78	94.78	35.78	-110.22	1184.78	-70.22	6.78	262.78	218.78	83.78	74.78	75.78	-120.22	-124.22	1881.78	33.78
Subject #289	MS	616.8	615.8	-149.2	-28.2	-68.2	-117.2	-103.2	2516.8	1724.8	316.8	-103.2	1363.8	2.8	-17.2	109.8	686.8	978.8	53.8	318.8	-85.2	-67.2	614.8	-55.2
Subject #290	MS	227.42	209.42	-58.58	14.42	-29.58	-40.58	-38.58	9.42	-23.58	82.42	-49.58	451.42	0.42	41.42	40.42	-11.58	-46.58	92.42	40.42	-2.58	-11.58	211.42	-9.58
Subject #291	MS	5524.04	1387.04	-176.96	-32.96	-118.96	-144.96	-116.96	12899	1175.04	257.04	-192.96	1627.04	475.04	-32.96	730.04	57.04	-126.96	85.04	207.04	-147.96	-131.96	1267.04	5.04
Subject #292	MS	229.56	835.56	-150.44	-26.44	-112.44	-88.44	-91.44	4358.56	532.56	287.56	-112.44	1471.56	99.56	0.56	257.56	700.56	9.56	-3.44	204.56	-126.44	-99.44	890.56	-7.44
Subject #293	MS	167.42	432.42	-97.58	6.42	-74.58	-67.58	-63.58	5287.42	65.42	134.42	-101.58	666.42	0.42	4.42	59.42	74.42	-67.58	86.42	107.42	-86.58	-67.58	468.42	-2.58
Subject #294	MS	164.28	327.28	-57.72	-5.72	-34.72	-40.72	-34.72	555.28	36.28	152.28	269.28	510.28	-1.72	-8.72	52.28	186.28	438.28	998.28	73.28	-31.72	-29.72	368.28	0.28
Subject #295	MS	227.28	1466.28	-138.72	-1.72	-100.72	-99.72	-92.72	17.28	-4.72	137.28	2.28	1504.28	0.28	44.28	285.28	1822.28	941.28	-2.72	226.28	-89.72	-75.72	1693.28	6.28
Subject #296	MS	2085.68	1530.68	-196.32	-10.32	-135.32	-107.32	-89.32	4372.68	-23.32	325.68	-91.32	2054.68	1.68	76.68	394.68	-37.32	-104.32	42.68	350.68	-129.32	-128.32	1530.68	112.68
Subject #297	MS	402.3	1165.3	-184.7	-38.7	-121.7	-110.7	-77.7	1568.3	-41.7	249.3	-117.7	1542.3	-39.7	37.3	324.3	-63.7	-76.7	49.3	270.3	-147.7	-124.7	1293.3	78.3
Subject #298	MS	290.42	1296.42	-128.58	30.42	-2.58	-47.58	-59.58	-30.58	78.42	70.42	-38.58	994.42	-28.58	121.42	380.42	-77.58	6.42	97.42	254.42	-32.58	-93.58	1527.42	112.42
Subject #299	MS	288.94	1417.94	-104.06	15.94	-82.06	-41.06	-32.06	11381.9	-22.06	349.94	-85.06	862.94	-18.06	26.94	282.94	3222.94	2.94	13.94	65.94	-92.06	-79.06	1968.94	87.94
Subject #300	MS	515.8	1892.8	-302.2	-133.2	139.8	-178.2	-171.2	16527.8	19.8	41.8	-212.2	1589.8	16.8	41.8	421.8	581.8	-103.2	366.8	131.8	-251.2	-270.2	2161.8	105.8
Subject #301	MS	919.42	833.42	-128.58	-16.58	-84.58	-83.58	-60.58	10401.4	1292.42	204.42	-2.58	1166.42	-32.58	13.42	224.42	-22.58	-73.58	24.42	210.42	-83.58	-77.58	827.42	64.42
Subject #302	MS	335.14	1169.14	-133.86	-29.86	-80.86	-76.86	-70.86	762.14	273.14	391.14	-82.86	1517.14	45.14	83.14	400.14	-0.86	0.14	155.14	412.14	-68.86	-87.86	1235.14	89.14
Subject #303	MS	731	622	-95	0	-73	-53	-27	20467	-42	45	-83	549	77	0	327	189	20	9	221	-77	-63	779	81
Subject #304	MS	1391.78	1808.78	-347.22	-138.22	-220.22	-203.22	-206.22	2949.78	323.78	775.78	-291.22	3247.78	392.78	442.78	387.78	-23.22	-230.22	29.78	642.78	-237.22	-210.22	1992.78	21.78
Subject #305	MS	326.96	1024.96	-192.04	-16.04	-132.04	-119.04	-113.04	2007.96	73.96	353.96	-144.04	1869.96	169.96	171.96	277.96	1.96	-78.04	78.96	537.96	-60.04	-111.04	1046.96	40.96
Subject #306	MS	149.84	454.84	-100.16	-14.16	-67.16	-67.16	-59.16	6.84	51.84	168.84	-46.16	1003.84	0.84	-12.16	77.84	5.84	-64.16	23.84	114.84	-72.16	132.84	444.84	-5.16
Subject #307	MS	315.06	596.06	-140.94	-26.94	-92.94	-113.94	-93.94	809.06	-36.94	307.06	-93.94	1533.06	4.06	-24.94	210.06	589.06	6.06	123.06	3034.06	-36.94	-59.94	603.06	8.06
Subject #308	MS	207.84	484.84	-105.16	0.84	-68.16	-81.16	-64.16	283.84	8.84	89.84	112.84	832.84	559.84	663.84	57.84	1094.84	2067.84	-17.16	73.84	-77.16	-5.16	542.84	-30.16
Subject #309	MS	449.78	825.78	-106.22	-23.22	-60.22	-58.22	-63.22	7032.78	-24.22	196.78	-90.22	1088.78	35.78	40.78	192.78	17.78	-60.22	144.78	344.78	-87.22	-71.22	927.78	47.78
Subject #310	MS	229.14	231.14	-53.86	0.14	-35.86	-38.86	-32.86	1280.14	808.14	28.14	-46.86	431.14	-9.86	1.14	30.14	104.14	136.14	30.14	42.14	-40.86	-40.86	261.14	-18.86
Subject #311	MS	108.84	452.84	-42.16	9.84	-19.16	-27.16	-13.16	98.84	46.84	53.84	-7.16	559.84	-10.16	12.84	95.84	-13.16	-13.16	15.84	66.84	-30.16	-21.16	505.84	8.84
Subject #312	MS	1349	613	-50	33	-30	-32	-19	722	-7	71	-32	694	0	6	118	-11	-33	20	296	-39	-34	539	19
Subject #313	MS	2135.56	161.56	-44.44	-4.44	-25.44	-34.44	-32.44	412.56	72.56	48.56	-40.44	185.56	1415.56	1526.56	0.56	21.56	14.56	-25.44	32.56	-5.44	0.56	28.56	-23.44
Subject #314	MS	66.2	980.2	-103.8	-35.8	-73.8	-69.8	-73.8	839.2	-26.8	73.2	-79.8	834.2	-57.8	11.2	161.2	101.2	14.2	4.2	46.2	-75.8	-65.8	1171.2	15.2
Subject #315	MS	2451.14	1356.14	-133.86	-0.86	-73.86	-95.86	-65.86	1873.14	-46.86	315.14	-74.86	1845.14	0.14	14.14	259.14	239.14	-72.86	7.14	245.14	-88.86	-80.86	1448.14	32.14
Subject #316	MS	67.14	71.14	-36.86	-6.86	-18.86	-23.86	-17.86	6157.14	138.14	418.14	858.14	152.14	87.14	116.14	21.14	126.14	65.14	-17.86	-12.86	-13.86	-16.86	90.14	-0.86
Subject #317	MS	474.4	2239.4	-325.6	-51.6	-211.6	-172.6	-193.6	4336.4	209.4	341.4	-199.6	3562.4	-62.6	112.4	539.4	-89.6	-158.6	92.4	468.4	-229.6	221.4	2537.4	78.4
Subject #318	MS	82.96	974.96	-93.04	-16.04	-46.04	-46.04	-54.04	-32.04	-15.04	66.96	-74.04	858.96	27.96	48.96	187.96	823.96	1042.96	8.96	290.96	-64.04	-56.04	1209.96	47.96
Subject #319	MS	3754.54	572.54	-94.46	-11.46	-61.46	-51.46	-44.46	37.54	39.54	310.54	-19.46	1248.54	22.54	4.54	117.54	-9.46	-69.46	1.54	228.54	-57.46	-49.46	609.54	12.54
Subject #320	MS	924.14	443.14	-44.86	27.14	-21.86	-29.86	-22.86	169.14	-11.86	79.14	-6.86	699.14	25.14	-8.86	60.14	147.14	-3.86	-0.86	66.14	0.14	15.14	315.14	1.14
Subject #321	MS	131.14	66.14	-30.86	0.14	-17.86	-17.86	-21.86	2638.14	27.14	73.14	20.14	274.14	27.14	-7.86	16.14	15.14	-20.86	-16.86	2470.14	-12.86	66.14	62.14	-7.86
Subject #322	MS	503.68	480.68	-100.32	19.68	-99.32	-91.32	-44.32	2628.68	40.68	1580.68	3261.68	1432.68	-10.32	-27.32	161.68	35.68	79.68	-14.32	149.68	-72.32	-67.32	465.68	1.68
Subject #323	MS	274.6	796.6	-85.4	5.6	-56.4	-56.4	-41.4	2092.6	-34.4	179.6	-62.4	1203.6	1709.6	1389.6	181.6	200.6	-56.4	321.6	270.6	-68.4	-52.4	823.6	51.6
Subject #324	MS	245.14	409.14	-81.86	10.14	-31.86	-36.86	-25.86	3948.14	1198.14	650.14	1423.14	874.14	8.14	0.14	94.14	-0.86	-27.86	-8.86	139.14	-53.86	-35.86	404.14	13.14
Subject #325	MS	107.28	369.28	-57.72	15.28	-34.72	-41.72	-35.72	58.28	68.28	76.28	-34.72	659.28	107.28	31.28	174.28	-8.72	-9.72	0.28	69.28	-43.72	-35.72	384.28	-1.72
Subject #326	MS	208	279	-51	0	-15	-36	-17	129	-13	161	220	559	20	0	67	57	-29	75	345	-20	-7	271	6
Subject #327	MS	616.7	313.7	-92.3	-11.3	-47.3	-75.3	-76.3	182.7	-12.3	375.7	4.7	1136.7	62.7	-10.3	44.7	798.7	1026.7	2.7	474.7	-32.3	-4.3	303.7	-33.3
Subject #328	MS	211.12	1526.12	-182.88	1.12	-121.88	-101.88	-117.88	4687.12	-54.88	164.12	-161.88	1644.12	-6.88	68.12	312.12	2.12	51.12	110.12	606.12	-130.88	-113.88	1748.12	72.12
Subject #329	MS	124.22	661.22	-65.78	23.22	-39.78	-39.78	-31.78	-19.78	177.22	131.22	13.22	817.22	-21.78	7.22	179.22	-34.78	-34.78	23.22	146.22	-50.78	-35.78	728.22	23.22
Subject #330	MS	250.38	545.38	-112.62	2.38	-74.62	-84.62	-63.62	1886.38	47.38	389.38	321.38	1233.38	-23.62	-15.62	189.38	367.38	-42.62	47.38	3064.38	-80.62	-79.62	569.38	2.38
Subject #331	MS	1034.12	1858.12	-155.88	20.12	-126.88	-89.88	-72.88	283.12	-45.88	88.12	-102.88	1917.12	-6.88	127.12	429.12	-84.88	131.12	102.12	284.12	-131.88	-124.88	2014.12	122.12
Subject #332	MS	152.52	846.52	-139.48	-41.48	-72.48	-85.48	-96.48	-15.48	2.52	240.52	8.52	1090.52	-18.48	110.52	192.52	38.52	367.52	301.52	143.52	-114.48	-97.48	913.52	27.52
Subject #333	MS	771.42	1778.42	-208.58	9.42	-143.58	-124.58	-106.58	4025.42	-65.58	302.42	-169.58	2669.42	-38.58	49.42	351.42	-2.58	-16.58	92.42	448.42	-143.58	-140.58	2350.42	49.42
Subject #334	MS	218.28	964.28	-109.72	-1.72	-76.72	-60.72	-61.72	3299.28	4.28	189.28	-43.72	1154.28	36.28	9.28	184.28	-55.72	-59.72	0.28	186.28	9.28	-78.72	990.28	26.28
Subject #335	MS	233.04	799.04	-134.96	5.04	-104.96	-89.96	-58.96	15295	-52.96	165.04	334.04	1213.04	1139.04	1444.04	167.04	218.04	-92.96	16.04	87.04	-108.96	-76.96	855.04	21.04
Subject #336	MS	438.56	770.56	-191.44	-43.44	-114.44	-126.44	-111.44	1086.56	247.56	596.56	1517.56	1298.56	305.56	-3.44	358.56	30.56	-111.44	55.56	303.56	-108.44	-57.44	814.56	-15.44
Subject #337	MS	102.6	1243.6	-96.4	49.6	-56.4	-44.4	-42.4	375.6	222.6	205.6	-49.4	1012.6	-34.4	59.6	286.6	2747.6	-40.4	60.6	567.6	-65.4	-71.4	1527.6	66.6
Subject #338	MS	114.98	741.98	-85.02	0.98	-53.02	-56.02	-46.02	365.98	58.98	48.98	-83.02	863.98	-14.02	24.98	203.98	1356.98	739.98	144.98	120.98	-55.02	-64.02	819.98	11.98
Subject #339	MS	652.54	684.54	-135.46	4.54	-84.46	-101.46	-96.46	167.54	-12.46	409.54	328.54	1449.54	29.54	-13.46	144.54	68.54	-71.46	17.54	281.54	-75.46	22.54	702.54	-9.46
Subject #340	MS	163.98	1028.98	-185.02	-49.02	-124.02	-113.02	-116.02	374.98	39.98	133.98	-156.02	1355.98	14.98	63.98	187.98	21.98	-72.02	231.98	158.98	-121.02	-135.02	1159.98	7.98
Subject #341	MS	518.28	545.28	-96.72	25.28	-28.72	-68.72	-59.72	-9.72	-4.72	286.28	-53.72	1371.28	678.28	401.28	97.28	100.28	-25.72	148.28	283.28	-6.72	-1.72	496.28	0.28
Subject #342	MS	567.14	537.14	-100.86	29.14	-47.86	-70.86	-54.86	214.14	-1.86	343.14	-90.86	1221.14	1106.14	933.14	89.14	411.14	-80.86	-4.86	227.14	-36.86	-21.86	495.14	0.14
Subject #343	MS	449.98	280.98	-66.02	33.98	-40.02	-52.02	-35.02	52.98	-16.02	287.98	263.98	1067.98	49.98	34.98	54.98	16.98	-36.02	-6.02	1403.98	-39.02	-32.02	259.98	-22.02
Subject #344	MS	160.7	1211.7	-175.3	-45.3	-119.3	-100.3	-96.3	100.7	34.7	128.7	-122.3	1332.7	0.7	39.7	326.7	-70.3	-67.3	24.7	568.7	-141.3	-118.3	1308.7	54.7
Subject #345	MS	349	1157	-192	16	-144	-102	-81	10576	-18	136	-26	1112	-55	73	301	310	-59	0	161	-164	-156	1363	90
Subject #346	MS	478.4	456.4	-84.6	-9.6	-75.6	-70.6	-54.6	4086.4	2234.4	184.4	712.4	531.4	-16.6	16.4	65.4	282.4	210.4	72.4	7.4	-74.6	-76.6	508.4	6.4
Subject #347	MS	104.82	747.82	-57.18	33.82	-27.18	-30.18	1.82	288.82	79.82	87.82	-56.18	920.82	-11.18	20.82	144.82	-37.18	-19.18	20.82	710.82	-36.18	-28.18	784.82	33.82
Subject #348	MS	60.84	454.84	-53.16	1.84	-29.16	-35.16	-27.16	200.84	14.84	87.84	-19.16	432.84	60.84	81.84	63.84	-6.16	23.84	-5.16	65.84	-30.16	-27.16	553.84	0.84
Subject #349	MS	597.42	1190.42	-163.58	-20.58	-99.58	-107.58	-108.58	330.42	83.42	696.42	337.42	1934.42	15.42	-14.58	213.42	258.42	-89.58	51.42	240.42	-112.58	-100.58	1323.42	-2.58
Subject #350	MS	192.14	464.14	-57.86	5.14	-22.86	-35.86	-25.86	4003.14	11.14	109.14	-61.86	845.14	759.14	10.14	98.14	-7.86	-28.86	21.14	231.14	-14.86	-10.86	439.14	29.14
Subject #351	MS	78.98	1450.98	-175.02	-17.02	-132.02	-90.02	-96.02	213.98	19.98	71.98	0.98	1328.98	-41.02	130.98	484.98	-129.02	4.98	180.98	302.98	-146.02	-142.02	1506.98	127.98
Subject #352	MS	130.28	923.28	-108.72	45.28	-72.72	-66.72	-54.72	1061.28	-24.72	249.28	251.28	1349.28	91.28	0.28	213.28	13.28	-34.72	34.28	160.28	-34.72	-75.72	953.28	28.28
Subject #353	MS	80.82	948.82	-61.18	34.82	-28.18	-25.18	-11.18	-57.18	-20.18	61.82	-53.18	1105.82	1.82	27.82	182.82	-25.18	15.82	25.82	152.82	-44.18	-43.18	1057.82	57.82
Subject #354	MS	230.4	817.4	-103.6	-13.6	-60.6	-56.6	-56.6	53.4	-12.6	144.4	-82.6	1101.4	1.4	27.4	196.4	257.4	-39.6	57.4	174.4	-62.6	63.4	905.4	29.4
Subject #355	MS	793.56	346.56	-77.44	-3.44	-40.44	-55.44	-46.44	2891.56	-26.44	200.56	-5.44	775.56	124.56	142.56	42.56	302.56	-30.44	86.56	108.56	-45.44	0.56	238.56	-21.44
Subject #356	MS	492.2	1495.2	-154.8	33.2	-88.8	-81.8	-95.8	959.2	-25.8	590.2	-90.8	1190.2	-64.8	103.2	367.2	-100.8	85.2	75.2	181.2	-114.8	-118.8	1715.2	86.2
Subject #357	MS	1947.28	1143.28	-183.72	-1.72	-117.72	-117.72	-83.72	8835.28	-78.72	552.28	-166.72	2314.28	599.28	20.28	275.28	441.28	956.28	-3.72	383.28	-117.72	-100.72	1180.28	18.28
Subject #358	MS	339.82	255.82	-47.18	1.82	-33.18	-48.18	-45.18	1877.82	878.82	172.82	-53.18	797.82	110.82	75.82	30.82	419.82	-48.18	-11.18	103.82	-36.18	-17.18	273.82	-17.18
Subject #359	MS	142.14	1048.14	-67.86	22.14	-44.86	-30.86	-19.86	116.14	-0.86	96.14	-28.86	1171.14	0.14	44.14	218.14	-49.86	-19.86	45.14	155.14	39.14	-40.86	1275.14	45.14
Subject #360	MS	664.98	558.98	-95.02	-6.02	-53.02	-67.02	-55.02	9106.98	152.98	72.98	-90.02	798.98	49.98	68.98	76.98	-49.02	-68.02	42.98	138.98	-80.02	-64.02	432.98	0.98
Subject #361	MS	626.36	1678.36	-180.64	-21.64	-113.64	-85.64	-81.64	340.36	118.36	275.36	-141.64	1660.36	3.36	102.36	318.36	758.36	-63.64	1136.36	2476.36	-137.64	-101.64	1784.36	90.36
Subject #362	MS	275.64	863.64	-122.36	-23.36	-84.36	-92.36	-66.36	2790.64	-53.36	91.64	-110.36	886.64	4.64	29.64	191.64	1491.64	1444.64	3.64	84.64	-98.36	-79.36	949.64	30.64
Subject #363	MS	201.4	510.4	-58.6	9.4	-40.6	-41.6	-21.6	15.4	-15.6	149.4	-60.6	959.4	33.4	21.4	112.4	-24.6	-8.6	36.4	180.4	-32.6	1.4	459.4	26.4
Subject #364	MS	180.14	765.14	-102.86	13.14	-58.86	-58.86	-23.86	5094.14	-25.86	71.14	-80.86	837.14	-28.86	33.14	178.14	0.14	-0.86	25.14	197.14	-86.86	-79.86	843.14	61.14
Subject #365	MS	470	364	-27	15	-34	-35	-19	76	381	70	-53	664	28	28	102	-33	-43	1	75	-28	56	392	0
Subject #366	MS	675.14	955.14	-136.86	5.14	-96.86	-82.86	-48.86	14753.1	184.14	609.14	-110.86	1117.14	-0.86	5.14	221.14	-7.86	-23.86	0.14	1475.14	-72.86	-81.86	1023.14	75.14
Subject #367	MS	2638.52	1826.52	-141.48	2.52	-97.48	-79.48	-70.48	151.52	158.52	432.52	332.52	1486.52	-25.48	37.52	235.52	-62.48	-62.48	30.52	127.52	-115.48	-99.48	1557.52	49.52
Subject #368	MS	157.24	670.24	-117.76	2.24	-90.76	-83.76	-72.76	851.24	308.24	216.24	1100.24	1299.24	-21.76	-13.76	139.24	20.24	-31.76	120.24	132.24	-79.76	-51.76	636.24	2.24
Subject #369	MS	255.1	760.1	-104.9	2.1	-64.9	-59.9	-63.9	190.1	-27.9	178.1	-103.9	1178.1	30.1	5.1	159.1	495.1	29.1	364.1	164.1	-83.9	-55.9	886.1	16.1
Subject #370	MS	185.4	261.4	-48.6	20.4	-26.6	-29.6	-21.6	12776.4	18.4	61.4	-8.6	384.4	-20.6	-11.6	37.4	512.4	826.4	-17.6	77.4	-33.6	-10.6	306.4	20.4
Subject #371	MS	560.28	4459.28	-225.72	-1.72	-183.72	-118.72	-82.72	10276.3	-119.72	164.28	-182.72	1004.28	-69.72	244.28	1051.28	20371.3	-73.72	72.28	222.28	-193.72	-67.72	7010.28	218.28
Subject #372	MS	204.38	1257.38	-143.62	21.38	-117.62	-89.62	-57.62	5027.38	-14.62	78.38	-131.62	1220.38	-65.62	47.38	334.38	298.38	-55.62	3.38	621.38	-131.62	-123.62	1445.38	109.38
Subject #373	MS	383.26	427.26	-85.74	16.26	-53.74	-55.74	-47.74	638.26	1393.26	242.26	-86.74	991.26	241.26	-7.74	210.26	374.26	-65.74	4.26	216.26	-55.74	-47.74	386.26	1.26
Subject #374	MS	154.56	590.56	-119.44	-24.44	-80.44	-69.44	-73.44	1969.56	-46.44	75.56	124.56	728.56	-41.44	-3.44	122.56	2.56	70.56	58.56	212.56	907.56	-46.44	665.56	3.56
Subject #375	MS	224.28	504.28	-66.72	32.28	-34.72	-47.72	-37.72	482.28	529.28	122.28	-47.72	855.28	64.28	4.28	91.28	88.28	0.28	-1.72	107.28	-48.72	-23.72	515.28	-2.72
Subject #376	MS	117.14	220.14	-32.86	26.14	-10.86	-17.86	-15.86	2571.14	33.14	60.14	-25.86	282.14	-6.86	-0.86	39.14	313.14	-5.86	0.14	28.14	-17.86	-7.86	254.14	2.14
Subject #377	MS	1392	584	-54	24	-37	-26	-20	2662	-22	49	-55	512	0	19	92	271	-30	0	53	-36	-24	496	24
Subject #378	MS	5168.2	1597.2	-210.8	-25.8	-147.8	-118.8	-121.8	1223.2	-39.8	726.2	-69.8	2218.2	432.2	101.2	398.2	604.2	-60.8	76.2	359.2	-180.8	-143.8	1815.2	126.2
Subject #379	MS	131.4	1731.4	-160.6	23.4	-109.6	-78.6	-73.6	232.4	-14.6	86.4	-96.6	1471.4	-8.6	143.4	387.4	169.4	-17.6	67.4	219.4	-136.6	-120.6	1981.4	83.4
Subject #380	MS	186.82	280.82	-62.18	26.82	-38.18	-47.18	39.82	15824.8	10.82	58.82	-67.18	624.82	-31.18	1.82	82.82	-17.18	48.82	5.82	164.82	-41.18	-43.18	316.82	25.82
Subject #381	MS	112.38	404.38	-92.62	24.38	-54.62	-53.62	-36.62	7551.38	56.38	231.38	556.38	648.38	-26.62	156.38	82.38	2.38	-28.62	-28.62	76.38	-57.62	-14.62	514.38	20.38
Subject #382	MS	176.96	1115.96	-104.04	26.96	-93.04	-73.04	-73.04	154.96	58.96	113.96	-106.04	1422.96	1.96	90.96	216.96	-60.04	-12.04	20.96	159.96	-109.04	-87.04	1207.96	34.96
Subject #383	MS	116.52	560.52	-121.48	2.52	-82.48	-85.48	-81.48	118.52	16.52	180.52	163.52	740.52	-22.48	-15.48	80.52	-53.48	-55.48	32.52	119.52	-95.48	-74.48	627.52	-33.48
Subject #384	MS	1125.06	921.06	-127.94	8.06	-91.94	-101.94	-93.94	725.06	133.06	454.06	-32.94	1451.06	19.06	-33.94	116.06	824.06	-48.94	10.06	532.06	-41.94	-69.94	1124.06	-24.94
Subject #385	MS	177.14	614.14	-78.86	31.14	-53.86	-49.86	-30.86	6555.14	267.14	132.14	-67.86	1005.14	0.14	-0.86	166.14	303.14	-61.86	241.14	329.14	-58.86	-30.86	650.14	30.14
Subject #386	MS	456	522	-113	0	-63	-66	-67	-4	-14	438	58	1201	125	107	144	212	-81	22	225	-42	-42	507	23
Subject #387	MS	406.52	1574.52	-153.48	24.52	-94.48	-71.48	-45.48	3439.52	-27.48	250.52	-110.48	1635.52	-15.48	42.52	331.52	28.52	-66.48	26.52	240.52	-105.48	-105.48	1827.52	106.52
Subject #388	MS	202.14	2093.14	-235.86	0.14	-174.86	-179.86	-154.86	232.14	106.14	189.14	-188.86	1986.14	245.14	-0.86	232.14	13538.1	21712.1	6.14	150.14	-213.86	-139.86	3072.14	-51.86
Subject #389	MS	19.7	135.7	-36.3	10.7	-25.3	-22.3	-16.3	252.7	63.7	85.7	-26.3	367.7	44.7	75.7	49.7	-24.3	-27.3	0.7	24.7	-4.3	-10.3	116.7	-7.3
Subject #390	MS	2308	98	-32	15	8	-30	-28	-6	301	97	-5	375	-16	-18	11	-7	-30	0	38	-19	667	74	-13
Subject #391	MS	166.26	828.26	-67.74	20.26	-52.74	-49.74	-33.74	1539.26	302.26	92.26	11.26	572.26	-22.74	-7.74	106.26	5214.26	6770.26	1.26	385.26	-60.74	-45.74	1142.26	1.26
Subject #392	MS	40.42	390.42	-101.58	0.42	-72.58	-71.58	-61.58	7019.42	23.42	168.42	-89.58	613.42	-39.58	6.42	62.42	312.42	-54.58	-17.58	108.42	-82.58	-72.58	462.42	-2.58
Subject #393	MS	828.84	619.84	-113.16	-40.16	-84.16	-78.16	-69.16	1123.84	0.84	563.84	127.84	1588.84	65.84	-15.16	76.84	673.84	113.84	22.84	317.84	-75.16	-26.16	730.84	-21.16
Subject #394	MS	248.12	593.12	-94.88	2.12	-62.88	-72.88	-67.88	701.12	264.12	207.12	-79.88	1110.12	13.12	-16.88	103.12	233.12	-70.88	626.12	150.12	-52.88	-37.88	623.12	-25.88
Subject #395	MS	537.56	809.56	-109.44	14.56	-76.44	-72.44	-47.44	12473.6	8.56	979.56	729.56	917.56	-36.44	19.56	153.56	-47.44	-45.44	-3.44	944.56	-58.44	-54.44	883.56	52.56
Subject #396	MS	460.36	448.36	-96.64	3.36	-57.64	-57.64	-69.64	385.36	269.36	227.36	-89.64	916.36	39.36	28.36	57.36	246.36	-64.64	124.36	102.36	-63.64	-41.64	464.36	-21.64
Subject #397	MS	778.14	268.14	-67.86	12.14	-34.86	-41.86	-40.86	94.14	-8.86	410.14	-22.86	910.14	82.14	42.14	73.14	129.14	-44.86	22.14	227.14	-11.86	-6.86	186.14	-0.86
Subject #398	MS	128.28	110.28	-33.72	18.28	-1.72	-23.72	-19.72	375.28	-2.72	324.28	-32.72	439.28	0.28	-10.72	29.28	8.28	-12.72	-3.72	49.28	-9.72	-3.72	92.28	-3.72
Subject #399	MS	218.9	1255.9	-145.1	36.9	-109.1	-78.1	-55.1	16522.9	-43.1	99.9	74.9	1084.9	-37.1	59.9	345.9	-98.1	-63.1	36.9	140.9	-119.1	-83.1	1486.9	144.9
Subject #400	MS	67.14	185.14	-16.86	13.14	0.14	-14.86	-11.86	640.14	-0.86	2.14	-19.86	171.14	-13.86	-1.86	29.14	63.14	-11.86	10.14	5.14	-3.86	-5.86	212.14	2.14
Subject #401	MS	928.96	834.96	-252.04	10.96	-123.04	-189.04	-166.04	523.96	-91.04	804.96	-199.04	2328.96	867.96	577.96	154.96	156.96	-162.04	19.96	580.96	-143.04	-12.04	739.96	-70.04
Subject #402	MS	330.8	860.8	-97.2	25.8	-66.2	-60.2	-64.2	269.8	202.8	84.8	-96.2	882.8	-17.2	14.8	118.8	744.8	412.8	2.8	129.8	-75.2	-66.2	930.8	16.8
Subject #403	MS	1650.98	663.98	-20.02	2.98	-68.02	-65.02	-55.02	380.98	-12.02	52.98	-7.02	707.98	-6.02	88.98	118.98	-65.02	11.98	0.98	61.98	-80.02	-60.02	719.98	4.98
Subject #404	MS	2215.84	1280.84	-152.16	0.84	-107.16	-100.16	-95.16	282.84	18.84	134.84	-50.16	1264.84	-38.16	8.84	190.84	-5.16	560.84	38.84	136.84	-127.16	-110.16	1337.84	4.84
Subject #405	MS	280.84	558.84	-62.16	12.84	-39.16	-49.16	-42.16	11.84	-9.16	110.84	24.84	603.84	32.84	-5.16	118.84	2601.84	-31.16	9.84	174.84	-21.16	-32.16	746.84	0.84
Subject #406	MS	576.28	740.28	-139.72	11.28	-117.72	-98.72	-64.72	3392.28	26.28	350.28	-81.72	1517.28	0.28	-6.72	250.28	2.28	-85.72	34.28	302.28	-89.72	-101.72	714.28	28.28
Subject #407	MS	1228.4	92.4	1.4	-8.6	-34.6	-39.6	-28.6	7306.4	-24.6	393.4	1321.4	374.4	165.4	36.4	14.4	2.4	-47.6	-14.6	66.4	-31.6	-36.6	61.4	-11.6
Subject #408	MS	508.96	813.96	-164.04	29.96	-83.04	-121.04	-107.04	2549.96	2017.96	391.96	-145.04	1817.96	34.96	-18.04	236.96	-12.04	-62.04	22.96	651.96	-103.04	-40.04	976.96	1.96
Subject #409	MS	2696.56	846.56	-104.44	61.56	-26.44	-71.44	-54.44	0.56	-19.44	447.56	-37.44	1620.56	94.56	-3.44	181.56	185.56	-3.44	46.56	282.56	-51.44	-11.44	904.56	10.56
Subject #410	MS	94.28	551.28	-75.72	43.28	-46.72	-38.72	-3.72	22339.3	107.28	63.28	-45.72	578.28	-5.72	37.28	225.28	25.28	-7.72	101.28	248.28	-65.72	-64.72	717.28	82.28
Subject #411	MS	101.42	566.42	-86.58	5.42	-59.58	-64.58	-53.58	1454.42	145.42	100.42	94.42	734.42	-3.58	0.42	61.42	357.42	-55.58	563.42	93.42	-50.58	94.42	596.42	-2.58
Subject #412	MS	72.56	682.56	-89.44	0.56	-53.44	-46.44	-55.44	36.56	4.56	84.56	-83.44	666.56	-33.44	24.56	232.56	54.56	-45.44	42.56	102.56	-45.44	-63.44	778.56	27.56
Subject #413	MS	96.84	290.84	-86.16	2.84	-59.16	-65.16	-56.16	3634.84	760.84	268.84	340.84	532.84	7.84	31.84	42.84	1661.84	5653.84	-30.16	0.84	-76.16	-66.16	265.84	-17.16
Subject #414	MS	400.12	678.12	-107.88	-6.88	-66.88	-75.88	-69.88	1313.12	-28.88	185.12	-20.88	776.12	61.12	142.12	107.12	389.12	637.12	71.12	557.12	-32.88	-61.88	819.12	1.12
Subject #415	MS	128.28	1043.28	-150.72	-1.72	-101.72	-102.72	-77.72	154.28	-4.72	224.28	-68.72	1373.28	4.28	27.28	251.28	0.28	-16.72	41.28	208.28	-126.72	-98.72	1227.28	43.28
Subject #416	MS	73.4	659.4	-77.6	21.4	-47.6	-43.6	-45.6	-20.6	-19.6	62.4	3.4	716.4	27.4	63.4	118.4	495.4	-44.6	1.4	113.4	-41.6	-50.6	775.4	17.4
Subject #417	MS	119.82	855.82	-123.18	-11.18	-82.18	-84.18	-76.18	3791.82	-44.18	137.82	1251.82	1255.82	-38.18	1.82	251.82	-61.18	-61.18	2.82	119.82	-86.18	-57.18	885.82	15.82
Subject #418	MS	75.98	440.98	-49.02	7.98	-33.02	-40.02	-29.02	619.98	-17.02	37.98	-27.02	514.98	185.98	242.98	45.98	-21.02	-25.02	16.98	20.98	-33.02	-25.02	555.98	0.98
Subject #419	MS	-3	4	-3	-5	3	-2	-3	-1	3	4	-4	0	0	2	13	0	3	-1	-5	4	6	4	1
Subject #420	MS	953.12	612.12	-92.88	40.12	-54.88	-62.88	-55.88	907.12	749.12	160.12	-74.88	967.12	-8.88	2.12	97.12	284.12	-32.88	44.12	148.12	-70.88	-38.88	602.12	13.12
Subject #421	MS	382.7	393.7	-97.3	0.7	-52.3	-66.3	-65.3	1197.7	-24.3	398.7	-4.3	1018.7	31.7	-14.3	83.7	44.7	33.7	26.7	250.7	-49.3	-33.3	356.7	-13.3
Subject #422	MS	433.98	435.98	-101.02	10.98	-40.02	-66.02	-59.02	613.98	-28.02	353.98	-90.02	1254.98	43.98	3.98	103.98	29.98	-33.02	-6.02	247.98	-58.02	-54.02	454.98	3.98
Subject #423	MS	368.96	1392.96	-184.04	1.96	-108.04	-100.04	-102.04	4813.96	197.96	261.96	-137.04	1368.96	17.96	144.96	310.96	-56.04	-68.04	131.96	338.96	-130.04	-108.04	1502.96	70.96
Subject #424	MS	757	789	-81	27	-48	-51	-36	2500	-7	201	-76	938	0	37	157	2	-53	118	134	-63	-44	852	49
Subject #425	MS	857.14	809.14	-102.86	0.14	-66.86	-66.86	-60.86	65.14	-0.86	39.14	-80.86	797.14	119.14	-5.86	178.14	463.14	926.14	10.14	97.14	-80.86	-74.86	892.14	6.14
Subject #426	MS	465.56	252.56	-37.44	22.56	-17.44	-20.44	-12.44	689.56	-5.44	52.56	-28.44	492.56	-3.44	8.56	46.56	-14.44	-8.44	3.56	49.56	-18.44	477.56	203.56	14.56
Subject #427	MS	179.26	1239.26	-132.74	1.26	-65.74	-74.74	-55.74	1138.26	607.26	132.26	-96.74	1534.26	42.26	110.26	289.26	-65.74	-33.74	40.26	708.26	-96.74	-91.74	1420.26	48.26
Subject #428	MS	345.24	1246.24	-155.76	2.24	-109.76	-107.76	-108.76	-106.76	-39.76	187.24	-127.76	1312.24	-28.76	4.24	192.24	291.24	596.24	9.24	536.24	-134.76	50.24	1562.24	-13.76
Subject #429	MS	546.84	1338.84	-232.16	3.84	-147.16	-152.16	-112.16	792.84	62.84	341.84	-160.16	2026.84	129.84	0.84	439.84	2.84	-5.16	47.84	330.84	-156.16	-40.16	1385.84	27.84
Subject #430	MS	154.7	1148.7	-111.3	17.7	-55.3	-43.3	-45.3	9.7	15.7	153.7	-79.3	1330.7	0.7	82.7	318.7	-63.3	-4.3	88.7	429.7	-72.3	-39.3	1176.7	149.7
Subject #431	MS	528.14	550.14	-117.86	20.14	-79.86	-90.86	-78.86	698.14	-61.86	552.14	-93.86	1638.14	280.14	67.14	124.14	52.14	-42.86	82.14	342.14	-85.86	-53.86	418.14	-34.86
Subject #432	MS	390	758	-86	62	-74	-75	-65	121	0	631	224	1246	-33	-9	195	56	84	21	504	-56	-38	818	0
Subject #433	MS	-5	4	-5	-5	4	-3	0	-2	3	6	-4	1	-3	-1	7	0	2	-3	-5	3	3	2	2
Subject #434	MS	2696.28	348.28	-17.72	4.28	-4.72	-19.72	-6.72	5089.28	5.28	75.28	5.28	180.28	-3.72	-24.72	2.28	327.28	362.28	5.28	-5.72	52.28	0.28	63.28	-7.72
Subject #435	MS	196.98	271.98	-63.02	0.98	-41.02	-45.02	-39.02	2143.98	42.98	122.98	-62.02	653.98	-16.02	-6.02	53.98	-24.02	-45.02	5.98	79.98	-33.02	-32.02	281.98	2.98
Subject #436	MS	1137.64	1297.64	-126.36	21.64	-80.36	-43.36	-40.36	13438.6	-22.36	119.64	-119.36	996.64	-26.36	60.64	294.64	1096.64	897.64	39.64	143.64	-104.36	-91.36	1441.64	117.64
Subject #437	MS	206	170	-17	17	-1	-11	-10	402	506	110	-13	385	6	-2	24	-2	-16	0	62	-2	-3	154	0
Subject #438	MS	22	338	-33	20	-18	-12	0	7528	0	15	-25	324	-25	17	86	-29	-20	13	28	-29	-27	384	37
Subject #439	MS	50.96	991.96	-97.04	5.96	-70.04	-56.04	-57.04	1102.96	-12.04	109.96	74.96	907.96	-41.04	22.96	179.96	-78.04	-52.04	18.96	358.96	-90.04	-73.04	1101.96	26.96
Subject #440	MS	152.66	918.66	-96.34	9.66	-47.34	-44.34	-51.34	-32.34	20.66	190.66	-66.34	958.66	2.66	68.66	233.66	-29.34	-24.34	37.66	714.66	-69.34	-58.34	991.66	65.66
Subject #441	MS	264.64	1523.64	-146.36	57.64	-94.36	-69.36	4.64	9658.64	-23.36	134.64	-93.36	1334.64	-22.36	107.64	420.64	-76.36	-34.36	70.64	159.64	-128.36	-105.36	1884.64	201.64
Subject #442	MS	-2.86	5.14	-4.86	-3.86	4.14	-1.86	-0.86	-3.86	2.14	8.14	-4.86	1.14	-0.86	3.14	8.14	-0.86	2.14	-0.86	-4.86	4.14	5.14	3.14	1.14
Subject #443	MS	372.56	924.56	-126.44	17.56	-70.44	-64.44	-73.44	-8.44	-11.44	316.56	-90.44	1545.56	66.56	52.56	211.56	0.56	-3.44	46.56	2562.56	-86.44	-46.44	973.56	58.56
Subject #444	MS	1013.84	457.84	-103.16	0.84	-71.16	-74.16	-68.16	4398.84	-36.16	207.84	-46.16	837.84	133.84	12.84	48.84	125.84	-78.16	-32.16	836.84	-71.16	-58.16	395.84	-5.16
Subject #445	MS	1518.54	737.54	-322.46	1.54	-182.46	-261.46	-235.46	395.54	-53.46	1433.54	-290.46	3747.54	309.54	-9.46	351.54	798.54	1558.54	359.54	867.54	14.54	-83.46	640.54	-40.46
Subject #446	MS	1311.68	666.68	-93.32	5.68	-58.32	-72.32	-46.32	477.68	271.68	190.68	440.68	899.68	-28.32	-10.32	115.68	1.68	27.68	24.68	828.68	-74.32	-63.32	645.68	2.68
Subject #447	MS	638.4	1038.4	-200.6	21.4	-127.6	-151.6	-136.6	18787.4	592.4	453.4	-16.6	2206.4	99.4	-8.6	201.4	903.4	-158.6	20.4	361.4	-117.6	-95.6	1095.4	1.4
Subject #448	MS	101.36	1189.36	-158.64	-20.64	-119.64	-116.64	-82.64	1604.36	29.36	40.36	-138.64	1570.36	339.36	451.36	208.36	913.36	-78.64	1510.36	176.36	19.36	-128.64	1410.36	3.36
Subject #449	MS	865.02	1349.02	-182.98	6.02	-138.98	-109.98	-94.98	10639	519.02	15.02	-152.98	1100.02	1360.02	1345.02	341.02	-77.98	-73.98	41.02	94.02	-136.98	-149.98	1473.02	83.02
Subject #450	MS	84.14	750.14	-93.86	50.14	-63.86	-62.86	-51.86	558.14	-15.86	338.14	-80.86	1063.14	15.14	16.14	161.14	-0.86	-58.86	54.14	129.14	-79.86	-39.86	770.14	22.14
Subject #451	MS	173.54	813.54	-122.46	7.54	-67.46	-75.46	-76.46	198.54	129.54	183.54	81.54	934.54	-18.46	32.54	146.54	1.54	-49.46	10.54	411.54	-91.46	-68.46	923.54	15.54
Subject #452	MS	458.12	551.12	-101.88	38.12	-64.88	-67.88	-46.88	15902.1	-36.88	151.12	-89.88	806.12	-24.88	14.12	129.12	2.12	174.12	-6.88	132.12	-69.88	-65.88	591.12	29.12
Subject #453	MS	277.28	851.28	-82.72	23.28	-52.72	-60.72	-43.72	211.28	17.28	137.28	221.28	871.28	-20.72	0.28	118.28	2051.28	-36.72	2361.28	82.28	-61.72	-16.72	1047.28	11.28
Subject #454	MS	228.7	103.7	-27.3	8.7	-11.3	-21.3	-15.3	3058.7	49.7	170.7	-4.3	194.7	-4.3	-7.3	12.7	49.7	104.7	0.7	56.7	-5.3	-13.3	99.7	-6.3
Subject #455	MS	266.7	553.7	-71.3	18.7	-40.3	-43.3	-33.3	-10.3	-4.3	160.7	-45.3	920.7	41.7	48.7	127.7	29.7	33.7	16.7	120.7	-41.3	-26.3	562.7	16.7
Subject #456	MS	365.28	535.28	-53.72	11.28	-28.72	-49.72	-32.72	89.28	-7.72	159.28	-8.72	970.28	0.28	0.28	77.28	1.28	-3.72	52.28	187.28	-23.72	-21.72	567.28	-1.72
Subject #457	MS	604.84	1135.84	-224.16	44.84	-127.16	-155.16	-140.16	7483.84	-49.16	840.84	271.84	1977.84	24.84	-5.16	304.84	649.84	802.84	48.84	316.84	-148.16	-90.16	1173.84	-6.16
Subject #458	MS	3239.64	814.64	-174.36	3.64	-114.36	-126.36	-123.36	91.64	-38.36	872.64	-80.36	2325.64	89.64	-24.36	163.64	483.64	-106.36	36.64	370.64	-108.36	-34.36	721.64	-22.36
Subject #459	MS	334.84	326.84	-82.16	12.84	-53.16	-68.16	-56.16	2016.84	11.84	869.84	690.84	728.84	134.84	12.84	361.84	0.84	-67.16	-5.16	226.84	-47.16	-17.16	304.84	-10.16
Subject #460	MS	129.14	352.14	-28.86	20.14	-9.86	-16.86	-11.86	-5.86	-5.86	133.14	568.14	493.14	0.14	6.14	61.14	-7.86	-9.86	7.14	99.14	-6.86	-9.86	398.14	7.14
Subject #461	MS	2170.14	433.14	-33.86	22.14	-17.86	-20.86	-22.86	274.14	9.14	46.14	-16.86	436.14	0.14	-0.86	42.14	193.14	-23.86	-3.86	64.14	-16.86	-7.86	303.14	0.14
Subject #462	MS	1108.56	854.56	-119.44	0.56	-77.44	-79.44	-62.44	112.56	-13.44	316.56	-103.44	1533.56	276.56	4.56	189.56	272.56	-31.44	28.56	399.56	-87.44	-15.44	952.56	16.56
Subject #463	MS	271.28	1064.28	-154.72	38.28	-77.72	-83.72	-74.72	13186.3	-1.72	312.28	-107.72	1485.28	22.28	82.28	364.28	0.28	-36.72	104.28	3706.28	-75.72	-71.72	1184.28	96.28
Subject #464	MS	33.12	381.12	-61.88	19.12	-37.88	-36.88	-32.88	92.12	13.12	45.12	-41.88	625.12	-22.88	2.12	89.12	-7.88	-32.88	21.12	56.12	-48.88	-22.88	425.12	1.12
Subject #465	MS	54.14	117.14	-22.86	25.14	-8.86	-14.86	-8.86	399.14	-0.86	48.14	-16.86	359.14	0.14	-0.86	27.14	-3.86	-9.86	1.14	27.14	-10.86	-0.86	97.14	6.14
Subject #466	MS	206	140	-30	9	-7	-15	-13	0	1	108	-24	502	13	2	29	4	-16	0	99	-10	-8	124	-3
Subject #467	MS	382.28	776.28	-135.72	60.28	-79.72	-91.72	-83.72	822.28	-1.72	593.28	309.28	1460.28	0.28	18.28	186.28	-3.72	-78.72	55.28	190.28	-78.72	-57.72	817.28	14.28
Subject #468	MS	422.56	832.56	-169.44	-3.44	-136.44	-133.44	-126.44	201.56	-80.44	121.56	-70.44	1273.56	963.56	-55.44	1250.56	343.56	409.56	0.56	502.56	-113.44	-75.44	794.56	-27.44
Subject #469	MS	279.42	537.42	-70.58	34.42	-46.58	-47.58	-37.58	496.42	-22.58	171.42	348.42	811.42	-7.58	24.42	116.42	162.42	-45.58	0.42	64.42	-55.58	-50.58	628.42	13.42
Subject #470	MS	188.28	266.28	-41.72	23.28	-22.72	-30.72	-23.72	34.28	-2.72	139.28	21.28	655.28	0.28	5.28	59.28	-5.72	-28.72	0.28	59.28	-26.72	-5.72	257.28	7.28
Subject #471	MS	258.12	1177.12	-88.88	43.12	-41.88	-37.88	-49.88	-51.88	17.12	139.12	-68.88	1207.12	1.12	75.12	260.12	-45.88	-6.88	73.12	181.12	-64.88	-49.88	1308.12	167.12
Subject #472	MS	164.68	1039.68	-85.32	44.68	-46.32	-54.32	-58.32	4001.68	1.68	303.68	424.68	1079.68	-18.32	34.68	235.68	-52.32	-40.32	17.68	1099.68	-36.32	-41.32	1245.68	35.68
Subject #473	MS	226.24	837.24	-178.76	2.24	-110.76	-132.76	-119.76	1992.24	1362.24	223.24	-110.76	1395.24	-13.76	62.24	187.24	-44.76	-62.76	369.24	909.24	-140.76	-97.76	935.24	41.24
Subject #474	MS	708	740	-74	-12	-44	-47	-37	547	139	212	-32	727	26	0	246	-11	-52	0	130	-31	-46	1034	2
Subject #475	MS	93.28	128.28	-31.72	13.28	-15.72	-21.72	-15.72	134.28	-13.72	41.28	-33.72	426.28	109.28	112.28	27.28	78.28	-18.72	-1.72	77.28	-21.72	-10.72	121.28	0.28
Subject #476	MS	64.54	488.54	-86.46	11.54	-62.46	-62.46	-49.46	1364.54	-9.46	109.54	53.54	862.54	671.54	763.54	63.54	-63.46	-66.46	-18.46	112.54	-78.46	-61.46	607.54	1.54
Subject #477	MS	106.42	511.42	-44.58	26.42	-28.58	-10.58	0.42	4342.42	-5.58	23.42	-46.58	488.42	-2.58	44.42	129.42	48.42	-10.58	3.42	16.42	-36.58	-33.58	611.42	64.42
Subject #478	MS	661.84	707.84	-81.16	0.84	-54.16	-54.16	-58.16	319.84	75.84	249.84	-76.16	1024.84	120.84	-24.16	144.84	1.84	-68.16	-23.16	186.84	-53.16	-48.16	877.84	-19.16
Subject #479	MS	289.28	708.28	-122.72	1.28	-79.72	-85.72	-56.72	52.28	107.28	190.28	-99.72	1259.28	9.28	0.28	169.28	3.28	-67.72	127.28	232.28	-80.72	-73.72	657.28	18.28
Subject #480	MS	264	719	-109	0	-65	-49	-29	16410	-1	117	-87	939	85	118	213	243	25	0	295	-93	-77	863	72
Subject #481	MS	932.7	479.7	-58.3	6.7	-40.3	-42.3	-27.3	485.7	354.7	162.7	254.7	784.7	-4.3	0.7	79.7	35.7	51.7	-9.3	749.7	-46.3	-32.3	441.7	9.7
Subject #482	MS	431.34	1466.34	-230.66	-78.66	-171.66	-133.66	-135.66	415.34	-88.66	221.34	-181.66	1738.34	157.34	339.34	289.34	981.34	-112.66	4.34	287.34	-184.66	-170.66	1629.34	5.34
Subject #483	MS	481	335	-55	16	-30	-34	-24	-36	74	104	50	748	-6	-6	66	468	-38	8	106	-36	-30	310	0
Subject #484	MS	603.7	349.7	-62.3	-5.3	-29.3	-49.3	-34.3	2628.7	985.7	77.7	-36.3	399.7	3.7	-24.3	41.7	814.7	-41.3	-9.3	150.7	-39.3	512.7	406.7	-4.3
Subject #485	MS	217	203	-67	-3	-41	-48	-36	13916	898	115	-55	507	20	-1	25	0	5	-34	3635	-47	-34	241	0
Subject #486	MS	191.1	784.1	-82.9	13.1	-45.9	-33.9	-12.9	784.1	2.1	80.1	-71.9	930.1	-23.9	20.1	161.1	262.1	-28.9	16.1	542.1	-55.9	-53.9	848.1	32.1
Subject #487	MS	153	372	-55	21	-32	-34	-30	681	213	96	-29	663	-7	-3	52	48	23	0	293	-44	1	370	7
Subject #488	MS	936.84	533.84	-85.16	-15.16	-63.16	-60.16	-38.16	1938.84	480.84	40.84	-78.16	577.84	51.84	67.84	88.84	2295.84	4230.84	-5.16	112.84	-56.16	-55.16	556.84	0.84
Subject #489	MS	6815.28	2615.28	-501.72	-209.72	-399.72	-328.72	-348.72	4743.28	-154.72	2111.28	-308.72	4931.28	587.28	17.28	763.28	363.28	-248.72	247.28	1365.28	-311.72	-330.72	2307.28	0.28
Subject #490	MS	227.42	200.42	-43.58	-3.58	-14.58	-25.58	-15.58	5660.42	18.42	143.42	-32.58	465.42	0.42	-2.58	53.42	486.42	678.42	-7.58	991.42	-23.58	4.42	250.42	21.42
Subject #491	MS	55.98	784.98	-53.02	9.98	-23.02	-30.02	-31.02	98.98	164.98	82.98	-19.02	674.98	-6.02	20.98	114.98	210.98	-21.02	22.98	95.98	-37.02	-19.02	914.98	23.98
Subject #492	MS	194	1231	-133	0	-90	-77	-53	1333	62	136	-94	1294	18	64	646	419	-34	115	160	-104	-96	1344	84
Subject #493	MS	496.48	1298.48	-160.52	-27.52	-110.52	-85.52	-89.52	1120.48	615.48	155.48	-79.52	1184.48	581.48	80.48	243.48	565.48	-75.52	143.48	158.48	-123.52	-93.52	1518.48	40.48
Subject #494	MS	97.26	1507.26	-170.74	1.26	-88.74	-110.74	-101.74	360.26	-62.74	173.26	-23.74	1460.26	147.26	74.26	328.26	7.26	158.26	13.26	186.26	-125.74	-137.74	1778.26	51.26
Subject #495	MS	232.14	175.14	-40.86	3.14	-21.86	-31.86	-19.86	35.14	40.14	141.14	-25.86	500.14	16.14	0.14	44.14	7.14	-31.86	10.14	117.14	-16.86	-11.86	126.14	-4.86
Subject #496	MS	228.26	264.26	-71.74	-9.74	-44.74	-58.74	-47.74	93.26	89.26	102.26	1.26	651.26	30.26	39.26	64.26	1.26	-17.74	-11.74	109.26	-47.74	183.26	219.26	-21.74
Subject #497	MS	218.54	664.54	-77.46	14.54	-41.46	-47.46	-40.46	451.54	5.54	156.54	-32.46	832.54	-15.46	6.54	126.54	-17.46	-55.46	24.54	134.54	-47.46	-33.46	728.54	1.54
Subject #498	MS	139.28	261.28	-49.72	31.28	-27.72	-26.72	-18.72	3289.28	-5.72	158.28	0.28	463.28	-21.72	-5.72	91.28	179.28	-54.72	343.28	104.28	-24.72	-26.72	295.28	23.28
Subject #499	MS	62.94	1187.94	-114.06	2.94	-85.06	-57.06	-21.06	259.94	-18.06	68.94	-81.06	1224.94	-30.06	34.94	284.94	-83.06	32.94	53.94	148.94	-27.06	-85.06	1258.94	52.94
Subject #500	MS	75.7	200.7	-26.3	22.7	-19.3	-17.3	-12.3	533.7	309.7	20.7	-30.3	346.7	3.7	-6.3	32.7	-9.3	-15.3	6.7	13.7	-14.3	-14.3	205.7	0.7
Subject #501	MS	90.82	300.82	-47.18	14.82	-31.18	-30.18	-14.18	9617.82	-25.18	95.82	-46.18	505.82	-16.18	1.82	65.82	56.82	-40.18	56.82	35.82	-35.18	31.82	325.82	24.82
Subject #502	MS	754.14	536.14	-102.86	-9.86	-66.86	-55.86	-47.86	4571.14	22.14	217.14	-84.86	1103.14	-0.86	-16.86	92.14	619.14	919.14	-25.86	171.14	-52.86	314.14	572.14	0.14
Subject #503	MS	206.42	341.42	-45.58	-2.58	-31.58	-34.58	-24.58	3678.42	228.42	78.42	179.42	460.42	-12.58	8.42	73.42	362.42	-39.58	12.42	156.42	-31.58	-33.58	378.42	0.42
Subject #504	MS	75.84	534.84	-75.16	3.84	-60.16	-31.16	-12.16	19446.8	52.84	37.84	-57.16	492.84	-45.16	24.84	150.84	-56.16	-50.16	0.84	59.84	-63.16	311.84	724.84	81.84
Subject #505	MS	1051.2	579.2	-67.8	20.2	-42.8	-37.8	-25.8	141.2	131.2	67.2	-58.8	837.2	12.2	17.2	145.2	-45.8	-25.8	17.2	323.2	-34.8	-37.8	534.2	27.2
Subject #506	MS	207.14	374.14	-66.86	16.14	-38.86	-40.86	-26.86	3187.14	13.14	155.14	-55.86	842.14	0.14	-0.86	76.14	-23.86	-51.86	-0.86	318.14	-40.86	1.14	355.14	8.14
Subject #507	MS	599.2	2036.2	-331.8	-86.8	-207.8	-175.8	-199.8	979.2	-27.8	453.2	-223.8	2274.2	4.2	109.2	560.2	200.2	348.2	137.2	957.2	-237.8	-187.8	2514.2	115.2
Subject #508	MS	210.98	407.98	-74.02	-29.02	-59.02	-57.02	-46.02	2480.98	0.98	20.98	17.98	374.98	-45.02	-6.02	95.98	130.98	-53.02	472.98	13.98	-56.02	-58.02	490.98	24.98
Subject #509	MS	101.68	1015.68	-82.32	49.68	-52.32	-33.32	-16.32	-57.32	34.68	136.68	-67.32	1311.68	1.68	50.68	230.68	-45.32	-10.32	74.68	188.68	-73.32	-55.32	1066.68	72.68
Subject #510	MS	124.12	411.12	-47.88	6.12	-32.88	-33.88	-27.88	946.12	187.12	85.12	-13.88	541.12	-13.88	-6.88	118.12	928.12	-19.88	233.12	282.12	-23.88	-16.88	521.12	12.12
Subject #511	MS	176.12	585.12	-85.88	10.12	-61.88	-65.88	-55.88	33.12	1.12	591.12	662.12	974.12	85.12	-27.88	158.12	22.12	-38.88	59.12	316.12	-76.88	-29.88	631.12	-6.88
Subject #512	MS	111.18	701.18	-124.82	-38.82	-95.82	-87.82	-89.82	1964.18	61.18	71.18	-82.82	785.18	13.18	97.18	174.18	-31.82	174.18	6.18	85.18	-93.82	-99.82	843.18	5.18
Subject #513	MS	2316.42	391.42	-25.58	20.42	-23.58	-19.58	-2.58	10315.4	-6.58	70.42	-4.58	459.42	-15.58	2.42	49.42	10.42	-2.58	-3.58	515.42	-7.58	-19.58	307.42	17.42
Subject #514	MS	148	171	-29	13	-13	-19	-14	26	-2	133	-29	536	27	0	40	18	-17	6	90	-10	-2	153	0
Subject #515	MS	146.28	115.28	-23.72	15.28	-2.72	-16.72	-11.72	95.28	-2.72	177.28	-16.72	296.28	4.28	-4.72	29.28	253.28	-7.72	35.28	81.28	-1.72	-3.72	101.28	-2.72
Subject #516	MS	43	29	-19	0	-6	-15	-11	519	77	24	-19	116	8	11	8	2	-5	-7	6	-8	26	8	-9
Subject #517	MS	71.14	146.14	-18.86	21.14	-9.86	-11.86	-9.86	202.14	64.14	28.14	-25.86	354.14	-2.86	1.14	33.14	182.14	-17.86	-0.86	105.14	27.14	-10.86	147.14	0.14
Subject #518	MS	96.14	213.14	-45.86	18.14	-21.86	-37.86	-23.86	59.14	-0.86	141.14	-37.86	666.14	24.14	0.14	58.14	1.14	-32.86	22.14	78.14	-26.86	-16.86	179.14	-1.86
Subject #519	Control	457.14	167.14	-39.86	2.14	-13.86	-30.86	59.14	791.14	9.14	135.14	-37.86	434.14	18.14	-0.86	57.14	95.14	-16.86	-2.86	99.14	-8.86	-4.86	108.14	0.14
Subject #520	Control	397.7	454.7	-103.3	27.7	-66.3	-74.3	-46.3	4689.7	953.7	308.7	293.7	1248.7	6.7	-20.3	108.7	-4.3	-29.3	0.7	687.7	-69.3	-40.3	396.7	3.7
Subject #521	Control	384.28	412.28	-105.72	30.28	-51.72	-77.72	-61.72	3536.28	747.28	296.28	218.28	1205.28	12.28	-5.72	78.28	-9.72	-44.72	4.28	600.28	-58.72	-41.72	354.28	0.28
Subject #522	Control	783	552	-119	-11	-74	-85	-72	3765	-24	343	-82	1377	37	-6	156	239	382	23	549	-69	-49	509	0
Subject #523	Control	557.7	232.7	-117.3	-23.3	-26.3	-50.3	-81.3	3721.7	11.7	464.7	164.7	1261.7	87.7	-11.3	57.7	551.7	6.7	-13.3	297.7	-53.3	0.7	189.7	-33.3
Subject #524	Control	228.7	319.7	-58.3	-4.3	-27.3	-34.3	-34.3	499.7	97.7	147.7	-44.3	939.7	61.7	-6.3	64.7	430.7	25.7	-5.3	116.7	-29.3	-15.3	313.7	0.7
Subject #525	Control	239.98	150.98	-84.02	-29.02	-55.02	-61.02	-51.02	285.98	682.98	314.98	27.98	599.98	146.98	-21.02	42.98	90.98	-61.02	52.98	339.98	-6.02	-49.02	137.98	-27.02
Subject #526	Control	727.42	765.42	-144.58	0.42	-62.58	-94.58	-75.58	2229.42	37.42	423.42	-66.58	1803.42	196.42	-29.58	154.42	39.42	-88.58	-2.58	307.42	-77.58	-30.58	849.42	2.42
Subject #527	Control	104.42	278.42	-40.58	10.42	-7.58	-28.58	-23.58	1093.42	5907.42	62.42	4.42	351.42	25.42	34.42	59.42	-20.58	-30.58	-3.58	55.42	-10.58	-2.58	275.42	0.42
Subject #528	Control	298.14	112.14	-29.86	7.14	-9.86	-2.86	-10.86	809.14	773.14	141.14	323.14	247.14	-0.86	-7.86	29.14	119.14	-19.86	18.14	225.14	0.14	-0.86	95.14	-1.86
Subject #529	Control	359.28	276.28	-63.72	5.28	-38.72	-51.72	-39.72	1798.28	779.28	244.28	-51.72	844.28	6.28	-5.72	68.28	9.28	-60.72	0.28	130.28	-39.72	-13.72	225.28	12.28
Subject #530	Control	22.28	398.28	-32.72	13.28	-29.72	-33.72	-22.72	268.28	4609.28	63.28	-35.72	380.28	301.28	304.28	70.28	0.28	-6.72	22.28	267.28	-27.72	-14.72	451.28	-2.72
Subject #531	Control	126.16	1068.16	-142.84	83.16	-114.84	-80.84	-52.84	8288.16	-44.84	131.16	125.16	1315.16	-59.84	52.16	214.16	6.16	-81.84	18.16	47.16	-142.84	-124.84	1248.16	55.16
Subject #532	Control	271.4	1068.4	-182.6	-38.6	-157.6	-146.6	-122.6	6378.4	1.4	678.4	-137.6	1993.4	6.4	-44.6	560.4	860.4	175.4	19.4	243.4	-150.6	-104.6	1177.4	-8.6
Subject #533	Control	93	14	-10	-5	0	-4	-7	655	100	11	2	29	0	17	7	0	-4	-3	68	0	2	8	-1
Subject #534	Control	55.56	604.56	-88.44	-22.44	-42.44	-49.44	-58.44	-40.44	3.56	72.56	66.56	637.56	-32.44	0.56	103.56	163.56	289.56	1.56	119.56	-65.44	-49.44	717.56	6.56
Subject #535	Control	247.26	422.26	-77.74	1.26	-58.74	-50.74	-31.74	3927.26	874.26	114.26	108.26	619.26	93.26	5.26	112.26	-7.74	-42.74	61.26	54.26	-64.74	-59.74	474.26	28.26
Subject #536	Control	795.68	713.68	-107.32	13.68	-63.32	-74.32	-56.32	293.68	55.68	267.68	1.68	1269.68	22.68	11.68	142.68	-10.32	-47.32	25.68	165.68	-63.32	-66.32	758.68	11.68
Subject #537	Control	392	271	-95	-12	-57	-67	-47	7437	1175	751	573	493	21	-19	104	71	0	-25	129	43	-58	359	0
Subject #538	Control	646.14	266.14	-92.86	1.14	-38.86	-68.86	-58.86	2431.14	-0.86	536.14	-41.86	1250.14	83.14	28.14	145.14	81.14	-64.86	39.14	279.14	-42.86	-19.86	204.14	0.14
Subject #539	Control	285.2	611.2	-115.8	-48.8	-90.8	-53.8	-92.8	1683.2	1010.2	141.2	65.2	567.2	-60.8	-25.8	49.2	7695.2	19572.2	4.2	363.2	-90.8	43.2	1045.2	-32.8
Subject #540	Control	420.7	1142.7	-187.3	-34.3	-117.3	-131.3	-117.3	2852.7	23.7	331.7	-138.3	1822.7	66.7	55.7	208.7	0.7	-114.3	42.7	2069.7	-149.3	-100.3	1155.7	23.7
Subject #541	Control	868.18	802.18	-222.82	-33.82	-113.82	-182.82	-168.82	467.18	-35.82	858.18	434.18	2738.18	109.18	12.18	120.18	427.18	-58.82	16.18	594.18	-104.82	-49.82	756.18	-67.82
Subject #542	Control	88.56	78.56	-20.44	3.56	-11.44	-15.44	-5.44	306.56	119.56	70.56	-7.44	336.56	0.56	-7.44	21.56	-3.44	-13.44	-7.44	47.56	-4.44	138.56	53.56	-3.44
Subject #543	Control	238.28	854.28	-61.72	30.28	-20.72	-24.72	-25.72	58.28	-1.72	180.28	-51.72	1225.28	11.28	40.28	166.28	-11.72	-22.72	46.28	165.28	-39.72	-22.72	943.28	38.28
Subject #544	Control	5047.48	736.48	64.48	-27.52	-71.52	-67.52	-72.52	1580.48	181.48	399.48	592.48	900.48	-46.52	14.48	134.48	-49.52	-57.52	4.48	522.48	-83.52	-75.52	875.48	30.48
Subject #545	Control	1259.96	959.96	-217.04	-12.04	-156.04	-119.04	-106.04	3277.96	-18.04	635.96	-76.04	2315.96	269.96	9.96	239.96	2.96	-157.04	1.96	512.96	-144.04	-82.04	1003.96	17.96
Subject #546	Control	439.66	386.66	-52.34	5.66	-38.34	-41.34	-19.34	2540.66	-17.34	310.66	204.66	464.66	-35.34	-21.34	48.66	335.66	-47.34	40.66	128.66	-32.34	-24.34	472.66	2.66
Subject #547	Control	368.14	270.14	-67.86	0.14	-43.86	-40.86	-45.86	132.14	6.14	203.14	-47.86	861.14	426.14	2.14	67.14	145.14	56.14	-0.86	846.14	-39.86	-21.86	236.14	-8.86
Subject #548	Control	492.68	201.68	-59.32	-10.32	-45.32	-46.32	-46.32	101.68	17.68	115.68	-24.32	432.68	50.68	38.68	33.68	55.68	57.68	1.68	117.68	-39.32	-35.32	169.68	-18.32
Subject #549	Control	1858.94	1062.94	-191.06	-51.06	-130.06	-119.06	-114.06	3266.94	2.94	472.94	-99.06	1822.94	40.94	-21.06	173.94	339.94	122.94	2.94	339.94	-130.06	-116.06	939.94	-19.06
Subject #550	Control	775.42	453.42	-98.58	-2.58	-68.58	-71.58	-48.58	5961.42	-42.58	763.42	-69.58	865.42	3.42	0.42	221.42	12.42	-27.58	0.42	685.42	22.42	-11.58	453.42	43.42
Subject #551	Control	1724.84	838.84	-167.16	-5.16	-87.16	-114.16	-89.16	1510.84	285.84	736.84	-148.16	2654.84	106.84	-23.16	177.84	96.84	-127.16	62.84	463.84	-39.16	-51.16	746.84	0.84
Subject #552	Control	381	467	-58	3	-41	-53	-28	55	227	327	335	744	0	-8	81	211	-39	93	633	-50	-31	423	0
Subject #553	Control	442.42	413.42	-55.58	-2.58	-41.58	-42.58	-30.58	5077.42	16.42	60.42	227.42	510.42	-18.58	0.42	60.42	3700.42	-34.58	6001.42	535.42	-36.58	-26.58	591.42	4.42
Subject #554	Control	138.84	82.84	-49.16	-5.16	-31.16	-27.16	-40.16	833.84	108.84	520.84	370.84	284.84	-18.16	-7.16	15.84	134.84	10.84	15.84	34.84	-6.16	-25.16	72.84	-26.16
Subject #555	Control	325.14	1407.14	-106.86	35.14	-60.86	-35.86	-40.86	235.14	-0.86	117.14	-92.86	1566.14	91.14	97.14	311.14	0.14	-5.86	99.14	245.14	-84.86	-65.86	1437.14	102.14
Subject #556	Control	308.96	606.96	-140.04	-28.04	-93.04	-105.04	-92.04	25.96	-58.04	345.96	180.96	1085.96	27146	26791	99.96	241.96	-64.04	-12.04	113.96	-90.04	-80.04	665.96	-28.04
Subject #557	Control	466.56	341.56	-73.44	-3.44	-51.44	-42.44	-25.44	6491.56	17.56	298.56	77.56	490.56	0.56	17.56	74.56	3.56	-30.44	8.56	265.56	-47.44	-29.44	367.56	40.56
Subject #558	Control	444	729	-136	0	-82	-96	-77	78	-20	596	-120	1252	417	518	148	55	157	0	224	-94	-73	769	6
Subject #559	Control	198.84	283.84	-67.16	-5.16	-41.16	-57.16	-48.16	78.84	170.84	167.84	40.84	730.84	506.84	126.84	140.84	577.84	-13.16	0.84	152.84	-47.16	-29.16	241.84	-7.16
Subject #560	Control	426.26	700.26	-60.74	33.26	-38.74	-23.74	4.26	2136.26	-12.74	81.26	-60.74	907.26	-23.74	44.26	179.26	-37.74	-46.74	17.26	119.26	-37.74	-29.74	869.26	98.26
Subject #561	Control	1775	3020	-786	-298	-530	-512	-546	190	-252	3130	-668	8203	1126	0	956	1546	1301	224	1941	-436	-502	2905	-102
Subject #562	Control	543.14	729.14	-92.86	0.14	-72.86	-50.86	-22.86	3295.14	-24.86	203.14	406.14	965.14	-28.86	20.14	158.14	28.14	11.14	49.14	97.14	-6.86	-56.86	871.14	53.14
Subject #563	Control	65.28	65.28	-19.72	12.28	-15.72	-7.72	-7.72	1027.28	7.28	99.28	84.28	112.28	-16.72	-4.72	13.28	-14.72	-16.72	-4.72	52.28	1.28	-1.72	56.28	1.28
Subject #564	Control	160.14	427.14	-70.86	25.14	-37.86	-46.86	-22.86	3132.14	9.14	172.14	-54.86	825.14	62.14	187.14	88.14	-18.86	-51.86	13.14	89.14	-29.86	-32.86	467.14	31.14
Subject #565	Control	464.14	502.14	-131.86	7.14	-74.86	-83.86	-75.86	7847.14	-12.86	349.14	-102.86	1325.14	29.14	134.14	157.14	75.14	0.14	9.14	235.14	-46.86	-37.86	519.14	-0.86
Subject #566	Control	247.28	700.28	-93.72	-10.72	-61.72	-67.72	-51.72	1472.28	87.28	232.28	-75.72	1069.28	12.28	24.28	271.28	-36.72	-70.72	9.28	409.28	-52.72	-56.72	715.28	0.28
Subject #567	Control	1768.84	362.84	-115.16	-21.16	-72.16	-72.16	-71.16	5770.84	-40.16	452.84	-108.16	2407.84	497.84	11.84	173.84	112.84	-67.16	-5.16	225.84	-34.16	-31.16	289.84	22.84
Subject #568	Control	1005.66	877.66	-81.34	8.66	-46.34	-41.34	-30.34	14509.7	-16.34	67.66	-78.34	886.66	2.66	25.66	195.66	148.66	-38.34	11.66	80.66	-66.34	-38.34	873.66	65.66
Subject #569	Control	452.42	474.42	-115.58	17.42	-51.58	-87.58	-71.58	1488.42	-35.58	692.42	-89.58	1720.42	74.42	-19.58	149.42	49.42	-78.58	4.42	246.42	-41.58	-27.58	470.42	0.42
Subject #570	Control	456.84	484.84	-85.16	-5.16	-46.16	-55.16	-35.16	75.84	7.84	246.84	-59.16	1335.84	22.84	0.84	160.84	5.84	-41.16	35.84	703.84	-38.16	-39.16	418.84	8.84
Subject #571	Control	490.68	347.68	-134.32	-54.32	-67.32	-92.32	-77.32	4179.68	409.68	513.68	-98.32	1141.68	131.68	5.68	150.68	227.68	152.68	53.68	285.68	-38.32	-59.32	346.68	-10.32
Subject #572	Control	1178.4	391.4	-55.6	15.4	-30.6	-40.6	-30.6	153.4	-10.6	68.4	36.4	596.4	-18.6	-15.6	56.4	227.4	22.4	10.4	1919.4	-43.6	-21.6	415.4	1.4
Subject #573	Control	114.52	1021.52	-131.48	2.52	-86.48	-83.48	-68.48	3867.52	-33.48	132.52	-105.48	1168.52	92.52	22.52	244.52	2941.52	4714.52	54.52	4452.52	-92.48	-65.48	1200.52	66.52
Subject #574	Control	329.7	509.7	-85.3	-9.3	-50.3	-41.3	-47.3	1755.7	1741.7	235.7	-35.3	874.7	22.7	9.7	133.7	9.7	-48.3	16.7	173.7	-57.3	-47.3	595.7	23.7
Subject #575	Control	521.76	1045.76	-136.24	-58.24	-109.24	-85.24	-86.24	4443.76	143.76	176.76	149.76	944.76	19.76	81.76	180.76	269.76	-96.24	-29.24	92.76	-123.24	-90.24	1180.76	4.76
Subject #576	Control	642.56	1496.56	-143.44	-3.44	-108.44	-99.44	-58.44	5401.56	12.56	108.56	-89.44	1610.56	0.56	50.56	292.56	64.56	-68.44	89.56	226.56	-119.44	-113.44	1502.56	85.56
Subject #577	Control	663.28	115.28	-37.72	0.28	-3.72	-31.72	-22.72	485.28	16.28	162.28	-15.72	376.28	36.28	7.28	31.28	80.28	-25.72	8.28	72.28	-5.72	16.28	71.28	-2.72
Subject #578	Control	1625.5	443.5	-121.5	-56.5	-112.5	-115.5	-104.5	69.5	24.5	514.5	-66.5	1393.5	62.5	-46.5	149.5	211.5	1056.5	238.5	618.5	-92.5	-89.5	364.5	-37.5
Subject #579	Control	580.7	664.7	-100.3	-5.3	-87.3	-91.3	-46.3	2889.7	4.7	449.7	-82.3	1558.7	29.7	-46.3	127.7	85.7	15.7	18.7	216.7	-92.3	-108.3	653.7	0.7
Subject #580	Control	232.56	226.56	-53.44	-3.44	-24.44	-36.44	-35.44	237.56	0.56	224.56	42.56	849.56	34.56	-19.44	49.56	84.56	-30.44	4.56	201.56	-17.44	217.56	215.56	-17.44
Subject #581	Control	10	246	-55	12	-37	-44	-28	468	219	40	39	469	-14	0	31	38	128	-8	10	-27	15	228	-16
Subject #582	Control	332.24	126.24	-72.76	-30.76	-46.76	-58.76	-50.76	1399.24	-31.76	208.24	216.24	652.24	13.24	-38.76	35.24	55.24	47.24	2.24	118.24	-13.76	43.24	76.24	-27.76
Subject #583	Control	304.42	780.42	-65.58	22.42	-44.58	-41.58	-25.58	-28.58	22.42	64.42	-35.58	973.42	46.42	76.42	134.42	0.42	4.42	20.42	133.42	-23.58	-44.58	842.42	45.42
Subject #584	Control	331.56	616.56	-88.44	3.56	-68.44	-47.44	-19.44	19503.6	-6.44	204.56	-59.44	865.56	-14.44	25.56	163.56	439.56	625.56	-3.44	244.56	-66.44	-59.44	734.56	79.56
Subject #585	Control	38.54	587.54	-99.46	-51.46	-78.46	-98.46	-86.46	639.54	108.54	20.54	-44.46	473.54	360.54	271.54	9.54	7325.54	103.54	55.54	20.54	-76.46	-93.46	1084.54	-54.46
Subject #586	Control	102.96	653.96	-100.04	-13.04	-73.04	-68.04	-50.04	2601.96	56.96	336.96	229.96	1007.96	53.96	-19.04	79.96	121.96	-18.04	-12.04	160.96	-70.04	-68.04	671.96	1.96
Subject #587	Control	224.98	855.98	-114.02	-6.02	-71.02	-65.02	-68.02	324.98	-31.02	79.98	-54.02	2182.98	-35.02	25.98	185.98	353.98	1259.98	15.98	152.98	-49.02	5.98	857.98	26.98
Subject #588	Control	37.96	866.96	-116.04	11.96	-97.04	-78.04	-51.04	21142	68.96	495.96	83.96	1008.96	-49.04	1.96	194.96	482.96	492.96	-12.04	277.96	-115.04	-99.04	1036.96	40.96
Subject #589	Control	1102.4	549.4	-87.6	-20.6	-74.6	-80.6	-68.6	10213.4	7729.4	651.4	-81.6	1212.4	117.4	17.4	147.4	29.4	-75.6	1.4	536.4	-48.6	-57.6	398.4	-10.6
Subject #590	Control	171.7	548.7	-106.3	-21.3	-59.3	-66.3	-54.3	28.7	83.7	247.7	-52.3	1238.7	49.7	35.7	109.7	21.7	233.7	0.7	186.7	-78.3	-68.3	523.7	-4.3
Subject #591	Control	44.56	464.56	-51.44	33.56	-37.44	-21.44	-6.44	4112.56	0.56	8.56	-57.44	513.56	175.56	74.56	184.56	-19.44	-25.44	-10.44	194.56	-49.44	-41.44	572.56	59.56
Subject #592	Control	133.14	202.14	-45.86	6.14	-23.86	-39.86	-35.86	0.14	28.14	202.14	-23.86	613.14	8.14	-0.86	26.14	162.14	-24.86	307.14	73.14	-11.86	-6.86	186.14	-17.86
Subject #593	Control	428.84	562.84	-107.16	63.84	-33.16	-71.16	-69.16	21.84	-5.16	319.84	-105.16	1458.84	32.84	-30.16	75.84	103.84	-88.16	12.84	195.84	-38.16	-9.16	649.84	-22.16
Subject #594	Control	1654.62	1157.62	-245.38	-28.38	-168.38	-153.38	-118.38	4917.62	-32.38	749.62	-185.38	3266.62	163.62	4.62	286.62	609.62	-163.38	24.62	718.62	-158.38	-138.38	1098.62	6.62
Subject #595	Control	71.56	590.56	-53.44	25.56	-11.44	-16.44	0.56	373.56	-3.44	39.56	-78.44	921.56	-37.44	-16.44	95.56	112.56	-61.44	65.56	40.56	-37.44	-49.44	575.56	7.56
Subject #596	Control	227.8	316.8	-59.2	18.8	-37.2	-43.2	-32.2	4767.8	688.8	17.8	-34.2	369.8	23.8	2.8	76.8	-21.2	-38.2	2.8	116.8	-33.2	-41.2	316.8	13.8
Subject #597	Control	193.42	477.42	-49.58	27.42	-30.58	-20.58	-2.58	14301.4	-11.58	77.42	-48.58	688.42	-16.58	15.42	113.42	414.42	588.42	0.42	44.42	-33.58	-18.58	535.42	49.42
Subject #598	Control	77.84	682.84	-70.16	0.84	-50.16	-37.16	0.84	14128.8	-21.16	30.84	-7.16	594.84	478.84	47.84	186.84	-23.16	-43.16	28.84	31.84	-28.16	-59.16	864.84	78.84
Subject #599	Control	294.84	311.84	-69.16	1.84	-42.16	-50.16	-31.16	13475.8	-12.16	2900.84	2380.84	825.84	-5.16	-6.16	59.84	101.84	-46.16	0.84	433.84	-39.16	-23.16	291.84	1.84
Subject #600	Control	237.28	941.28	-67.72	23.28	-36.72	-28.72	-25.72	-8.72	-6.72	107.28	-52.72	1133.28	12.28	50.28	204.28	-11.72	-1.72	60.28	194.28	-42.72	-34.72	1038.28	68.28
Subject #601	Control	222.98	300.98	-43.02	20.98	-24.02	-31.02	-18.02	1104.98	-17.02	89.98	-52.02	712.98	-13.02	8.98	152.98	-21.02	-37.02	14.98	309.98	-11.02	-27.02	298.98	12.98
Subject #602	Control	172.92	751.92	-131.08	-37.08	-96.08	-91.08	-94.08	2165.92	51.92	181.92	-84.08	1409.92	25.92	54.92	187.92	433.92	-29.08	341.92	148.92	-94.08	-58.08	849.92	3.92
Subject #603	Control	554.28	272.28	-72.72	-9.72	-40.72	-47.72	-42.72	-7.72	-18.72	326.28	98.28	1030.28	46.28	19.28	84.28	61.28	530.28	-1.72	292.28	-36.72	-19.72	211.28	-11.72
Subject #604	Control	407.12	120.12	-28.88	22.12	-6.88	-17.88	-17.88	364.12	-8.88	106.12	2.12	378.12	1.12	-11.88	32.12	21.12	-18.88	-9.88	39.12	-16.88	-10.88	67.12	-6.88
Subject #605	Control	546.12	226.12	-76.88	1.12	-39.88	-57.88	-47.88	3936.12	73.12	280.12	-55.88	972.12	4.12	-27.88	55.12	161.12	-57.88	-6.88	1703.12	-36.88	6.12	154.12	-7.88
Subject #606	Control	275.54	973.54	-110.46	13.54	-61.46	-62.46	-60.46	2216.54	-9.46	286.54	-59.46	1495.54	22.54	45.54	182.54	16.54	-35.46	16.54	205.54	-82.46	-70.46	1011.54	46.54
Subject #607	Control	228.28	424.28	-98.72	0.28	-56.72	-64.72	-37.72	6932.28	188.28	402.28	518.28	767.28	668.28	60.28	142.28	-1.72	-67.72	22.28	139.28	-50.72	-56.72	478.28	28.28
Subject #608	Control	952.9	260.9	-58.1	11.9	-63.1	-60.1	-52.1	1192.9	6777.9	777.9	2739.9	571.9	-30.1	-43.1	42.9	1130.9	771.9	348.9	16.9	-43.1	-49.1	333.9	-33.1
Subject #609	Control	248.54	632.54	-73.46	1.54	-46.46	-43.46	-25.46	15078.5	902.54	132.54	-16.46	920.54	-10.46	32.54	205.54	-53.46	-57.46	2.54	101.54	-48.46	-50.46	740.54	55.54
Subject #610	Control	60.14	200.14	-38.86	0.14	-29.86	-34.86	-24.86	359.14	-5.86	548.14	975.14	457.14	-1.86	-12.86	24.14	-24.86	-27.86	-7.86	77.14	150.14	849.14	171.14	-10.86
Subject #611	Control	275.68	534.68	-122.32	-10.32	-98.32	-90.32	-80.32	361.68	75.68	206.68	-110.32	1260.68	-21.32	-45.32	91.68	765.68	1701.68	92.68	165.68	-92.32	936.68	563.68	-20.32
Subject #612	Control	395.14	322.14	-78.86	2.14	-43.86	-44.86	-30.86	14612.1	71.14	174.14	-64.86	757.14	7.14	3.14	91.14	-6.86	-54.86	7.14	476.14	-23.86	-20.86	321.14	17.14
Subject #613	Control	6528.06	1388.06	-156.94	-29.94	-71.94	-122.94	-107.94	366.06	3617.06	1301.06	5.06	1691.06	185.06	323.06	103.06	266.06	-87.94	303.06	707.06	-104.94	-121.94	905.06	-40.94
Subject #614	Control	255.54	161.54	-44.46	-11.46	-28.46	-36.46	-27.46	135.54	159.54	55.54	-45.46	430.54	16.54	30.54	14.54	1.54	-16.46	-20.46	70.54	-26.46	-9.46	137.54	-17.46
Subject #615	Control	899.28	519.28	-27.72	33.28	-24.72	-19.72	-14.72	4890.28	-8.72	41.28	-34.72	458.28	0.28	-1.72	70.28	1361.28	150.28	17.28	31.28	-22.72	-18.72	525.28	12.28
Subject #616	Control	1684.84	210.84	-39.16	-20.16	-19.16	-35.16	-32.16	28.84	77.84	69.84	-38.16	258.84	24.84	-6.16	0.84	281.84	31.84	110.84	47.84	-18.16	19.84	73.84	-22.16
Subject #617	Control	217.94	175.94	-75.06	-18.06	-30.06	-65.06	-55.06	733.94	214.94	164.94	117.94	560.94	2092.94	2055.94	6.94	2.94	-61.06	23.94	170.94	-43.06	-35.06	142.94	-43.06
Subject #618	Control	393.76	1374.76	-125.24	-36.24	-91.24	-82.24	-79.24	670.76	92.76	1195.76	1332.76	666.76	4.76	5.76	158.76	7676.76	-67.24	-29.24	158.76	-78.24	-35.24	2046.76	8.76
Subject #619	Control	208.28	125.28	-64.72	-11.72	-30.72	-53.72	-43.72	2705.28	-13.72	410.28	213.28	640.28	13.28	-25.72	26.28	41.28	-34.72	-1.72	89.28	33.28	-11.72	116.28	-26.72
Subject #620	Control	342.56	334.56	-105.44	-3.44	-75.44	-75.44	-53.44	12990.6	715.56	1264.56	2485.56	940.56	1.56	-21.44	68.56	30.56	-58.44	305.56	72.56	-76.44	-53.44	314.56	0.56
Subject #621	Control	299	165	-52	-15	-33	-31	-25	1598	119	183	-31	682	725	850	49	42	-45	-4	122	-19	-11	132	0
Subject #622	Control	816.94	406.94	-87.06	-29.06	-61.06	-61.06	-65.06	958.94	2.94	35.94	-61.06	286.94	122.94	-18.06	115.94	8.94	-43.06	297.94	52.94	-63.06	-61.06	382.94	-22.06
Subject #623	Control	73	58	-30	0	-14	-20	-13	412	198	56	-29	231	0	2	10	0	-13	-2	145	-5	12	37	-12
Subject #624	Control	121.14	603.14	-57.86	21.14	-38.86	-22.86	-0.86	6495.14	-17.86	102.14	-30.86	748.14	-11.86	29.14	155.14	151.14	-46.86	26.14	254.14	49.14	-24.86	725.14	80.14
Subject #625	Control	730	1678	-261	-75	-216	-166	-140	6553	-43	93	-217	1576	7	17	409	59	64	25	612	-238	-191	1841	111
Subject #626	Control	119.98	677.98	-80.02	13.98	-45.02	-47.02	-32.02	754.98	353.98	264.98	-67.02	859.98	-6.02	11.98	151.98	-34.02	-30.02	2.98	135.98	-53.02	-47.02	747.98	26.98
Subject #627	Control	200.7	454.7	-85.3	-9.3	-63.3	-61.3	-46.3	460.7	44.7	116.7	669.7	942.7	16.7	0.7	113.7	-4.3	-72.3	6.7	68.7	-44.3	-46.3	435.7	-9.3
Subject #628	Control	223.26	497.26	-76.74	-9.74	-10.74	-38.74	-37.74	10742.3	-22.74	146.26	-52.74	872.26	240.26	280.26	89.26	-19.74	-32.74	12.26	360.26	-24.74	40.26	549.26	3.26
Subject #629	Control	178.54	408.54	-106.46	-31.46	-69.46	-77.46	-75.46	2558.54	114.54	233.54	-16.46	659.54	121.54	175.54	44.54	1255.54	2493.54	-36.46	110.54	-79.46	-58.46	455.54	-16.46
Subject #630	Control	126.14	62.14	-20.86	7.14	-4.86	-16.86	-19.86	34.14	12.14	76.14	-16.86	235.14	17.14	-6.86	14.14	5.14	-15.86	-6.86	36.14	-8.86	-7.86	56.14	-10.86
Subject #631	Control	699	631	-108	-34	-67	-65	-61	303	0	224	-108	1293	69	12	137	106	-69	0	176	-79	-61	634	-9
Subject #632	Control	98.82	478.82	-162.18	-73.18	-139.18	-118.18	-86.18	11905.8	244.82	665.82	704.82	588.82	5.82	-11.18	234.82	254.82	-125.18	707.82	532.82	-129.18	-136.18	577.82	1.82
Subject #633	Control	375	570	-171	-30	-134	-145	-106	1754	0	265	-2	1189	44	-52	122	88	34	16	120	-137	-126	580	0
Subject #634	Control	484.28	1049.28	-160.72	-1.72	-114.72	-116.72	-84.72	453.28	-17.72	217.28	-122.72	1588.28	361.28	349.28	192.28	0.28	-95.72	56.28	255.28	-121.72	-106.72	1092.28	13.28
Subject #635	Control	2047	338	-43	27	-23	-32	-25	170	127	98	64	706	-1	0	47	99	311	-1	56	-28	-14	313	0
Subject #636	Control	42.7	93.7	-29.3	16.7	-9.3	-16.3	-16.3	-4.3	37.7	14.7	-7.3	288.7	5.7	-9.3	22.7	0.7	-17.3	0.7	20.7	-12.3	-10.3	75.7	-6.3
Subject #637	Control	292.28	683.28	-86.72	11.28	-47.72	-60.72	-50.72	1681.28	2041.28	207.28	-90.72	1155.28	602.28	626.28	102.28	1954.28	1.28	-10.72	246.28	-53.72	-29.72	913.28	-1.72
Subject #638	Control	510	385	-52	24	-28	-44	-33	43	-19	129	-57	876	6	0	125	-10	-48	26	272	-23	-18	314	0
Subject #639	Control	139.84	618.84	-50.16	28.84	-18.16	-16.16	-5.16	4964.84	-8.16	68.84	-43.16	733.84	2.84	59.84	112.84	0.84	-14.16	16.84	116.84	-26.16	-25.16	686.84	55.84
Subject #640	Control	575.22	678.22	-200.78	-43.78	-132.78	-151.78	-127.78	376.22	224.22	598.22	-118.78	2307.22	125.22	30.22	203.22	93.22	-91.78	97.22	404.22	-105.78	3.22	595.22	-25.78
Subject #641	Control	1965.56	662.56	-61.44	20.56	-44.44	-32.44	-3.44	21088.6	475.56	96.56	-55.44	858.56	-22.44	-3.44	139.56	-24.44	-25.44	64.56	168.56	-38.44	73.56	389.56	32.56
Subject #642	Control	214.38	282.38	-91.62	-14.62	-62.62	-75.62	-63.62	34.38	666.38	172.38	-62.62	798.38	75.38	-36.62	356.38	18.38	-76.62	32.38	104.38	-45.62	253.38	239.38	-29.62
Subject #643	Control	16.14	368.14	-61.86	-0.86	-52.86	-37.86	-14.86	11865.1	23.14	43.14	375.14	318.14	-26.86	36.14	95.14	435.14	9.14	0.14	-12.86	-52.86	-56.86	528.14	52.14
Subject #644	Control	640.42	315.42	-74.58	-2.58	-40.58	-47.58	-37.58	4105.42	-31.58	248.42	258.42	1149.42	7.42	-15.58	67.42	17.42	-63.58	-10.58	210.42	-30.58	90.42	269.42	12.42
Subject #645	Control	248.26	398.26	-149.74	10.26	-101.74	-109.74	-93.74	4600.26	1097.26	119.26	-72.74	615.26	-30.74	1.26	76.26	976.26	208.26	-29.74	343.26	-111.74	-68.74	472.26	-7.74
Subject #646	Control	220.52	255.52	-101.48	-33.48	-73.48	-82.48	-79.48	88.52	20.52	257.52	11.52	744.52	132.52	68.52	37.52	70.52	54.52	-15.48	76.52	-68.48	-66.48	266.52	-50.48
Subject #647	Control	310.42	269.42	-81.58	0.42	-36.58	-62.58	-52.58	266.42	91.42	626.42	475.42	860.42	62.42	-2.58	25.42	3.42	-55.58	11.42	456.42	-52.58	-34.58	296.42	-22.58
Subject #648	Control	403.14	449.14	-99.86	-9.86	-47.86	-61.86	-61.86	4111.14	14.14	382.14	0.14	1276.14	51.14	11.14	117.14	24.14	-49.86	18.14	627.14	-55.86	-45.86	392.14	-0.86
Subject #649	Control	49.4	483.4	-51.6	1.4	-29.6	-33.6	-29.6	5.4	4.4	60.4	-24.6	493.4	62.4	11.4	105.4	-12.6	8.4	20.4	95.4	-32.6	-35.6	563.4	11.4
Subject #650	Control	741.14	278.14	-44.86	16.14	-27.86	-29.86	-21.86	711.14	-12.86	591.14	-48.86	932.14	50.14	-6.86	65.14	238.14	-41.86	68.14	234.14	0.14	-18.86	253.14	-0.86
Subject #651	Control	37	413	-59	24	-45	-35	-11	9391	0	145	-56	627	6	107	125	-35	-17	33	61	-47	-48	410	42
Subject #652	Control	229.68	542.68	-127.32	-10.32	-91.32	-88.32	-57.32	14904.7	1.68	236.68	-118.32	1222.68	18.68	-36.32	127.68	55.68	114.68	33.68	208.68	-99.32	-76.32	530.68	18.68
Subject #653	Control	2842.56	199.56	-43.44	0.56	-44.44	-46.44	-45.44	2557.56	-13.44	508.56	1049.56	459.56	-27.44	-17.44	32.56	358.56	-3.44	29.56	70.56	-15.44	618.56	226.56	-11.44
Subject #654	Control	35.56	1034.56	-119.44	-3.44	-93.44	-56.44	-32.44	8901.56	-50.44	52.56	41.56	1052.56	-55.44	10.56	226.56	-27.44	-48.44	155.56	384.56	-111.44	-106.44	1096.56	66.56
Subject #655	Control	436.94	192.94	-84.06	-18.06	-42.06	-71.06	-62.06	586.94	350.94	247.94	138.94	902.94	36.94	-19.06	35.94	89.94	136.94	-19.06	622.94	-34.06	-35.06	171.94	-21.06
Subject #656	Control	638.14	789.14	-91.86	0.14	-60.86	-61.86	-57.86	80.14	-13.86	366.14	-47.86	1030.14	25.14	21.14	183.14	79.14	196.14	33.14	238.14	-43.86	-27.86	789.14	17.14
Subject #657	Control	701.56	587.56	-99.44	0.56	-73.44	-68.44	-58.44	12.56	676.56	223.56	-78.44	1218.56	233.56	-12.44	212.56	903.56	-77.44	53.56	133.56	-47.44	-48.44	632.56	-3.44
Subject #658	Control	424.7	284.7	-107.3	0.7	-81.3	-87.3	-69.3	1648.7	601.7	87.7	14.7	713.7	14.7	-4.3	106.7	58.7	676.7	-28.3	104.7	-39.3	-57.3	258.7	-24.3
Subject #659	Control	219.9	1277.9	-171.1	-44.1	-134.1	-110.1	-93.1	4345.9	-84.1	264.9	-158.1	1413.9	-38.1	4.9	304.9	4190.9	7497.9	184.9	184.9	-120.1	-50.1	1568.9	51.9
Subject #660	Control	564.24	1287.24	-207.76	-41.76	-130.76	-135.76	-119.76	1428.24	-37.76	372.24	-126.76	2069.24	2.24	70.24	314.24	35.24	-81.76	79.24	447.24	-160.76	-132.76	1396.24	79.24
Subject #661	Control	1117.42	250.42	-38.58	0.42	-11.58	-25.58	-24.58	217.42	-3.58	66.42	-26.58	320.42	27.42	-2.58	34.42	7.42	2.42	-5.58	403.42	-17.58	80.42	119.42	-8.58
Subject #662	Control	566.9	1158.9	-182.1	-30.1	-140.1	-144.1	-144.1	252.9	16.9	601.9	132.9	1861.9	4.9	-44.1	181.9	2100.9	2499.9	69.9	155.9	-70.1	47.9	1503.9	-55.1
Subject #663	Control	169.98	518.98	-73.02	0.98	-47.02	-39.02	-13.02	9578.98	-16.02	66.98	-56.02	601.98	-39.02	12.98	171.98	-6.02	-62.02	62.98	43.98	-33.02	95.98	666.98	62.98
Subject #664	Control	210.52	231.52	-79.48	-30.48	-52.48	-60.48	-59.48	74.52	142.52	143.52	-55.48	583.52	1024.52	889.52	78.52	782.52	-60.48	26.52	135.52	-15.48	-43.48	259.52	-34.48
Subject #665	Control	166.24	509.24	-89.76	10.24	-59.76	-63.76	-54.76	2.24	-36.76	116.24	-81.76	1008.24	17.24	18.24	128.24	69.24	-13.76	900.24	114.24	-35.76	-47.76	467.24	2.24
Subject #666	Control	132.7	305.7	-61.3	12.7	-31.3	-29.3	-19.3	-49.3	-12.3	38.7	22.7	602.7	232.7	66.7	61.7	289.7	-55.3	-18.3	114.7	5.7	-41.3	288.7	-12.3
Subject #667	Control	361.12	550.12	-108.88	-6.88	-58.88	-65.88	-63.88	759.12	343.12	192.12	-66.88	1096.12	40.12	-20.88	74.12	160.12	140.12	123.12	264.12	-59.88	-58.88	518.12	-14.88
Subject #668	Control	98.14	295.14	-87.86	-20.86	-51.86	-65.86	-43.86	11299.1	49.14	40.14	46.14	521.14	-0.86	45.14	470.14	-42.86	-45.86	32.14	56.14	-76.86	-39.86	384.14	2.14
Subject #669	Control	918.28	364.28	-99.72	-29.72	-47.72	-68.72	-70.72	672.28	524.28	487.28	-1.72	1908.28	464.28	312.28	68.28	288.28	-68.72	18.28	816.28	-55.72	-13.72	268.28	-11.72
Subject #670	Control	150.12	197.12	-32.88	7.12	-14.88	-25.88	-25.88	5.12	-9.88	53.12	3.12	257.12	-10.88	-8.88	27.12	1.12	8.12	13.12	17.12	-13.88	-12.88	183.12	-6.88
Subject #671	Control	1866.42	461.42	-80.58	1.42	-41.58	-66.58	-62.58	627.42	299.42	254.42	195.42	848.42	0.42	-29.58	47.42	148.42	-68.58	-4.58	101.42	42.42	-37.58	298.42	-18.58
Subject #672	Control	146.26	496.26	-49.74	-12.74	-42.74	-49.74	-39.74	802.26	1.26	451.26	360.26	245.26	724.26	848.26	24.26	2952.26	-23.74	-34.74	-7.74	-38.74	127.26	795.26	-26.74
Subject #673	Control	164.82	508.82	-74.18	15.82	-55.18	-30.18	-11.18	7865.82	-24.18	185.82	-14.18	705.82	-12.18	22.82	151.82	228.82	81.82	-12.18	63.82	-48.18	-50.18	585.82	77.82
Subject #674	Control	262.28	305.28	-49.72	3.28	-26.72	-16.72	-7.72	3974.28	0.28	94.28	-21.72	300.28	18.28	18.28	173.28	518.28	-26.72	4.28	49.28	-20.72	-13.72	427.28	49.28
Subject #675	Control	143.56	359.56	-56.44	12.56	-21.44	-38.44	-28.44	-16.44	115.56	139.56	-16.44	761.56	112.56	134.56	78.56	142.56	-33.44	0.56	124.56	-25.44	-9.44	373.56	7.56
Subject #676	Control	21.7	703.7	-56.3	-4.3	-32.3	-41.3	-35.3	54.7	109.7	53.7	-45.3	590.7	-12.3	7.7	87.7	1635.7	-30.3	0.7	289.7	-39.3	-11.3	882.7	0.7
Subject #677	Control	82.56	317.56	-35.44	0.56	-27.44	-19.44	-3.44	17815.6	944.56	43.56	4.56	212.56	-25.44	16.56	100.56	236.56	-7.44	14.56	148.56	-23.44	-28.44	432.56	58.56
Subject #678	Control	406.94	690.94	-93.06	31.94	-51.06	-64.06	-54.06	7.94	-30.06	239.94	-45.06	1548.94	2.94	10.94	188.94	-18.06	-46.06	31.94	165.94	-65.06	-38.06	686.94	17.94
Subject #679	Control	447.98	910.98	-148.02	-6.02	-79.02	-110.02	-68.02	716.98	792.98	307.98	-124.02	1585.98	17.98	0.98	251.98	302.98	-90.02	428.98	266.98	-63.02	-77.02	995.98	22.98
Subject #680	Control	494.14	498.14	-99.86	-3.86	-43.86	-65.86	-62.86	119.14	40.14	406.14	-86.86	1191.14	41.14	-0.86	129.14	70.14	-4.86	103.14	215.14	-2.86	-31.86	419.14	0.14
Subject #681	Control	103.28	832.28	-103.72	-1.72	-62.72	-60.72	-60.72	12.28	2.28	160.28	66.28	932.28	-25.72	37.28	190.28	-41.72	-16.72	34.28	132.28	-71.72	-42.72	914.28	35.28
Subject #682	Control	164.14	169.14	-44.86	6.14	-21.86	-32.86	-27.86	26.14	-2.86	107.14	65.14	475.14	100.14	40.14	20.14	19.14	-33.86	8.14	50.14	-22.86	-15.86	144.14	-8.86
Subject #683	Control	686.52	668.52	-53.48	2.52	-52.48	-46.48	-49.48	1209.52	-37.48	211.52	111.52	1082.52	-15.48	2.52	110.52	-18.48	-25.48	79.52	930.52	-65.48	-56.48	807.52	20.52
Subject #684	Control	1295.24	745.24	-92.76	4.24	-61.76	-76.76	-50.76	919.24	-49.76	262.24	-95.76	1752.24	2.24	-24.76	174.24	23.24	44.24	20.24	232.24	-55.76	-29.76	589.24	4.24
Subject #685	Control	210.42	358.42	-49.58	27.42	-18.58	-30.58	-22.58	52.42	-2.58	91.42	-36.58	549.42	4.42	4.42	64.42	-2.58	53.42	10.42	109.42	-11.58	-20.58	343.42	0.42
Subject #686	Control	321.14	456.14	-43.86	6.14	-33.86	-22.86	-7.86	6586.14	0.14	50.14	-27.86	571.14	-9.86	13.14	97.14	628.14	832.14	-0.86	59.14	-40.86	-35.86	534.14	44.14
Subject #687	Control	197.28	812.28	-128.72	31.28	-80.72	-83.72	-66.72	-9.72	39.28	260.28	-48.72	1400.28	120.28	135.28	199.28	23.28	50.28	52.28	157.28	-87.72	-85.72	813.28	-1.72
Subject #688	Control	7095.14	1115.14	-90.86	-6.86	-14.86	-58.86	-60.86	10.14	-3.86	142.14	-81.86	984.14	0.14	2.14	90.14	167.14	105.14	72.14	168.14	-61.86	-50.86	701.14	-0.86
Subject #689	Control	366.14	672.14	-99.86	-14.86	-64.86	-23.86	-52.86	2088.14	14.14	232.14	0.14	1062.14	29.14	-0.86	150.14	334.14	-52.86	-16.86	184.14	-60.86	-55.86	814.14	5.14
Subject #690	Control	110.98	217.98	-52.02	21.98	-30.02	-34.02	-32.02	151.98	-6.02	151.98	-42.02	548.98	10.98	58.98	57.98	-8.02	-23.02	3.98	499.98	-28.02	-20.02	175.98	0.98
Subject #691	Control	593.96	771.96	-231.04	-78.04	-166.04	-166.04	-156.04	882.96	363.96	635.96	-103.04	1977.96	411.96	115.96	206.96	427.96	999.96	1.96	511.96	-94.04	-136.04	711.96	-48.04
Subject #692	Control	193.4	1308.4	-185.6	-43.6	-112.6	-109.6	-116.6	3588.4	94.4	279.4	-24.6	1511.4	-26.6	27.4	270.4	1.4	-82.6	26.4	1894.4	-150.6	-116.6	1487.4	19.4
Subject #693	Control	110.28	401.28	-61.72	0.28	-49.72	-38.72	-26.72	17652.3	119.28	77.28	-4.72	619.28	-1.72	61.28	125.28	75.28	-51.72	12.28	61.28	-8.72	-26.72	411.28	29.28
Subject #694	Control	1331.42	405.42	-34.58	9.42	-23.58	-15.58	0.42	12064.4	0.42	54.42	30.42	184.42	-31.58	14.42	90.42	-2.58	-3.58	-15.58	33.42	-14.58	-23.58	414.42	59.42
Subject #695	Control	344.54	299.54	-84.46	-9.46	-49.46	-62.46	-48.46	4708.54	124.54	318.54	-79.46	946.54	10.54	4.54	84.54	29.54	-57.46	1.54	133.54	-44.46	-32.46	289.54	5.54
Subject #696	Control	832.56	144.56	-7.44	14.56	-15.44	-27.44	-21.44	217.56	41.56	2622.56	2611.56	259.56	2.56	-11.44	28.56	225.56	1.56	-13.44	49.56	-5.44	-7.44	78.56	-12.44
Subject #697	Control	1326.28	688.28	-80.72	11.28	-49.72	-48.72	-14.72	17414.3	-12.72	124.28	124.28	797.28	0.28	27.28	137.28	50.28	-28.72	-1.72	37.28	-56.72	-32.72	643.28	47.28
Subject #698	Control	120.98	547.98	-85.02	8.98	-59.02	-64.02	-56.02	78.98	134.98	68.98	-76.02	935.98	-6.02	30.98	96.98	0.98	-39.02	2.98	539.98	-67.02	-51.02	583.98	-12.02
Subject #699	Control	459.28	462.28	-83.72	10.28	-48.72	-47.72	-51.72	369.28	376.28	542.28	-90.72	1293.28	134.28	3.28	160.28	-1.72	-49.72	22.28	183.28	14.28	-27.72	429.28	0.28
Subject #700	Control	196.14	664.14	-110.86	0.14	-78.86	-75.86	-58.86	5113.14	-16.86	243.14	-67.86	1035.14	33.14	35.14	153.14	36.14	116.14	-0.86	155.14	-80.86	-76.86	687.14	22.14
Subject #701	Control	4775.12	487.12	-60.88	1.12	-25.88	-34.88	-31.88	26.12	9.12	276.12	-37.88	670.12	24.12	-8.88	63.12	55.12	-14.88	16.12	498.12	-18.88	-13.88	301.12	-6.88
Subject #702	Control	126.14	111.14	-29.86	6.14	-12.86	-22.86	-15.86	2691.14	38.14	80.14	-0.86	352.14	-5.86	-12.86	27.14	767.14	144.14	-12.86	39.14	61.14	17.14	102.14	0.14
Subject #703	Control	180.28	148.28	-60.72	0.28	-19.72	-44.72	-34.72	635.28	407.28	122.28	-39.72	528.28	29.28	17.28	33.28	31.28	20.28	-11.72	115.28	-19.72	-1.72	152.28	-13.72
Subject #704	Control	81.28	290.28	-62.72	0.28	-47.72	-44.72	-12.72	10884.3	-7.72	2833.28	3587.28	641.28	-19.72	-16.72	60.28	93.28	-38.72	179.28	170.28	-41.72	-34.72	305.28	7.28
Subject #705	Control	65.14	350.14	-53.86	0.14	-34.86	-29.86	-15.86	1861.14	168.14	154.14	308.14	644.14	3.14	-0.86	78.14	-6.86	-18.86	-6.86	268.14	-10.86	-5.86	379.14	23.14
Subject #706	Control	911.88	1012.88	-154.12	5.88	-91.12	-92.12	-86.12	55.88	12.88	290.88	-103.12	1621.88	9.88	45.88	244.88	-37.12	-72.12	29.88	390.88	-101.12	-94.12	1038.88	53.88
Subject #707	Control	1920.28	798.28	-75.72	-3.72	-53.72	-49.72	-42.72	9122.28	244.28	226.28	-37.72	1068.28	9.28	-1.72	85.28	-32.72	9.28	12.28	223.28	99.28	-5.72	420.28	0.28
Subject #708	Control	1113	554	-87	1	-66	-87	-61	2480	117	120	35	656	421	567	85	1323	1954	-41	148	-87	-71	590	0
Subject #709	Control	306.68	473.68	-85.32	22.68	-54.32	-59.32	-55.32	35.68	-19.32	337.68	-61.32	1290.68	66.68	1.68	174.68	128.68	-61.32	135.68	333.68	-49.32	-43.32	417.68	2.68
Subject #710	Control	305.84	131.84	-33.16	-10.16	-19.16	-33.16	-32.16	5166.84	5.84	358.84	297.84	451.84	0.84	-20.16	28.84	14.84	267.84	53.84	262.84	-26.16	-5.16	98.84	-12.16
Subject #711	Control	349.4	827.4	-229.6	-70.6	-176.6	-181.6	-170.6	1036.4	87.4	522.4	70.4	1483.4	405.4	8.4	193.4	495.4	64.4	32.4	250.4	-117.6	-157.6	843.4	-51.6
Subject #712	Control	250.56	69.56	-32.44	15.56	-8.44	-24.44	-18.44	1284.56	21.56	108.56	-24.44	394.56	10.56	-3.44	242.56	16.56	-25.44	12.56	96.56	22.56	-4.44	43.56	-4.44
Subject #713	Control	1853.14	285.14	-37.86	27.14	-26.86	-35.86	-26.86	1120.14	-1.86	141.14	285.14	667.14	0.14	-10.86	51.14	19.14	-23.86	67.14	74.14	50.14	-23.86	273.14	-0.86
Subject #714	Control	122.56	712.56	-51.44	19.56	-39.44	-38.44	-22.44	2750.56	1283.56	30.56	-22.44	685.56	-29.44	3.56	90.56	-37.44	-29.44	-3.44	55.56	2243.56	0.56	806.56	17.56
Subject #715	Control	379.68	535.68	-148.32	-25.32	-80.32	-122.32	-112.32	265.68	601.68	334.68	-70.32	1508.68	113.68	59.68	83.68	1538.68	-73.32	70.68	269.68	-39.32	-10.32	538.68	-35.32
Subject #716	Control	245.88	701.88	-104.12	-40.12	-80.12	-94.12	-86.12	233.88	13.88	91.88	70.88	665.88	-47.12	-36.12	61.88	3744.88	5254.88	-37.12	142.88	-74.12	-74.12	1051.88	-49.12
Subject #717	Control	316.42	504.42	-139.58	-2.58	-99.58	-113.58	-99.58	0.42	-43.58	232.42	-95.58	1144.42	251.42	372.42	451.42	85.42	86.42	178.42	182.42	-109.58	-85.58	431.42	153.42
Subject #718	Control	358	1454	-64	2	-48	-38	-30	214	92	163	-57	880	0	0	150	4451	-57	10	108	-34	-25	1887	15
Subject #719	Control	419.84	580.84	-59.16	10.84	-57.16	-59.16	-47.16	-36.16	-25.16	141.84	-69.16	1076.84	12.84	3.84	110.84	36.84	-5.16	56.84	261.84	-62.16	-53.16	520.84	18.84
Subject #720	Control	878.28	365.28	-72.72	-6.72	-43.72	-45.72	-47.72	3979.28	248.28	233.28	-67.72	726.28	20.28	8.28	125.28	6.28	-53.72	-1.72	106.28	-19.72	-38.72	335.28	0.28
Subject #721	Control	99.14	707.14	-122.86	12.14	-103.86	-95.86	-71.86	572.14	-44.86	241.14	88.14	1178.14	-27.86	-18.86	133.14	766.14	1764.14	0.14	150.14	-110.86	-101.86	722.14	-0.86
Subject #722	Control	299.42	90.42	-32.58	21.42	-10.58	-22.58	-13.58	1711.42	-2.58	122.42	-39.58	331.42	10.42	0.42	32.42	109.42	-31.58	-4.58	75.42	8.42	-8.58	66.42	0.42
Subject #723	Control	318.26	620.26	-137.74	-7.74	-95.74	-99.74	-72.74	7377.26	26.26	366.26	157.26	744.26	-36.74	1.26	135.26	315.26	-122.74	-46.74	7080.26	-89.74	-75.74	678.26	36.26
Subject #724	Control	187.54	990.54	-115.46	5.54	-86.46	-86.46	-74.46	12.54	47.54	127.54	-91.46	1391.54	-14.46	47.54	204.54	86.54	148.54	44.54	1070.54	-65.46	-56.46	998.54	1.54
Subject #725	Control	352.98	846.98	-122.02	-10.02	-77.02	-106.02	-58.02	3422.98	1280.98	242.98	-103.02	1585.98	121.98	0.98	197.98	-9.02	-18.02	20.98	295.98	-64.02	-20.02	878.98	20.98
Subject #726	Control	822.36	1922.36	-221.64	-63.64	-178.64	-123.64	-77.64	4602.36	-89.64	294.36	-195.64	2238.36	298.36	509.36	411.36	440.36	616.36	10.36	246.36	-181.64	-175.64	1918.36	134.36
Subject #727	Control	526	310	-56	8	-13	-43	-28	254	0	186	-13	663	41	4	65	41	-34	15	296	-11	-2	308	4
Subject #728	Control	127	95	-35	-5	-19	-22	0	959	1131	87	-8	357	57	0	55	299	-18	-12	250	0	-12	91	-9
Subject #729	Control	1842.68	730.68	-134.32	-20.32	-89.32	-131.32	-131.32	532.68	-75.32	898.68	1.68	2581.68	174.68	-40.32	224.68	199.68	-89.32	121.68	499.68	-10.32	35.68	680.68	-29.32
Subject #730	Control	897.42	277.42	-44.58	13.42	-36.58	-41.58	-28.58	60.42	90.42	187.42	134.42	521.42	-13.58	-12.58	43.42	529.42	-32.58	-2.58	93.42	-28.58	61.42	283.42	-8.58
Subject #731	Control	470.42	230.42	-49.58	0.42	-31.58	-42.58	-33.58	40.42	15.42	90.42	-59.58	652.42	152.42	178.42	40.42	0.42	-42.58	3.42	58.42	-27.58	-17.58	187.42	-23.58
Subject #732	Control	432.42	870.42	-159.58	-40.58	-136.58	-107.58	-82.58	7105.42	3690.42	351.42	286.42	1258.42	0.42	90.42	190.42	284.42	262.42	-2.58	132.42	-140.58	-147.58	848.42	0.42
Subject #733	Control	536.68	931.68	-112.32	4.68	-87.32	-64.32	-54.32	3734.68	131.68	287.68	-97.32	1601.68	1705.68	34.68	956.68	1.68	-95.32	174.68	248.68	-88.32	-80.32	1011.68	23.68
Subject #734	Control	854.42	303.42	-69.58	-2.58	-45.58	-60.58	-49.58	111.42	7.42	123.42	-71.58	660.42	1565.42	-32.58	617.42	44.42	-62.58	0.42	71.42	-27.58	0.42	202.42	-16.58
Subject #735	Control	174.28	96.28	-71.72	0.28	-18.72	-65.72	-57.72	825.28	554.28	66.28	-36.72	337.28	1204.28	-35.72	2.28	1399.28	1113.28	642.28	280.28	-57.72	13.28	128.28	-39.72
Subject #736	Control	130.28	520.28	-67.72	0.28	-35.72	-42.72	-35.72	2301.28	2225.28	43.28	-66.72	645.28	-24.72	-1.72	82.28	79.28	-33.72	-4.72	107.28	-51.72	-28.72	545.28	8.28
Subject #737	Control	16.14	142.14	-19.86	-3.86	-21.86	-16.86	-10.86	5991.14	24.14	18.14	-24.86	93.14	212.14	227.14	29.14	287.14	-24.86	0.14	61.14	-18.86	-0.86	232.14	14.14
Subject #738	Control	239.42	409.42	-38.58	3.42	-21.58	-37.58	-31.58	1364.42	-9.58	158.42	-45.58	188.42	165.42	214.42	12.42	5535.42	8223.42	-24.58	1376.42	-12.58	18.42	734.42	-28.58
Subject #739	Control	141.28	55.28	-24.72	0.28	-13.72	-23.72	-18.72	112.28	247.28	31.28	-4.72	148.28	160.28	95.28	12.28	56.28	-1.72	-16.72	165.28	1.28	-16.72	58.28	-12.72
Subject #740	Control	84.98	93.98	-21.02	2.98	-15.02	-15.02	-15.02	1112.98	17.98	111.98	5.98	297.98	-6.02	-7.02	20.98	23.98	19.98	0.98	46.98	-19.02	-14.02	150.98	-6.02
Subject #741	Control	367.28	217.28	-42.72	8.28	-24.72	-23.72	-24.72	0.28	9658.28	104.28	-34.72	392.28	117.28	5.28	92.28	61.28	-28.72	7.28	180.28	-21.72	-4.72	242.28	-8.72
Subject #742	Control	68.56	17.56	-17.44	-7.44	-3.44	-8.44	-5.44	397.56	14.56	15.56	806.56	108.56	0.56	-11.44	7.56	30.56	-19.44	27.56	11.56	-7.44	-8.44	7.56	-8.44
Subject #743	Control	1125.14	284.14	-69.86	35.14	-32.86	-52.86	-43.86	0.14	-15.86	423.14	352.14	826.14	22.14	-8.86	62.14	24.14	-48.86	20.14	170.14	-0.86	-2.86	209.14	-12.86
Subject #744	Control	358.98	244.98	-37.02	0.98	-14.02	-20.02	-14.02	110.98	-6.02	72.98	-36.02	409.98	18.98	6.98	52.98	145.98	-12.02	11.98	54.98	-20.02	-18.02	249.98	1.98
Subject #745	Control	182.68	189.68	-46.32	4.68	-32.32	-30.32	-22.32	154.68	82.68	66.68	-30.32	466.68	59.68	3.68	57.68	-15.32	-22.32	7.68	559.68	-13.32	-28.32	183.68	1.68
Subject #746	Control	169.56	882.56	-83.44	-3.44	-51.44	-49.44	-38.44	-40.44	0.56	257.56	142.56	1296.56	211.56	82.56	208.56	-17.44	-11.44	48.56	200.56	-71.44	-45.44	867.56	28.56
Subject #747	Control	1490.98	213.98	-69.02	-12.02	-44.02	-47.02	-20.02	882.98	107.98	117.98	-49.02	514.98	28.98	-33.02	26.98	496.98	919.98	70.98	279.98	-45.02	180.98	202.98	-7.02
Subject #748	Control	229.08	954.08	-154.92	-35.92	-121.92	-111.92	-83.92	15109.1	-64.92	135.08	3.08	1308.08	-39.92	15.08	201.08	70.08	126.08	366.08	183.08	-120.92	-119.92	1053.08	45.08
Subject #749	Control	131.4	267.4	-56.6	16.4	-36.6	-46.6	-36.6	943.4	-17.6	333.4	285.4	624.4	189.4	-19.6	116.4	294.4	-51.6	160.4	627.4	-24.6	-12.6	281.4	-19.6
Subject #750	Control	524	868	-153	19	-89	-100	-92	391	331	392	-117	2116	28	6	188	0	-94	15	376	-94	-58	972	24
Subject #751	Control	210.6	268.6	-108.4	-46.4	-76.4	-85.4	-64.4	10596.6	-58.4	357.6	264.6	582.6	418.6	384.6	62.6	42.6	-87.4	-34.4	106.6	-76.4	165.6	344.6	5.6
Subject #752	Control	728.42	725.42	-123.58	-2.58	-74.58	-96.58	-73.58	1394.42	109.42	464.42	-72.58	1750.42	480.42	-4.58	193.42	181.42	-57.58	149.42	629.42	-49.58	-25.58	752.42	-9.58
Subject #753	Control	610.42	335.42	-55.58	0.42	-42.58	-42.58	-37.58	303.42	266.42	164.42	-5.58	604.42	87.42	-2.58	101.42	733.42	57.42	55.42	495.42	-11.58	-15.58	344.42	-19.58
Subject #754	Control	246.54	428.54	-77.46	-10.46	-38.46	-57.46	-48.46	50.54	30.54	249.54	-63.46	1130.54	57.54	2.54	102.54	130.54	123.54	12.54	1211.54	-47.46	-33.46	350.54	1.54
Subject #755	Control	108	52	-14	-1	-4	-14	-12	406	1278	37	2	76	-8	-9	4	-4	-7	24	67	0	5	2	-5
Subject #756	Control	1403.42	432.42	-82.58	-11.58	-56.58	-70.58	-56.58	182.42	5.42	304.42	-54.58	825.42	270.42	0.42	70.42	111.42	4.42	-2.58	3927.42	-43.58	-17.58	295.42	-32.58
Subject #757	Control	331.26	676.26	-123.74	9.26	-91.74	-93.74	-71.74	838.26	52.26	169.26	-121.74	1200.26	88.26	112.26	202.26	-44.74	-59.74	-13.74	288.26	-70.74	-92.74	728.26	1.26
Subject #758	Control	74	110	-28	0	-18	-24	-24	141	176	69	70	318	20	29	12	8	-1	-12	28	-17	-17	111	-10
Subject #759	Control	111.4	1081.4	-103.6	29.4	-60.6	-12.6	-16.6	7656.4	1.4	68.4	-94.6	976.4	-36.6	76.4	322.4	-76.6	-36.6	80.4	178.4	-84.6	-40.6	1386.4	149.4
Subject #760	Control	90.14	1057.14	-178.86	-56.86	-137.86	-129.86	-120.86	2709.14	723.14	53.14	-106.86	1082.14	-49.86	14.14	189.14	2490.14	3762.14	0.14	179.14	-83.86	-0.86	1189.14	0.14
Subject #761	Control	402.28	372.28	-41.72	4.28	-31.72	-30.72	-29.72	80.28	0.28	3093.28	2655.28	673.28	-18.72	-9.72	59.28	104.28	-37.72	-2.72	91.28	-35.72	-30.72	391.28	1.28
Subject #762	Control	158.56	130.56	-52.44	0.56	-32.44	-39.44	-31.44	2512.56	0.56	148.56	-52.44	688.56	5.56	-12.44	91.56	57.56	197.56	-3.44	148.56	-18.44	-23.44	86.56	-6.44
Subject #763	Control	230.28	882.28	-104.72	7.28	-52.72	-65.72	-44.72	-52.72	15.28	176.28	-47.72	1260.28	61.28	99.28	191.28	0.28	-25.72	25.28	233.28	-58.72	-28.72	939.28	13.28
Subject #764	Control	100.14	587.14	-40.86	15.14	-32.86	-35.86	-20.86	2678.14	-0.86	13.14	-47.86	571.14	-27.86	12.14	100.14	0.14	-41.86	56.14	136.14	-37.86	-35.86	694.14	13.14
Subject #765	Control	330.52	280.52	-93.48	-24.48	-56.48	-61.48	-55.48	3419.52	219.52	490.52	-81.48	861.52	91.52	14.52	89.52	59.52	-70.48	24.52	124.52	-42.48	-15.48	286.52	2.52
Subject #766	Control	147.28	193.28	-24.72	24.28	-9.72	-20.72	-8.72	4020.28	606.28	99.28	-31.72	549.28	-3.72	-2.72	48.28	294.28	-27.72	-1.72	60.28	-9.72	1.28	182.28	20.28
Subject #767	Control	1792.24	399.24	-38.76	-19.76	-43.76	-62.76	-49.76	1274.24	-30.76	116.24	-70.76	679.24	24.24	2.24	37.24	80.24	124.24	-15.76	118.24	-46.76	-37.76	321.24	-13.76
Subject #768	Control	500.1	1795.1	-237.9	-55.9	-89.9	-180.9	-125.9	23505.1	776.1	104.1	-173.9	1368.1	128.1	211.1	252.1	7614.1	10081.1	-64.9	24.1	-149.9	-202.9	2556.1	9.1
Subject #769	Control	125.68	669.68	-83.32	-19.32	-65.32	-62.32	-59.32	884.68	18.68	357.68	-10.32	830.68	-16.32	1.68	119.68	208.68	30.68	373.68	884.68	-68.32	-36.32	786.68	10.68
Subject #770	Control	169.4	695.4	-89.6	-8.6	-63.6	-62.6	-47.6	2843.4	-23.6	171.4	-72.6	1070.4	1.4	8.4	161.4	-32.6	-56.6	18.4	182.4	-70.6	-65.6	751.4	23.4
Subject #771	Control	362.82	1014.82	-98.18	1.82	-88.18	-47.18	-11.18	21760.8	707.82	281.82	112.82	750.82	144.82	61.82	317.82	10.82	-60.18	-17.18	34.82	-28.18	-69.18	1216.82	137.82
Subject #772	Control	346.9	1209.9	-155.1	-30.1	-123.1	-86.1	-98.1	4.9	136.9	147.9	-56.1	1284.9	95.9	127.9	291.9	-60.1	36.9	33.9	513.9	-128.1	437.9	1309.9	18.9
Subject #773	Control	188.56	774.56	-99.44	0.56	-73.44	-65.44	-39.44	600.56	275.56	206.56	-99.44	1563.56	7.56	0.56	249.56	-50.44	-79.44	18.56	620.56	-43.44	-68.44	761.56	19.56
Subject #774	Control	481.56	798.56	-138.44	-29.44	-72.44	-92.44	-64.44	366.56	835.56	385.56	-102.44	1696.56	72.56	334.56	187.56	8.56	-76.44	26.56	827.56	-92.44	-66.44	792.56	0.56
Subject #775	Control	922.14	127.14	-28.86	-7.86	-17.86	-31.86	-34.86	456.14	0.14	115.14	-32.86	501.14	5.14	-14.86	18.14	128.14	330.14	8.14	44.14	-19.86	-1.86	140.14	-13.86
Subject #776	Control	-3.86	4.14	-4.86	-4.86	3.14	-3.86	-0.86	-4.86	2.14	5.14	-5.86	0.14	0.14	1.14	5.14	-1.86	3.14	-0.86	-6.86	3.14	4.14	1.14	1.14
Subject #777	Control	678.28	639.28	-113.72	16.28	-63.72	-85.72	-73.72	-1.72	7.28	410.28	-17.72	1745.28	35.28	-7.72	144.28	111.28	-77.72	107.28	465.28	-65.72	-43.72	600.28	0.28
Subject #778	Control	324.7	561.7	-125.3	-15.3	-97.3	-95.3	-92.3	1208.7	121.7	1034.7	225.7	1163.7	39.7	0.7	87.7	1227.7	343.7	-4.3	241.7	-98.3	-63.3	541.7	-22.3
Subject #779	Control	239.84	928.84	-188.16	-72.16	-128.16	-114.16	-116.16	4301.84	114.84	307.84	-146.16	1082.84	0.84	24.84	230.84	276.84	-64.16	20.84	316.84	-127.16	-129.16	994.84	30.84
Subject #780	Control	1456	464	-97	-9	-22	-66	-53	6139	0	563	-30	1473	104	0	145	203	-34	22	252	-52	10	398	28
Subject #781	Control	294.68	441.68	-80.32	-10.32	-61.32	-54.32	-39.32	2372.68	609.68	216.68	-62.32	817.68	95.68	108.68	71.68	809.68	-19.32	1.68	200.68	-58.32	49.68	527.68	-12.32
Subject #782	Control	160.28	229.28	-69.72	-15.72	-42.72	-40.72	-27.72	7673.28	69.28	159.28	45.28	563.28	1489.28	37.28	38.28	1705.28	-57.72	0.28	272.28	-24.72	-23.72	227.28	-1.72
Subject #783	Control	148.82	194.82	-46.18	6.82	-34.18	-40.18	-32.18	294.82	62.82	158.82	48.82	555.82	41.82	24.82	45.82	-21.18	-22.18	-13.18	512.82	21.82	-33.18	163.82	-22.18
Subject #784	Control	419.54	199.54	-35.46	9.54	-18.46	-28.46	-18.46	10218.5	7.54	72.54	33.54	342.54	-16.46	-13.46	32.54	43.54	-12.46	-13.46	52.54	-24.46	-18.46	187.54	1.54
Subject #785	Control	1587.28	575.28	-113.72	-24.72	-68.72	-76.72	-54.72	5947.28	-28.72	298.28	-112.72	1321.28	22.28	-28.72	97.28	2915.28	2095.28	-5.72	459.28	-64.72	-57.72	604.28	-1.72
Subject #786	Control	686.88	1351.88	-294.12	-52.12	-200.12	-193.12	-155.12	203.88	160.88	651.88	-116.12	2122.88	488.88	5.88	322.88	217.88	-107.12	46.88	439.88	-227.12	-188.12	1475.88	17.88
Subject #787	Control	976.9	861.9	-203.1	-53.1	-167.1	-130.1	-115.1	4761.9	10.9	198.9	-139.1	1233.9	42.9	-30.1	140.9	69.9	-119.1	4.9	394.9	-154.1	-128.1	878.9	14.9
Subject #788	Control	160	134	-45	0	-27	-28	-24	88	135	93	69	423	661	0	117	-5	-24	0	110	-16	-33	117	-4
Subject #789	Control	494.28	142.28	-34.72	7.28	-7.72	-15.72	-12.72	8444.28	-19.72	685.28	-49.72	492.28	-15.72	2.28	48.28	65.28	-27.72	56.28	47.28	-26.72	-1.72	91.28	0.28
Subject #790	Control	936.96	367.96	-98.04	29.96	-58.04	-66.04	-50.04	6725.96	615.96	246.96	-51.04	964.96	70.96	-17.04	54.96	339.96	-76.04	-12.04	3335.96	-65.04	284.96	321.96	1.96
Subject #791	Control	229.38	843.38	-119.62	-16.62	-77.62	-82.62	-44.62	619.38	3.38	173.38	-95.62	1193.38	-17.62	2.38	169.38	16.38	-70.62	109.38	1685.38	-88.62	-78.62	900.38	37.38
Subject #792	Control	280.46	193.46	-160.54	-92.54	-125.54	-143.54	-135.54	32.46	-82.54	638.46	341.46	844.46	269.46	92.46	5.46	562.46	1320.46	-66.54	448.46	-102.54	-88.54	172.46	-91.54
Subject #793	Control	180.7	190.7	-56.3	-4.3	-32.3	-39.3	-20.3	4441.7	7.7	113.7	12.7	575.7	0.7	-16.3	73.7	14.7	-41.3	13.7	47.7	-36.3	22.7	181.7	13.7
Subject #794	Control	113.28	138.28	-32.72	0.28	-19.72	-33.72	-26.72	451.28	14.28	99.28	85.28	199.28	106.28	70.28	95.28	267.28	180.28	140.28	230.28	-1.72	-20.72	148.28	-17.72
Subject #795	Control	93.82	536.82	-83.18	12.82	-67.18	-45.18	-35.18	4034.82	570.82	62.82	-60.18	866.82	-20.18	1.82	95.82	-33.18	-45.18	-14.18	177.82	-75.18	-59.18	559.82	18.82
Subject #796	Control	467.68	538.68	-204.32	-73.32	-124.32	-150.32	-115.32	8991.68	-83.32	725.68	-137.32	1682.68	292.68	193.68	176.68	699.68	-143.32	51.68	451.68	-93.32	-39.32	573.68	1.68
Subject #797	Control	331.12	1132.12	-153.88	-6.88	-90.88	-88.88	-93.88	4995.12	54.12	363.12	-128.88	1753.12	10.12	20.12	197.12	2.12	-90.88	53.12	485.12	-73.88	-95.88	1220.12	17.12
Subject #798	Control	6579.42	1502.42	-94.58	8.42	-72.58	-48.58	-6.58	14469.4	136.42	45.42	-79.58	816.42	-42.58	42.42	205.42	-43.58	-13.58	0.42	48.42	-73.58	57.42	1128.42	99.42
Subject #799	Control	2858	626	-37	0	-30	-26	-6	3055	332	87	90	314	0	13	113	-20	-9	-4	838	-25	-32	446	53
Subject #800	Control	1112.42	1224.42	-48.58	55.42	-19.58	-14.58	-18.58	911.42	29.42	64.42	-2.58	811.42	-7.58	84.42	221.42	-24.58	0.42	46.42	114.42	-26.58	-29.58	1271.42	82.42
Subject #801	Control	140.42	442.42	-44.58	9.42	-23.58	-23.58	-17.58	344.42	-11.58	114.42	0.42	675.42	0.42	21.42	122.42	-4.58	-21.58	20.42	94.42	-5.58	-25.58	470.42	23.42
Subject #802	Control	365.68	375.68	-98.32	-12.32	-58.32	-66.32	-51.32	14094.7	283.68	167.68	-54.32	743.68	21.68	-28.32	130.68	94.68	-60.32	1.68	223.68	60.68	-46.32	372.68	7.68
Subject #803	Control	61.56	416.56	-55.44	5.56	-35.44	-34.44	-26.44	299.56	53.56	83.56	-31.44	525.56	-16.44	-13.44	71.56	541.56	-23.44	0.56	44.56	-36.44	-30.44	428.56	-3.44
Subject #804	Control	185.14	392.14	-64.86	3.14	-51.86	-44.86	-28.86	4249.14	21.14	57.14	39.14	680.14	48.14	-4.86	135.14	-5.86	-37.86	-0.86	394.14	-52.86	72.14	353.14	-0.86
Subject #805	Control	284.28	1596.28	-136.72	-1.72	-68.72	-62.72	-49.72	-29.72	0.28	312.28	-35.72	1654.28	79.28	157.28	435.28	56.28	332.28	142.28	346.28	-85.72	-87.72	1737.28	140.28
Subject #806	Control	302	389	-73	-1	-36	-58	-46	75	0	193	-61	898	1143	1254	126	229	-51	22	138	-46	-49	422	0
Subject #807	Control	979.42	645.42	-64.58	35.42	-45.58	-29.58	-5.58	11888.4	-3.58	182.42	95.42	680.42	-29.58	26.42	157.42	2258.42	-58.58	-3.58	81.42	-48.58	-50.58	782.42	75.42
Subject #808	Control	471.68	546.68	-79.32	21.68	-21.32	-58.32	-40.32	4667.68	24.68	203.68	-76.32	856.68	1.68	-14.32	67.68	3091.68	4496.68	12.68	171.68	-34.32	-26.32	681.68	-10.32
Subject #809	Control	947.76	825.76	-183.24	-34.24	-104.24	-116.24	-102.24	3220.76	-58.24	806.76	448.76	2087.76	322.76	261.76	211.76	33.76	-86.24	18.76	389.76	-107.24	-92.24	684.76	10.76
Subject #810	Control	399.42	376.42	-74.58	-2.58	-47.58	-60.58	-44.58	129.42	134.42	69.42	-31.58	810.42	-31.58	-5.58	148.42	73.42	4.42	29.42	3110.42	-20.58	5.42	380.42	0.42
Subject #811	Control	530.7	207.7	-53.3	-15.3	-43.3	-43.3	-38.3	0.7	-15.3	78.7	-50.3	581.7	388.7	340.7	24.7	36.7	24.7	12.7	54.7	-37.3	337.7	168.7	-21.3
Subject #812	Control	446.54	63.54	-44.46	-17.46	-25.46	-31.46	-32.46	741.54	446.54	121.54	-22.46	215.54	163.54	81.54	7.54	66.54	44.54	-11.46	124.54	1.54	-13.46	46.54	-20.46
Subject #813	Control	308.42	1009.42	-98.58	14.42	-63.58	-55.58	-57.58	3421.42	11.42	199.42	-23.58	1157.42	52.42	95.42	215.42	-19.58	-71.58	0.42	649.42	-70.58	-56.58	1161.42	58.42
Subject #814	Control	353.24	761.24	-111.76	-29.76	-68.76	-71.76	-66.76	793.24	428.24	142.24	-78.76	1296.24	30.24	10.24	186.24	6.24	-40.76	2.24	176.24	-69.76	-75.76	849.24	25.24
Subject #815	Control	909.42	362.42	-37.58	9.42	-20.58	-27.58	-6.58	8511.42	10.42	198.42	-18.58	458.42	2684.42	2426.42	65.42	-16.58	-36.58	-9.58	44.42	-27.58	-23.58	387.42	38.42
Subject #816	Control	242.84	250.84	-76.16	0.84	-20.16	-51.16	-51.16	303.84	133.84	294.84	94.84	902.84	56.84	-5.16	40.84	37.84	-58.16	3.84	127.84	-26.16	-18.16	217.84	-18.16
Subject #817	Control	1091.96	187.96	-64.04	-16.04	-46.04	-52.04	-43.04	659.96	288.96	315.96	58.96	871.96	661.96	502.96	27.96	246.96	-48.04	-25.04	98.96	-12.04	-22.04	141.96	-18.04
Subject #818	Control	1110.28	142.28	-47.72	-6.72	-15.72	-40.72	-36.72	834.28	85.28	165.28	0.28	578.28	54.28	-14.72	20.28	48.28	1.28	19.28	67.28	-1.72	11.28	31.28	-23.72
Subject #819	Control	3087.42	424.42	-18.58	15.42	-38.58	-33.58	-23.58	348.42	-11.58	84.42	-53.58	761.42	88.42	-2.58	129.42	44.42	-28.58	139.42	230.42	-38.58	-38.58	412.42	11.42
Subject #820	Control	75.26	450.26	-53.74	1.26	-33.74	-37.74	-30.74	850.26	720.26	12.26	-46.74	412.26	-33.74	-9.74	52.26	2560.26	3726.26	14.26	31.26	-35.74	-37.74	604.26	13.26
Subject #821	Control	724.84	619.84	-129.16	-6.16	-64.16	-83.16	-61.16	50.84	-5.16	575.84	-104.16	1601.84	130.84	36.84	283.84	192.84	-38.16	80.84	431.84	-29.16	-31.16	527.84	27.84
Subject #822	Control	758.12	681.12	-106.88	1.12	-82.88	-80.88	-44.88	9606.12	33.12	114.12	-93.88	1082.12	-39.88	-10.88	165.12	338.12	413.12	3.12	122.12	-68.88	-80.88	770.12	16.12
Subject #823	Control	251	582	-111	-21	-49	-96	-86	681	0	1275	1516	1291	73	47	135	12	-44	0	774	-55	6	520	-25
Subject #824	Control	3075.28	448.28	-118.72	-1.72	-69.72	-101.72	-94.72	24.28	-42.72	908.28	310.28	1098.28	139.28	-51.72	150.28	200.28	-49.72	31.28	305.28	-72.72	7.28	288.28	-36.72
Subject #825	Control	116.28	270.28	-35.72	0.28	-21.72	-24.72	-23.72	643.28	229.28	64.28	-23.72	410.28	255.28	16.28	75.28	-1.72	-11.72	3.28	159.28	-11.72	-13.72	282.28	6.28
Subject #826	Control	433	130	-36	0	-24	-40	-36	3093	26	228	548	332	50	-29	15	185	308	-23	181	-23	-20	130	-14
Subject #827	Control	1561	548	-71	34	-29	-48	-30	266	-12	299	162	850	2248	2822	134	102	-50	48	156	0	-8	341	0
Subject #828	Control	56.52	1034.52	-67.48	12.52	-45.48	-28.48	-15.48	6864.52	20.52	35.52	-56.48	797.52	-23.48	71.52	226.52	-40.48	2.52	40.52	99.52	-62.48	-46.48	1176.52	85.52
Subject #829	Control	140.98	779.98	-110.02	-6.02	-86.02	-60.02	-48.02	7357.98	128.98	85.98	20.98	1141.98	-41.02	21.98	176.98	92.98	57.98	0.98	99.98	-95.02	-92.02	922.98	50.98
Subject #830	Control	162.54	138.54	-51.46	1.54	-31.46	-41.46	-28.46	718.54	-31.46	41.54	17.54	335.54	18.54	20.54	32.54	5.54	-27.46	-9.46	24.54	-27.46	-31.46	100.54	-11.46
Subject #831	Control	65.14	155.14	-24.86	13.14	-12.86	-17.86	-9.86	195.14	0.14	55.14	-29.86	396.14	-9.86	-0.86	35.14	155.14	324.14	137.14	17.14	-6.86	-15.86	156.14	7.14
Subject #832	Control	158.84	220.84	-59.16	-10.16	-38.16	-42.16	-40.16	1182.84	1436.84	145.84	-27.16	478.84	24.84	0.84	38.84	619.84	41.84	70.84	882.84	-23.16	-29.16	263.84	-24.16
Subject #833	Control	169.5	898.5	-136.5	3.5	-98.5	-83.5	-46.5	19653.5	-34.5	372.5	17.5	1091.5	421.5	723.5	167.5	-35.5	-77.5	157.5	122.5	-102.5	-46.5	1007.5	67.5
Subject #834	Control	644.48	692.48	-72.52	4.48	-48.52	-46.52	-35.52	1755.48	33.48	241.48	43.48	888.48	-27.52	51.48	102.48	-44.52	-40.52	12.48	289.48	-48.52	-50.52	652.48	31.48
Subject #835	Control	214.68	248.68	-117.32	-40.32	-76.32	-91.32	-73.32	11102.7	-29.32	244.68	362.68	695.68	1.68	-20.32	141.68	22.68	-83.32	3.68	186.68	-48.32	-10.32	243.68	-16.32
Subject #836	Control	311.42	548.42	-92.58	10.42	-56.58	-56.58	-59.58	156.42	105.42	153.42	-59.58	798.42	183.42	329.42	106.42	-29.58	-55.58	0.42	159.42	-52.58	-39.58	630.42	-2.58
Subject #837	Control	215.14	586.14	-107.86	-14.86	-67.86	-66.86	-69.86	326.14	235.14	123.14	-74.86	681.14	-42.86	1.14	79.14	145.14	0.14	283.14	145.14	-78.86	-69.86	659.14	-0.86
Subject #838	Control	129.54	1377.54	-130.46	-14.46	-99.46	-80.46	-80.46	280.54	-42.46	191.54	470.54	1375.54	65.54	139.54	347.54	1.54	-55.46	63.54	264.54	-102.46	-49.46	1595.54	46.54
Subject #839	Control	7.14	60.14	-14.86	-2.86	-2.86	-8.86	-9.86	39.14	57.14	5.14	19.14	7.14	-2.86	-4.86	8.14	1067.14	-5.86	-2.86	91.14	-0.86	3.14	128.14	-6.86
Subject #840	Control	11.08	710.08	-91.92	-18.92	-72.92	-48.92	-34.92	11990.1	349.08	471.08	1721.08	643.08	12.08	23.08	166.08	2306.08	6122.08	-21.92	3.08	-82.92	-74.92	954.08	71.08
Subject #841	Control	230.28	132.28	-48.72	-1.72	-26.72	-33.72	-5.72	577.28	14.28	174.28	58.28	416.28	-16.72	-16.72	18.28	8.28	-5.72	0.28	69.28	-8.72	-25.72	135.28	-15.72
Subject #842	Control	220.38	335.38	-116.62	-25.62	-84.62	-105.62	-87.62	1752.38	96.38	130.38	-94.62	818.38	676.38	612.38	95.38	370.38	502.38	-14.62	47.38	-90.62	2.38	348.38	-35.62
Subject #843	Control	199.28	523.28	-64.72	-1.72	-36.72	-36.72	-32.72	619.28	113.28	48.28	-32.72	570.28	-20.72	23.28	129.28	813.28	-14.72	20.28	1447.28	-45.72	1965.28	592.28	23.28
Subject #844	Control	350.54	1207.54	-178.46	-9.46	-149.46	-122.46	-88.46	6101.54	1.54	134.54	-33.46	1472.54	183.54	11.54	285.54	-114.46	-59.46	10.54	125.54	-173.46	-129.46	1173.54	29.54
Subject #845	Control	1361.42	303.42	-48.58	18.42	-22.58	-36.58	-26.58	-14.58	-9.58	129.42	-53.58	589.42	-5.58	-4.58	80.42	61.42	8.42	0.42	81.42	-24.58	-2.58	200.42	4.42
Subject #846	Control	440	444	-52	16	-37	-32	0	8119	-19	85	-49	530	-2	30	112	245	155	0	215	-23	-30	512	64
Subject #847	Control	669.84	283.84	-90.16	-15.16	-46.16	-69.16	-61.16	7174.84	83.84	358.84	-69.16	1016.84	70.84	-13.16	74.84	917.84	-69.16	21.84	403.84	-34.16	-34.16	216.84	0.84
Subject #848	Control	152.96	1802.96	-207.04	-12.04	-154.04	-129.04	-113.04	504.96	231.96	111.96	-167.04	1741.96	733.96	1096.96	391.96	254.96	-76.04	117.96	222.96	-152.04	-164.04	2081.96	49.96
Subject #849	Control	331.7	1455.7	-123.3	0.7	-72.3	-60.3	-61.3	21.7	25.7	440.7	897.7	1537.7	-4.3	53.7	317.7	-18.3	-30.3	96.7	566.7	-79.3	-53.3	1723.7	69.7
Subject #850	Control	722.42	292.42	-56.58	-4.58	-40.58	-35.58	-25.58	352.42	13.42	126.42	-35.58	928.42	10.42	-18.58	46.42	0.42	-20.58	9.42	152.42	-36.58	-33.58	228.42	-14.58
Subject #851	Control	86.14	54.14	-24.86	0.14	-11.86	-19.86	-10.86	1776.14	371.14	19.14	-26.86	125.14	-1.86	13.14	30.14	156.14	58.14	76.14	21.14	-1.86	-8.86	68.14	-2.86
Subject #852	Control	20.28	121.28	-35.72	0.28	-21.72	-27.72	-19.72	436.28	484.28	308.28	258.28	280.28	675.28	761.28	23.28	46.28	-1.72	-9.72	422.28	-25.72	-21.72	117.28	-4.72
Subject #853	Control	59.4	468.4	-62.6	-8.6	-40.6	-48.6	-28.6	918.4	460.4	261.4	-36.6	669.4	-11.6	-12.6	61.4	47.4	13.4	74.4	309.4	-38.6	-36.6	523.4	1.4
Subject #854	Control	69.42	130.42	-22.58	9.42	-9.58	-28.58	-23.58	1974.42	0.42	11.42	13.42	64.42	2.42	-12.58	45.42	1104.42	-34.58	16.42	230.42	-5.58	-7.58	204.42	-5.58
Subject #855	Control	99.14	388.14	-58.86	-4.86	-38.86	-39.86	-32.86	9.14	-0.86	118.14	2.14	699.14	-1.86	-8.86	66.14	541.14	-41.86	5.14	105.14	-26.86	-33.86	495.14	0.14
Subject #856	Control	186.1	432.1	-58.9	3.1	-38.9	-43.9	-36.9	974.1	688.1	187.1	128.1	746.1	-14.9	7.1	111.1	-20.9	13.1	14.1	166.1	-12.9	-38.9	445.1	2.1
Subject #857	Control	220.64	1353.64	-150.36	-34.36	-93.36	-97.36	-83.36	445.64	944.64	151.64	-110.36	1459.64	13.64	3.64	218.64	4895.64	7657.64	78.64	316.64	-66.36	-69.36	1693.64	23.64
Subject #858	Control	496.26	1009.26	-141.74	-7.74	-101.74	-104.74	-32.74	24685.3	474.26	221.26	-152.74	1397.26	331.26	35.26	500.26	-36.74	-76.74	5.26	187.26	-62.74	-96.74	1125.26	88.26
Subject #859	Control	2933.7	299.7	-94.3	-23.3	-57.3	-70.3	-64.3	7318.7	-4.3	377.7	-106.3	1265.7	164.7	32.7	109.7	37.7	-92.3	0.7	311.7	-57.3	-34.3	293.7	-7.3
Subject #860	Control	225.54	1254.54	-207.46	-57.46	-130.46	-125.46	-108.46	1378.54	1.54	90.54	-106.46	1198.54	492.54	901.54	362.54	-105.46	-80.46	268.54	647.54	-9.46	-102.46	1404.54	58.54
Subject #861	Control	773.12	372.12	-55.88	-12.88	-46.88	-56.88	-52.88	1031.12	-18.88	1040.12	350.12	906.12	282.12	313.12	132.12	247.12	285.12	1.12	172.12	-40.88	-40.88	389.12	-6.88
Subject #862	Control	952.26	154.26	-24.74	-8.74	-28.74	-34.74	-23.74	9651.26	399.26	215.26	-46.74	587.26	27.26	-7.74	89.26	69.26	-45.74	4.26	598.26	3.26	1.26	132.26	8.26
Subject #863	Control	1624.26	613.26	-126.74	-23.74	-78.74	-79.74	-67.74	150.26	46.26	402.26	223.26	1536.26	59.26	-7.74	117.26	288.26	-56.74	168.26	304.26	-51.74	-30.74	519.26	-8.74
Subject #864	Control	73.14	459.14	-63.86	8.14	-54.86	-54.86	-32.86	-16.86	-0.86	586.14	518.14	715.14	141.14	0.14	579.14	459.14	-9.86	-12.86	125.14	-7.86	-49.86	533.14	29.14
Subject #865	Control	1566.54	901.54	-117.46	-43.46	-99.46	-99.46	-81.46	624.54	364.54	276.54	308.54	1619.54	817.54	162.54	127.54	-9.46	-50.46	-25.46	210.54	1.54	166.54	922.54	-45.46
Subject #866	Control	433.14	481.14	-102.86	0.14	-73.86	-83.86	-69.86	28.14	-0.86	286.14	252.14	1018.14	2.14	28.14	81.14	1031.14	-71.86	1.14	154.14	-52.86	-64.86	521.14	-14.86
Subject #867	Control	154.14	162.14	-45.86	28.14	8.14	4.14	-39.86	251.14	290.14	26.14	-23.86	416.14	-3.86	-28.86	11.14	-1.86	8.14	-21.86	56.14	-20.86	-31.86	165.14	-26.86
Subject #868	Control	1946.94	684.94	-90.06	-21.06	-76.06	-86.06	-67.06	745.94	-37.06	124.94	-78.06	982.94	100.94	130.94	97.94	46.94	2.94	20.94	124.94	-56.06	-66.06	605.94	-20.06
Subject #869	Control	332.14	121.14	-37.86	10.14	-0.86	-44.86	-26.86	9375.14	12.14	129.14	13.14	346.14	138.14	-11.86	129.14	313.14	688.14	0.14	288.14	133.14	57.14	155.14	-3.86
Subject #870	Control	131.14	1358.14	-158.86	-25.86	-102.86	-102.86	-83.86	97.14	126.14	293.14	42.14	1606.14	0.14	60.14	265.14	685.14	-51.86	51.14	202.14	-122.86	-79.86	1563.14	37.14
Subject #871	Control	119.56	629.56	-69.44	10.56	-37.44	-34.44	-22.44	3862.56	33.56	50.56	-61.44	812.56	-8.44	22.56	118.56	1127.56	-39.44	0.56	124.56	-52.44	-33.44	744.56	34.56
Subject #872	Control	195	226	-36	20	-20	-23	-23	54	7	75	-31	465	487	-13	40	30	-15	0	206	-22	-24	227	0
Subject #873	Control	122.14	304.14	-35.86	25.14	-20.86	-24.86	-21.86	288.14	191.14	132.14	129.14	549.14	0.14	-4.86	63.14	-2.86	-22.86	45.14	329.14	-18.86	-21.86	292.14	-0.86
Subject #874	Control	460.14	605.14	-100.86	1.14	-36.86	-70.86	-58.86	-55.86	-24.86	329.14	-78.86	1735.14	13.14	-22.86	149.14	329.14	654.14	25.14	333.14	-59.86	-58.86	577.14	7.14
Subject #875	Control	131.7	58.7	-44.3	-4.3	-26.3	-38.3	-33.3	88.7	31.7	555.7	536.7	232.7	1387.7	1129.7	0.7	25.7	-37.3	-23.3	236.7	-23.3	-7.3	59.7	-20.3
Subject #876	Control	192.84	1192.84	-107.16	-14.16	-55.16	-53.16	-67.16	-69.16	-5.16	151.84	1.84	976.84	8.84	81.84	256.84	365.84	152.84	58.84	2721.84	-67.16	-75.16	1403.84	48.84
Subject #877	Control	91.56	777.56	-89.44	-3.44	-59.44	-55.44	-41.44	1892.56	423.56	78.56	-7.44	925.56	124.56	196.56	214.56	1100.56	-49.44	76.56	106.56	-67.44	-65.44	950.56	36.56
Subject #878	Control	281.56	504.56	-62.44	15.56	1.56	-42.44	-32.44	1547.56	1148.56	137.56	-15.44	872.56	-10.44	-14.44	61.56	-4.44	-38.44	0.56	4132.56	-3.44	-13.44	625.56	-6.44
Subject #879	Control	362.14	326.14	-42.86	14.14	-26.86	-24.86	-10.86	23350.1	-12.86	57.14	-41.86	258.14	-7.86	0.14	78.14	214.14	32.14	-13.86	26.14	1.14	-21.86	418.14	44.14
Subject #880	Control	489.54	1930.54	-193.46	1.54	-140.46	-130.46	-136.46	475.54	-9.46	850.54	-168.46	3638.54	58.54	17.54	326.54	599.54	-97.46	139.54	331.54	-75.46	-133.46	1988.54	28.54
Subject #881	Control	271.8	1280.8	-161.2	-17.2	-112.2	-127.2	-96.2	773.8	193.8	181.8	-124.2	1218.8	2.8	7.8	254.8	1937.8	-72.2	20.8	180.8	-116.2	-101.2	1572.8	20.8
Subject #882	Control	336.56	236.56	-75.44	5.56	-39.44	-52.44	-48.44	382.56	144.56	185.56	-46.44	959.56	18.56	-3.44	27.56	13.56	-56.44	-9.44	194.56	-43.44	-13.44	191.56	-13.44
Subject #883	Control	160.06	975.06	-136.94	-24.94	-110.94	-85.94	-49.94	17231.1	1255.06	150.06	-32.94	1040.06	-60.94	21.06	185.06	-66.94	-77.94	11.06	203.06	-108.94	-99.94	1063.06	43.06
Subject #884	Control	758.26	570.26	-93.74	35.26	-40.74	-70.74	-51.74	267.26	-7.74	232.26	-90.74	1037.26	40.26	9.26	107.26	10.26	-63.74	6.26	221.26	-61.74	-31.74	578.26	1.26
Subject #885	Control	244.56	1000.56	-102.44	-52.44	-73.44	-90.44	-83.44	9510.56	56.56	146.56	-75.44	522.56	232.56	-37.44	567.56	7054.56	1165.56	19.56	83.56	199.56	142.56	1656.56	-35.44
Subject #886	Control	10480.5	1022.48	-298.52	-51.52	-141.52	-185.52	-169.52	3998.48	-27.52	4418.48	-254.52	7679.48	1983.48	6.48	280.48	6016.48	1148.48	222.48	1497.48	-101.52	-120.52	969.48	-43.52
Subject #887	Control	1718	313	-59	2	-40	-47	-33	1290	794	260	64	700	54	0	67	41	-12	0	128	-38	-10	232	-2
Subject #888	Control	825	786	-101	0	-70	-60	-48	97	-37	293	-69	1650	88	0	205	385	-66	28	271	-61	-63	762	27
Subject #889	Control	59.12	743.12	-79.88	8.12	-39.88	-44.88	-45.88	315.12	52.12	115.12	190.12	986.12	-23.88	1.12	136.12	296.12	-16.88	139.12	147.12	-58.88	-52.88	784.12	7.12
Subject #890	Control	853.28	484.28	-110.72	10.28	-87.72	-89.72	-50.72	8254.28	-36.72	344.28	-116.72	1164.28	10.28	-4.72	152.28	10.28	-112.72	0.28	242.28	-68.72	-65.72	466.28	12.28
Subject #891	Control	840.56	654.56	-85.44	-6.44	-70.44	-61.44	-44.44	3868.56	46.56	494.56	370.56	913.56	-26.44	-7.44	142.56	222.56	-3.44	0.56	151.56	-68.44	-69.44	623.56	3.56
Subject #892	Control	1043.68	91.68	4.68	1.68	-28.32	-23.32	-20.32	2772.68	13.68	43.68	-23.32	233.68	88.68	9.68	24.68	-28.32	-15.32	-24.32	84.68	-28.32	-27.32	104.68	-10.32
Subject #893	Control	234.52	328.52	-101.48	-19.48	-67.48	-85.48	-75.48	841.52	108.52	196.52	12.52	661.52	61.52	67.52	26.52	1324.52	-81.48	-18.48	109.52	-67.48	-29.48	447.52	-38.48
Subject #894	Control	1027.62	1001.62	-208.38	-28.38	-133.38	-120.38	-85.38	27767.6	-34.38	659.62	-110.38	1719.62	88.62	82.62	312.62	231.62	-142.38	4.62	431.62	-117.38	-46.38	1283.62	105.62
Subject #895	Control	108	57	-26	6	-16	-22	-15	556	22	68	-9	241	57	78	45	209	-15	-1	211	0	-7	54	-5
Subject #896	Control	234.7	308.7	-57.3	-4.3	-31.3	-40.3	-29.3	226.7	82.7	231.7	-25.3	1120.7	283.7	281.7	49.7	20.7	-17.3	-8.3	163.7	-35.3	-27.3	276.7	1.7
Subject #897	Control	295	352	-74	17	-31	-52	-50	2175	8	326	-65	743	49	0	58	1153	-48	23	161	-24	-4	447	1
Subject #898	Control	1110.84	795.84	-14.16	-5.16	-41.16	-68.16	-65.16	145.84	-43.16	344.84	487.84	735.84	-23.16	18.84	124.84	1305.84	1748.84	-9.16	157.84	-65.16	-29.16	978.84	12.84
Subject #899	Control	83.98	259.98	-40.02	19.98	-16.02	-14.02	-8.02	3731.98	138.98	63.98	-9.02	372.98	-12.02	1.98	63.98	-11.02	-24.02	-6.02	45.98	-22.02	-17.02	285.98	29.98
Subject #900	Control	89.56	696.56	-101.44	14.56	-80.44	-67.44	-57.44	292.56	-34.44	144.56	669.56	4702.56	-24.44	-3.44	125.56	129.56	123.56	38.56	137.56	-57.44	-54.44	672.56	0.56
Subject #901	Control	261.14	105.14	-49.86	-4.86	-22.86	-34.86	-30.86	133.14	13.14	549.14	413.14	571.14	73.14	-20.86	161.14	29.14	-32.86	-0.86	89.14	33.14	-17.86	81.14	-12.86
Subject #902	Control	255.12	815.12	-110.88	-14.88	-74.88	-75.88	-70.88	-59.88	-56.88	200.12	-70.88	1477.12	12.12	-14.88	171.12	138.12	137.12	10.12	171.12	69.12	-44.88	859.12	1.12
Subject #903	Control	137.08	1043.08	-134.92	5.08	-123.92	-97.92	-68.92	5449.08	-60.92	1024.08	3.08	1340.08	-64.92	-18.92	187.08	181.08	353.08	-21.92	179.08	25.08	-110.92	1142.08	48.08
Subject #904	Control	260.42	214.42	-36.58	0.42	-3.58	-29.58	-17.58	510.42	6.42	130.42	-39.58	493.42	20.42	-6.58	37.42	5.42	-29.58	3.42	108.42	-9.58	-4.58	188.42	-2.58
Subject #905	Control	154.12	322.12	-73.88	1.12	-47.88	-53.88	-39.88	7238.12	490.12	143.12	153.12	744.12	-11.88	-15.88	54.12	298.12	51.12	8.12	81.12	-58.88	-44.88	328.12	-6.88
Subject #906	Control	169.42	125.42	-23.58	6.42	-2.58	-12.58	-13.58	81.42	-3.58	66.42	-22.58	362.42	-2.58	-8.58	40.42	43.42	14.42	0.42	75.42	26.42	-4.58	109.42	-9.58
Subject #907	Control	138.56	297.56	-60.44	0.56	-42.44	-41.44	-27.44	1331.56	84.56	71.56	-51.44	555.56	-23.44	0.56	76.56	116.56	309.56	-8.44	44.56	7.56	-16.44	271.56	23.56
Subject #908	Control	3260.28	652.28	-61.72	15.28	-41.72	-51.72	-38.72	398.28	310.28	169.28	-24.72	694.28	64.28	34.28	88.28	-1.72	-51.72	-5.72	102.28	-39.72	-12.72	215.28	-13.72
Subject #909	Control	1107	336	-66	-11	-44	-47	-32	9142	131	128	75	399	14	27	33	203	-45	-17	388	-10	-42	241	0
Subject #910	Control	82	81	-23	11	-17	-23	-14	971	21	35	24	205	-23	-13	62	131	335	0	28	-7	-12	67	-7
Subject #911	Control	458.52	1422.52	-212.48	21.52	-139.48	-154.48	-117.48	500.52	274.52	273.52	-158.48	1832.52	248.52	45.52	349.52	-15.48	-79.48	36.52	344.52	-160.48	-32.48	1513.52	6.52
Subject #912	Control	733.14	191.14	-59.86	-14.86	-27.86	-41.86	-40.86	628.14	220.14	393.14	100.14	759.14	48.14	-1.86	46.14	64.14	-47.86	84.14	693.14	-22.86	-13.86	126.14	-13.86
Subject #913	Control	414	418	-108	-12	-59	-88	-68	296	48	245	-41	1076	31	0	64	38	30	15	219	-17	-10	383	-15
Subject #914	Control	1577.7	379.7	-38.3	12.7	-19.3	-23.3	-10.3	5902.7	173.7	120.7	-31.3	556.7	0.7	-4.3	58.7	-12.3	-34.3	-5.3	1152.7	-11.3	-7.3	232.7	26.7
Subject #915	Control	314.56	372.56	-45.44	3.56	-18.44	-38.44	-35.44	24.56	-13.44	651.56	217.56	896.56	20.56	-23.44	35.56	4433.56	6990.56	-3.44	796.56	-6.44	-9.44	564.56	-15.44
Subject #916	Control	40	13	-11	4	0	-10	-6	162	113	16	-10	56	-4	-2	4	-3	-7	-6	21	0	1	8	-5
Subject #917	Control	813.48	324.48	-62.52	15.48	-42.52	-38.52	-28.52	8264.48	263.48	139.48	-48.52	359.48	-38.52	142.48	35.48	106.48	114.48	-30.52	23.48	-27.52	-40.52	266.48	19.48
Subject #918	Control	345.56	86.56	-35.44	-9.44	-19.44	-30.44	-31.44	53.56	0.56	104.56	30.56	243.56	197.56	123.56	13.56	85.56	113.56	61.56	42.56	-18.44	-21.44	71.56	-18.44
Subject #919	Control	157.84	210.84	-50.16	18.84	-34.16	-32.16	-17.16	12144.8	0.84	142.84	-48.16	568.84	-28.16	-5.16	114.84	-13.16	-36.16	33.84	81.84	21.84	-36.16	284.84	9.84
Subject #920	Control	465.42	211.42	-75.58	-3.58	0.42	-55.58	-53.58	1288.42	92.42	163.42	-42.58	726.42	62.42	36.42	18.42	273.42	-51.58	-11.58	236.42	29.42	-45.58	207.42	-34.58
Subject #921	Control	146.28	196.28	-49.72	22.28	-31.72	-37.72	-28.72	4158.28	-1.72	178.28	0.28	465.28	56.28	-8.72	142.28	334.28	63.28	18.28	245.28	3.28	-22.72	189.28	-5.72
Subject #922	Control	131.84	178.84	-46.16	2.84	-26.16	-31.16	-16.16	1025.84	11.84	131.84	-53.16	566.84	0.84	-9.16	97.84	13.84	-14.16	-5.16	31.84	-8.16	-23.16	153.84	7.84
Subject #923	Control	254.7	196.7	-37.3	8.7	-15.3	-29.3	-18.3	299.7	20.7	88.7	-26.3	401.7	14.7	-5.3	32.7	744.7	-19.3	0.7	234.7	-4.3	-7.3	282.7	-6.3
Subject #924	Control	38.26	766.26	-82.74	23.26	-59.74	-53.74	-42.74	250.26	1.26	76.26	34.26	953.26	-16.74	6.26	134.26	-52.74	-39.74	12.26	82.26	-67.74	-65.74	852.26	16.26
Subject #925	Control	64.42	127.42	-28.58	12.42	-13.58	-17.58	-11.58	228.42	-8.58	204.42	159.42	317.42	-2.58	-5.58	19.42	101.42	-26.58	-10.58	38.42	-22.58	26.42	107.42	-4.58
Subject #926	Control	1592.28	718.28	-137.72	-1.72	-72.72	-92.72	-87.72	571.28	431.28	682.28	-119.72	2609.28	154.28	0.28	170.28	230.28	-73.72	24.28	416.28	-71.72	-43.72	679.28	-7.72
Subject #927	Control	691.42	49.42	-22.58	-8.58	-2.58	-19.58	-17.58	68.42	8.42	46.42	0.42	94.42	-2.58	-12.58	6.42	40.42	-15.58	25.42	20.42	1.42	4.42	16.42	-14.58
Subject #928	Control	243.36	469.36	-94.64	-23.64	-54.64	-80.64	-66.64	205.36	-53.64	120.36	35.36	867.36	58.36	-20.64	65.36	337.36	74.36	-30.64	2855.36	315.36	-42.64	546.36	-38.64
Subject #929	Control	285.42	97.42	-18.58	6.42	-12.58	-15.58	-12.58	1958.42	98.42	14.42	-19.58	141.42	25.42	-10.58	31.42	129.42	-17.58	-10.58	0.42	-10.58	32.42	100.42	-3.58
Subject #930	Control	1108.84	508.84	-73.16	0.84	-59.16	-76.16	-69.16	846.84	-33.16	282.84	-103.16	1241.84	2.84	-5.16	171.84	8.84	-88.16	13.84	192.84	-52.16	-32.16	526.84	-7.16
Subject #931	Control	564.98	861.98	-149.02	-9.02	-98.02	-109.02	-110.02	241.98	287.98	848.98	618.98	1259.98	0.98	30.98	1552.98	27.98	71.98	-6.02	317.98	-90.02	-9.02	837.98	-17.02
Subject #932	Control	307.84	225.84	-69.16	-5.16	-45.16	-33.16	-48.16	105.84	8.84	248.84	-67.16	749.84	43.84	10.84	48.84	35.84	-38.16	0.84	666.84	-38.16	-28.16	214.84	-17.16
Subject #933	Control	258.84	384.84	-78.16	-9.16	-45.16	-62.16	-45.16	1809.84	405.84	430.84	229.84	1119.84	22.84	-9.16	62.84	4.84	-56.16	0.84	216.84	-56.16	-30.16	358.84	-5.16
Subject #934	Control	474.56	1376.56	-135.44	2.56	-56.44	-73.44	-63.44	51.56	-15.44	172.56	-87.44	1458.56	42.56	-3.44	498.56	9806.56	14006.6	46.56	277.56	-99.44	-85.44	1892.56	-13.44
Subject #935	Control	199.98	206.98	-43.02	0.98	-24.02	-30.02	-29.02	118.98	11.98	180.98	-21.02	578.98	0.98	-13.02	24.98	433.98	21.98	2.98	1086.98	-25.02	-20.02	238.98	-13.02
Subject #936	Control	68.56	452.56	-54.44	16.56	-28.44	-27.44	-23.44	564.56	126.56	45.56	-45.44	623.56	-3.44	24.56	120.56	-33.44	-21.44	13.56	318.56	-39.44	-33.44	488.56	22.56
Subject #937	Control	682.36	651.36	-107.64	9.36	-77.64	-65.64	-60.64	14229.4	-41.64	788.36	588.36	1016.36	3.36	317.36	113.36	421.36	-90.64	-23.64	139.36	-26.64	-69.64	665.36	18.36
Subject #938	Control	380.4	129.4	-52.6	-12.6	-28.6	-47.6	-39.6	98.4	-12.6	62.4	-50.6	404.4	70.4	38.4	1.4	1876.4	72.4	2803.4	596.4	2.4	-33.6	155.4	-31.6
Subject #939	Control	162.26	210.26	-69.74	-17.74	-40.74	-45.74	-37.74	4157.26	21.26	167.26	-34.74	435.26	303.26	267.26	58.26	470.26	-48.74	5.26	377.26	-39.74	138.26	264.26	-7.74
Subject #940	Control	358.7	91.7	-24.3	2.7	-25.3	-37.3	-33.3	166.7	13.7	73.7	219.7	341.7	-4.3	-8.3	18.7	5.7	-38.3	19.7	92.7	-10.3	0.7	83.7	-16.3
Subject #941	Control	1167.7	282.7	-58.3	-9.3	-23.3	-31.3	-29.3	21.7	-5.3	148.7	-40.3	580.7	13.7	0.7	47.7	132.7	224.7	-4.3	112.7	-28.3	-21.3	188.7	-9.3
Subject #942	Control	232.56	119.56	-49.44	-10.44	-28.44	-40.44	-32.44	251.56	42.56	195.56	-19.44	476.56	27.56	0.56	42.56	387.56	-33.44	282.56	178.56	-15.44	-12.44	102.56	-17.44
Subject #943	Control	689.7	1379.7	-171.3	5.7	-117.3	-98.3	-85.3	0.7	-61.3	329.7	-132.3	1937.7	1627.7	11.7	337.7	1446.7	-100.3	59.7	299.7	-102.3	-106.3	1601.7	29.7
Subject #944	Control	548	683	-85	0	-56	-56	-32	4212	0	978	1118	1043	-22	17	179	-43	-68	13	132	-74	-62	744	59
Subject #945	Control	475	141	-56	4	-32	-39	-35	812	90	197	-52	629	110	-2	32	79	-20	19	161	-28	0	85	-16
Subject #946	Control	1263.12	1437.12	-201.88	-33.88	-145.88	-139.88	-131.88	316.12	-6.88	887.12	-136.88	2320.12	220.12	40.12	411.12	231.12	1163.12	134.12	451.12	-111.88	-24.88	1391.12	5.12
Subject #947	Control	339.68	211.68	-72.32	2.68	-31.32	-50.32	-33.32	12083.7	60.68	179.68	-77.32	646.68	38.68	11.68	64.68	1.68	-65.32	-10.32	84.68	-22.32	-25.32	205.68	10.68
Subject #948	Control	206.28	400.28	-78.72	0.28	-51.72	-49.72	-45.72	829.28	28.28	348.28	522.28	966.28	62.28	36.28	71.28	-2.72	-34.72	4.28	140.28	-61.72	-40.72	348.28	-1.72
Subject #949	Control	252.82	420.82	-82.18	20.82	-52.18	-65.18	-51.18	5934.82	76.82	264.82	-91.18	1040.82	8.82	-11.18	106.82	42.82	-62.18	1.82	359.82	-73.18	-28.18	436.82	16.82
Subject #950	Control	608.4	587.4	-94.6	-8.6	-62.6	-71.6	-52.6	1171.4	388.4	214.4	-76.6	1122.4	69.4	14.4	190.4	1.4	-56.6	46.4	277.4	-36.6	-55.6	552.4	4.4
Subject #951	Control	121.98	193.98	-49.02	23.98	-32.02	-40.02	-34.02	20.98	-20.02	94.98	105.98	451.98	98.98	151.98	59.98	-16.02	-20.02	-12.02	37.98	43.98	-18.02	186.98	-6.02
Subject #952	Control	237.12	530.12	-68.88	55.12	-40.88	-22.88	1.12	10075.1	-19.88	160.12	219.12	601.12	-28.88	47.12	221.12	-9.88	-13.88	6.12	806.12	-10.88	-37.88	675.12	96.12
Subject #953	Control	180.52	804.52	-74.48	13.52	-44.48	-26.48	-18.48	611.52	25.52	127.52	-67.48	847.52	-15.48	67.52	289.52	-48.48	-22.48	48.52	171.52	-42.48	-51.48	924.52	99.52
Subject #954	Control	192.7	509.7	-111.3	-4.3	-81.3	-83.3	-60.3	7012.7	0.7	140.7	-100.3	822.7	28.7	59.7	84.7	184.7	296.7	-24.3	104.7	-51.3	-71.3	575.7	33.7
Subject #955	Control	258.14	97.14	-31.86	11.14	-12.86	-27.86	-27.86	11.14	419.14	43.14	13.14	207.14	-15.86	-11.86	7.14	50.14	99.14	1.14	24.14	0.14	-9.86	71.14	-21.86
Subject #956	Control	449.14	926.14	-209.86	-8.86	-129.86	-128.86	-124.86	2157.14	1209.14	687.14	-141.86	2099.14	105.14	43.14	293.14	723.14	-62.86	209.14	436.14	-97.86	-58.86	1127.14	0.14
Subject #957	Control	188.98	604.98	-92.02	37.98	-70.02	-62.02	-68.02	111.98	-48.02	142.98	-94.02	1258.98	55.98	39.98	154.98	13.98	235.98	3.98	123.98	-56.02	-35.02	631.98	0.98
Subject #958	Control	588	843	-115	0	-75	-64	-63	732	269	177	-102	1013	16	41	201	-6	-41	54	876	-81	-73	924	38
Subject #959	Control	517.7	744.7	-109.3	-4.3	-77.3	-83.3	-71.3	2099.7	121.7	389.7	-59.3	1262.7	253.7	136.7	215.7	19.7	-83.3	33.7	155.7	-70.3	-60.3	790.7	0.7
Subject #960	Control	608.14	143.14	-35.86	21.14	-9.86	-24.86	-21.86	100.14	22.14	118.14	-26.86	463.14	22.14	0.14	31.14	14.14	-3.86	-5.86	453.14	-11.86	79.14	72.14	-4.86
Subject #961	Control	283.28	781.28	-106.72	-1.72	-57.72	-67.72	-65.72	42.28	-12.72	530.28	376.28	1360.28	298.28	442.28	131.28	0.28	-63.72	47.28	144.28	-55.72	-48.72	876.28	6.28
Subject #962	Control	2084.56	522.56	-87.44	-4.44	-68.44	-77.44	-56.44	279.56	177.56	336.56	-13.44	1479.56	128.56	1050.56	170.56	33.56	-69.44	82.56	224.56	-28.44	-36.44	378.56	-3.44
Subject #963	Control	6286.68	1060.68	-88.32	28.68	-49.32	-55.32	-27.32	1348.68	-32.32	123.68	-86.32	1109.68	25.68	78.68	136.68	34.68	-58.32	1.68	99.68	-49.32	-44.32	615.68	44.68
Subject #964	Control	624.12	558.12	-122.88	28.12	-77.88	-92.88	-71.88	4178.12	-27.88	396.12	-99.88	1452.12	257.12	2.12	170.12	12.12	-85.88	6.12	401.12	-77.88	-50.88	496.12	9.12
Subject #965	Control	1231.14	384.14	-51.86	-1.86	-35.86	-43.86	-18.86	2210.14	1806.14	241.14	0.14	370.14	-26.86	-9.86	63.14	6.14	-25.86	-0.86	463.14	1.14	21.14	276.14	-9.86
Subject #966	Control	2005.56	1036.56	-103.44	38.56	-79.44	-60.44	-41.44	5537.56	-3.44	458.56	-110.44	1100.56	0.56	14.56	198.56	63.56	-60.44	22.56	2466.56	-88.44	-70.44	1076.56	59.56
Subject #967	Control	303.12	143.12	-62.88	14.12	-38.88	-49.88	-41.88	759.12	260.12	510.12	-12.88	503.12	73.12	5.12	129.12	1.12	-60.88	2.12	173.12	-38.88	-24.88	123.12	-20.88
Subject #968	Control	201.42	736.42	-86.58	55.42	-59.58	-34.58	-28.58	12541.4	-30.58	102.42	-74.58	929.42	0.42	23.42	437.42	297.42	-74.58	708.42	157.42	-74.58	-2.58	818.42	47.42
Subject #969	Control	145.14	630.14	-63.86	53.14	-45.86	-26.86	-13.86	10427.1	-16.86	83.14	-57.86	820.14	0.14	18.14	360.14	262.14	-53.86	610.14	127.14	-56.86	-8.86	649.14	45.14
Subject #970	Control	661.82	606.82	-125.18	12.82	-67.18	-73.18	-69.18	98.82	-23.18	393.82	-92.18	1623.82	54.82	1.82	124.82	111.82	-87.18	52.82	306.82	-79.18	-38.18	631.82	-11.18
Subject #971	Control	64	186	-55	0	-28	-37	-27	2806	36	61	-24	375	0	21	26	172	545	-26	44	-41	-38	177	-6
Subject #972	Control	69.14	464.14	-65.86	27.14	-50.86	-46.86	-40.86	8397.14	569.14	46.14	-55.86	610.14	-23.86	-0.86	74.14	94.14	-59.86	0.14	50.14	14.14	-43.86	504.14	11.14
Subject #973	Control	303.14	359.14	-57.86	0.14	-26.86	-36.86	-37.86	59.14	39.14	221.14	170.14	476.14	459.14	481.14	70.14	-5.86	58.14	-0.86	213.14	-24.86	-41.86	355.14	-4.86
Subject #974	Control	261.28	120.28	-55.72	4.28	-27.72	-28.72	-28.72	4512.28	-9.72	182.28	-20.72	492.28	22.28	0.28	36.28	10.28	-31.72	-1.72	505.28	-20.72	-13.72	125.28	2.28
Subject #975	Control	189.74	772.74	-170.26	-35.26	-139.26	-109.26	-108.26	11171.7	178.74	428.74	-64.26	716.74	299.74	328.74	136.74	750.74	1186.74	-53.26	54.74	-136.26	-122.26	952.74	15.74
Subject #976	Control	131.42	75.42	-52.58	-7.58	-34.58	-40.58	-35.58	4852.42	-20.58	260.42	208.42	330.42	1.42	-17.58	24.42	316.42	105.42	17.42	47.42	-24.58	-14.58	64.42	-2.58
Subject #977	Control	200.4	185.4	-54.6	11.4	-28.6	-41.6	-29.6	310.4	-25.6	118.4	-53.6	592.4	69.4	-8.6	80.4	21.4	-46.6	39.4	78.4	-32.6	-11.6	151.4	-10.6
Subject #978	Control	198.68	214.68	-57.32	10.68	-35.32	-51.32	-37.32	29.68	1.68	128.68	-33.32	674.68	5.68	11.68	39.68	3.68	-60.32	2.68	169.68	-37.32	-30.32	176.68	-10.32
Subject #979	Control	1577.28	248.28	-21.72	6.28	-10.72	-14.72	-10.72	1882.28	151.28	73.28	848.28	108.28	0.28	-4.72	12.28	1264.28	-1.72	-10.72	118.28	-9.72	-7.72	196.28	-8.72
Subject #980	Control	857.7	1577.7	-158.3	119.7	-87.3	-70.3	-77.3	-86.3	38.7	267.7	-117.3	1931.7	968.7	36.7	709.7	47.7	-4.3	90.7	255.7	-121.3	-59.3	1691.7	75.7
Subject #981	Control	479.42	548.42	-55.58	23.42	-37.58	-30.58	-21.58	265.42	-2.58	66.42	-56.58	624.42	-9.58	10.42	139.42	123.42	-6.58	18.42	98.42	-33.58	-38.58	577.42	22.42
Subject #982	Control	999.14	168.14	-50.86	6.14	-19.86	-33.86	-35.86	104.14	13.14	195.14	-38.86	493.14	37.14	-0.86	32.14	279.14	-33.86	3.14	184.14	17.14	0.14	71.14	-10.86
Subject #983	Control	434.14	635.14	-106.86	-10.86	-73.86	-83.86	-59.86	473.14	9.14	198.14	-78.86	1118.14	246.14	265.14	148.14	215.14	-56.86	56.14	196.14	-31.86	-77.86	574.14	0.14
Subject #984	Control	118.14	97.14	-33.86	30.14	-19.86	-22.86	-20.86	376.14	0.14	100.14	-18.86	530.14	497.14	1.14	98.14	54.14	-27.86	17.14	105.14	-14.86	-6.86	77.14	-7.86
Subject #985	Control	1572.14	239.14	-41.86	-1.86	-17.86	-24.86	-26.86	83.14	543.14	172.14	-28.86	531.14	44.14	32.14	125.14	478.14	-22.86	78.14	131.14	-6.86	0.14	169.14	-6.86
Subject #986	Control	274.14	249.14	-64.86	-0.86	-28.86	-54.86	-46.86	1579.14	0.14	1434.14	11507.1	699.14	34.14	-5.86	60.14	145.14	-32.86	24.14	1072.14	-12.86	-7.86	251.14	-0.86
Subject #987	Control	452.28	456.28	-53.72	58.28	-30.72	-39.72	-23.72	194.28	-12.72	164.28	-34.72	863.28	247.28	0.28	363.28	-8.72	-25.72	12.28	88.28	-18.72	70.28	453.28	15.28
Subject #988	Control	438.14	189.14	-49.86	0.14	-26.86	-29.86	-29.86	49.14	-0.86	277.14	-36.86	799.14	138.14	83.14	39.14	106.14	-27.86	21.14	206.14	-3.86	-13.86	142.14	3.14
Subject #989	Control	309.42	263.42	-68.58	1.42	-39.58	-54.58	-45.58	54.42	-2.58	248.42	0.42	917.42	104.42	-8.58	215.42	1124.42	1319.42	5.42	226.42	-41.58	-28.58	231.42	-23.58
Subject #990	Control	253.4	383.4	-94.6	-8.6	-52.6	-73.6	-61.6	12.4	11.4	217.4	1.4	741.4	968.4	1054.4	80.4	146.4	-51.6	492.4	442.4	-62.6	-43.6	378.4	-14.6
Subject #991	Control	521.26	409.26	-7.74	1.26	-66.74	-61.74	-45.74	92.26	7.26	61.26	-68.74	705.26	-41.74	-22.74	131.26	507.26	-50.74	12.26	128.26	-48.74	-16.74	440.26	4.26
Subject #992	Control	526.38	387.38	-118.62	2.38	-74.62	-83.62	-82.62	450.38	21.38	322.38	1394.38	962.38	26.38	-28.62	117.38	81.38	-83.62	28.38	167.38	-55.62	-35.62	343.38	-14.62
Subject #993	Control	529.14	505.14	-46.86	15.14	-29.86	-35.86	-26.86	71.14	-1.86	308.14	652.14	480.14	20.14	18.14	94.14	1556.14	-20.86	0.14	30.14	-30.86	-12.86	661.14	-0.86
Subject #994	Control	325.34	407.34	-143.66	-26.66	-83.66	-113.66	-102.66	4.34	-66.66	338.34	28.34	1143.34	929.34	1130.34	74.34	168.34	142.34	46.34	166.34	-82.66	-55.66	394.34	-31.66
Subject #995	Control	1595.28	436.28	-77.72	0.28	-65.72	-79.72	-67.72	1158.28	147.28	99.28	89.28	712.28	-16.72	-54.72	38.28	76.28	-86.72	-1.72	137.28	114.28	-47.72	314.28	-40.72
Subject #996	Control	105.28	372.28	-50.72	42.28	-22.72	-35.72	-21.72	-37.72	-26.72	94.28	-55.72	830.28	-1.72	0.28	76.28	0.28	-28.72	2.28	101.28	-36.72	78.28	345.28	11.28
Subject #997	Control	259.28	521.28	-105.72	0.28	-74.72	-73.72	-47.72	628.28	-28.72	274.28	-83.72	1367.28	14.28	-1.72	144.28	142.28	-7.72	46.28	204.28	-67.72	-51.72	491.28	8.28
Subject #998	Control	197.12	289.12	-84.88	-6.88	-63.88	-68.88	-68.88	345.12	59.12	21.12	-71.88	497.12	33.12	42.12	21.12	89.12	-14.88	6.12	122.12	-56.88	-55.88	289.12	-29.88
Subject #999	Control	230.28	698.28	-104.72	16.28	-73.72	-67.72	-53.72	4136.28	1767.28	165.28	-87.72	1134.28	-5.72	-1.72	167.28	45.28	-35.72	22.28	405.28	-71.72	-63.72	694.28	61.28
Subject #1000	Control	385.4	1064.4	-132.6	20.4	-85.6	-81.6	-47.6	1299.4	-35.6	112.4	-95.6	1168.4	1.4	41.4	218.4	1178.4	1004.4	141.4	224.4	-110.6	-89.6	1136.4	55.4
Subject #1001	Control	69.7	388.7	-75.3	-4.3	-46.3	-51.3	-53.3	107.7	85.7	104.7	29.7	541.7	-35.3	0.7	73.7	-48.3	-45.3	-4.3	221.7	-57.3	-52.3	427.7	4.7
Subject #1002	Control	218.56	140.56	-48.44	5.56	-24.44	-35.44	-32.44	666.56	-18.44	388.56	198.56	432.56	48.56	49.56	21.56	24.56	-29.44	-3.44	272.56	32.56	-13.44	98.56	-16.44
Subject #1003	Control	259.28	221.28	-45.72	12.28	-26.72	-39.72	-29.72	204.28	8.28	82.28	-22.72	350.28	56.28	71.28	40.28	230.28	-7.72	-1.72	328.28	-21.72	0.28	256.28	-5.72
Subject #1004	Control	199.14	85.14	-37.86	-8.86	-21.86	-26.86	-27.86	501.14	28.14	145.14	61.14	209.14	10.14	-11.86	14.14	28.14	-23.86	0.14	52.14	7.14	-1.86	70.14	-8.86
Subject #1005	Control	122.96	707.96	-62.04	33.96	-46.04	-44.04	-22.04	748.96	-12.04	65.96	-51.04	780.96	-19.04	30.96	141.96	5.96	42.96	15.96	74.96	-57.04	-45.04	785.96	29.96
Subject #1006	Control	186.84	165.84	-45.16	14.84	-10.16	-35.16	-29.16	312.84	-10.16	155.84	-18.16	463.84	122.84	128.84	21.84	39.84	-35.16	-9.16	928.84	-5.16	0.84	162.84	-13.16
Subject #1007	Control	278.98	412.98	-73.02	52.98	-44.02	-44.02	-28.02	4880.98	0.98	88.98	68.98	554.98	43.98	36.98	178.98	-9.02	-54.02	72.98	112.98	-23.02	-41.02	490.98	40.98
Subject #1008	Control	354.12	78.12	-36.88	1.12	-14.88	-27.88	-23.88	857.12	20.12	84.12	-28.88	270.12	7.12	-6.88	13.12	166.12	9.12	-8.88	41.12	-14.88	6.12	59.12	-10.88
Subject #1009	Control	93.14	131.14	-38.86	11.14	-21.86	-27.86	-22.86	1645.14	-13.86	799.14	287.14	254.14	37.14	-14.86	19.14	480.14	-30.86	797.14	17.14	1.14	-14.86	130.14	-11.86
Subject #1010	Control	1880.24	481.24	-67.76	-13.76	-77.76	-97.76	-86.76	1480.24	250.24	288.24	-91.76	940.24	2.24	136.24	30.24	2260.24	1281.24	-20.76	1850.24	-59.76	4.24	614.24	-48.76
Subject #1011	Control	147.14	204.14	-56.86	11.14	-41.86	-39.86	-40.86	144.14	247.14	471.14	1556.14	662.14	-10.86	-11.86	70.14	-23.86	-31.86	-0.86	275.14	-5.86	0.14	273.14	-7.86
Subject #1012	Control	304.28	459.28	-63.72	48.28	-29.72	-47.72	-33.72	133.28	-10.72	145.28	25.28	994.28	0.28	-8.72	93.28	41.28	35.28	-1.72	265.28	-39.72	-19.72	425.28	3.28
Subject #1013	Control	856.36	906.36	-129.64	3.36	-93.64	-91.64	-71.64	512.36	300.36	160.36	-33.64	1151.36	-21.64	20.36	232.36	-20.64	37.36	38.36	135.36	-74.64	-56.64	847.36	42.36
Subject #1014	Control	137.98	935.98	-121.02	-6.02	-87.02	-62.02	-59.02	-22.02	0.98	155.98	-93.02	1148.98	861.98	20.98	848.98	106.98	-51.02	15.98	155.98	-93.02	-79.02	996.98	52.98
Subject #1015	Control	69.28	291.28	-43.72	24.28	-27.72	-32.72	-26.72	350.28	-12.72	68.28	-20.72	520.28	12.28	-1.72	46.28	356.28	447.28	0.28	68.28	-30.72	-20.72	271.28	-1.72
Subject #1016	Control	615.26	593.26	-100.74	74.26	-62.74	-68.74	-43.74	5935.26	52.26	6897.26	8166.26	1036.26	-11.74	-7.74	153.26	62.26	-64.74	128.26	209.26	-61.74	-45.74	613.26	34.26
Subject #1017	Control	348.28	252.28	-59.72	-1.72	-44.72	-36.72	-16.72	12013.3	33.28	150.28	293.28	439.28	-41.72	-30.72	41.28	-32.72	-69.72	8.28	10.28	-42.72	-55.72	258.28	0.28
Subject #1018	Control	177.82	163.82	-41.18	19.82	-27.18	-32.18	-25.18	663.82	-23.18	53.82	-22.18	408.82	30.82	-11.18	26.82	49.82	-30.18	1.82	109.82	-29.18	-20.18	165.82	3.82
Subject #1019	Control	502.98	473.98	-98.02	17.98	-45.02	-68.02	-58.02	210.98	578.98	266.98	-88.02	1003.98	9.98	-15.02	83.98	203.98	-54.02	58.98	341.98	-42.02	-19.02	475.98	-6.02
Subject #1020	Control	74	172	-45	17	-20	-23	-21	13813	6	65	187	371	-16	0	46	0	-19	16	60	25	-23	176	6
Subject #1021	Control	378	619	-96	13	-66	-68	-63	1555	23	200	-65	1000	30	0	164	195	-29	9	167	-61	-17	663	0
Subject #1022	Control	113.68	507.68	-136.32	-10.32	-126.32	-109.32	-73.32	11135.7	581.68	71.68	271.68	880.68	223.68	50.68	127.68	13.68	56.68	-30.32	22.68	-114.32	-104.32	588.68	29.68
Subject #1023	Control	2090.28	96.28	-39.72	2.28	-13.72	-27.72	-20.72	3106.28	143.28	408.28	0.28	836.28	213.28	-3.72	40.28	281.28	-20.72	-5.72	306.28	-4.72	-9.72	84.28	0.28
Subject #1024	Control	55.54	449.54	-58.46	6.54	-44.46	-30.46	-22.46	6611.54	874.54	11.54	-62.46	397.54	-37.46	-9.46	83.54	1988.54	-32.46	1.54	13.54	-40.46	366.54	705.54	16.54
Subject #1025	Control	287.4	2251.4	-199.6	43.4	-103.6	-108.6	-96.6	526.4	512.4	343.4	-16.6	2229.4	-8.6	128.4	753.4	-72.6	1.4	175.4	390.4	-145.6	-116.6	2478.4	145.4
Subject #1026	Control	136.4	234.4	-54.6	2.4	-31.6	-45.6	-35.6	4448.4	2973.4	107.4	102.4	495.4	-17.6	-19.6	30.4	87.4	259.4	-8.6	33.4	-27.6	-24.6	246.4	-9.6
Subject #1027	Control	132.24	876.24	-109.76	2.24	-66.76	-54.76	-53.76	2493.24	1327.24	72.24	-91.76	968.24	-22.76	129.24	210.24	-54.76	12.24	46.24	1001.24	-89.76	-81.76	1007.24	74.24
Subject #1028	Control	870	190	-45	10	-23	-37	-28	3983	222	269	184	198	24	-23	16	584	-29	-6	345	86	125	93	-20
Subject #1029	Control	1144.7	397.7	-45.3	0.7	-47.3	-71.3	-52.3	699.7	69.7	874.7	-55.3	734.7	-4.3	-16.3	62.7	792.7	886.7	8.7	1102.7	-59.3	-45.3	422.7	-13.3
Subject #1030	Control	786.54	519.54	-120.46	4.54	-69.46	-66.46	-71.46	2870.54	-19.46	326.54	-112.46	1305.54	38.54	4.54	102.54	1.54	-91.46	-9.46	304.54	-72.46	-43.46	491.54	10.54
Subject #1031	Control	-2.86	7.14	-6.86	-3.86	2.14	-3.86	-0.86	-1.86	1.14	9.14	-4.86	0.14	-1.86	2.14	11.14	-1.86	1.14	0.14	-5.86	8.14	1.14	3.14	1.14
Subject #1032	Control	465.34	1203.34	-146.66	38.34	-106.66	-89.66	-69.66	11307.3	-26.66	264.34	-82.66	1494.34	4.34	48.34	352.34	1179.34	-80.66	49.34	190.34	-115.66	-102.66	1320.34	116.34
Subject #1033	Control	131	112	-45	22	-24	-34	-19	2634	33	81	0	337	23	40	24	14	-13	-11	346	-25	0	100	-3
Subject #1034	Control	233.14	111.14	-55.86	5.14	-30.86	-40.86	-36.86	250.14	95.14	153.14	-42.86	599.14	377.14	-19.86	291.14	133.14	159.14	37.14	659.14	-23.86	-13.86	90.14	-20.86
Subject #1035	Control	238.42	224.42	-52.58	12.42	-29.58	-38.58	-32.58	53.42	-14.58	125.42	-25.58	651.42	1216.42	980.42	49.42	0.42	-39.58	14.42	100.42	5.42	-23.58	187.42	-2.58
Subject #1036	Control	224.14	215.14	-44.86	15.14	-29.86	-31.86	-28.86	53.14	-13.86	122.14	-22.86	614.14	1214.14	957.14	54.14	2.14	-37.86	-0.86	85.14	8.14	-21.86	190.14	0.14
Subject #1037	Control	1327.56	575.56	-49.44	19.56	-26.44	-23.44	0.56	8266.56	97.56	44.56	-30.44	300.56	151.56	24.56	355.56	-30.44	-23.44	-5.44	18.56	-26.44	33.56	584.56	84.56
Subject #1038	Control	121	79	-40	11	-27	-27	-13	4201	91	80	8	166	-4	70	29	82	0	-17	240	-23	-21	89	0
Subject #1039	Control	325.84	334.84	-67.16	28.84	-46.16	-42.16	-31.16	1102.84	358.84	154.84	-46.16	774.84	-10.16	-9.16	73.84	296.84	-49.16	0.84	198.84	-49.16	14.84	296.84	11.84
Subject #1040	Control	206.28	444.28	-86.72	-18.72	-53.72	-70.72	-61.72	414.28	12.28	367.28	266.28	917.28	2.28	-31.72	86.28	127.28	0.28	-18.72	93.28	-56.72	-3.72	498.28	-22.72
Subject #1041	Control	97.7	504.7	-49.3	27.7	-33.3	-39.3	-34.3	-4.3	-16.3	92.7	289.7	533.7	0.7	-4.3	74.7	190.7	423.7	7.7	98.7	-37.3	-36.3	638.7	-5.3
Subject #1042	Control	548.14	637.14	-81.86	4.14	-62.86	-57.86	-53.86	36.14	68.14	74.14	0.14	714.14	-11.86	0.14	157.14	126.14	67.14	4.14	103.14	-50.86	-42.86	748.14	-0.86
Subject #1043	Control	245.14	212.14	-58.86	0.14	-33.86	-47.86	-40.86	1321.14	31.14	504.14	552.14	756.14	314.14	248.14	106.14	144.14	-60.86	-0.86	152.14	-19.86	-16.86	180.14	-19.86
Subject #1044	Control	1021.14	87.14	-21.86	-0.86	-15.86	-30.86	-26.86	2600.14	104.14	1082.14	850.14	212.14	71.14	22.14	-0.86	28.14	44.14	-0.86	944.14	-9.86	-7.86	37.14	-14.86
Subject #1045	Control	179.84	319.84	-49.16	0.84	-26.16	-26.16	-5.16	6996.84	35.84	310.84	-36.16	370.84	-13.16	23.84	114.84	1709.84	-44.16	39.84	594.84	32.84	-19.16	505.84	38.84
Subject #1046	Control	163.66	319.66	-91.34	-18.34	-67.34	-61.34	-43.34	10549.7	-39.34	144.66	-61.34	766.66	91.66	77.66	89.66	4.66	6.66	-16.34	126.66	-51.34	-49.34	298.66	7.66
Subject #1047	Control	1353.7	1324.7	-98.3	30.7	-79.3	-38.3	0.7	12076.7	821.7	116.7	-69.3	1192.7	-4.3	64.7	365.7	-67.3	-20.3	48.7	205.7	-85.3	-73.3	1512.7	136.7
Subject #1048	Control	3221.82	476.82	-66.18	-31.18	-46.18	-57.18	-52.18	411.82	5.82	248.82	-43.18	553.82	65.82	13.82	79.82	142.82	230.82	12.82	237.82	-12.18	-18.18	99.82	-29.18
Subject #1049	Control	692.14	347.14	-79.86	-10.86	-58.86	-56.86	-40.86	831.14	1.14	155.14	-66.86	804.14	1.14	0.14	104.14	10.14	-58.86	8.14	303.14	-43.86	-38.86	335.14	12.14
Subject #1050	Control	407.7	584.7	-81.3	0.7	-45.3	-48.3	-49.3	-30.3	-11.3	141.7	-72.3	1007.7	245.7	28.7	185.7	164.7	-42.3	4.7	191.7	-44.3	-45.3	592.7	-7.3
Subject #1051	Control	137.7	1012.7	-94.3	0.7	-62.3	-62.3	-50.3	782.7	-6.3	347.7	780.7	1032.7	94.7	196.7	162.7	-27.3	12.7	4.7	108.7	-45.3	-67.3	1165.7	9.7
Subject #1052	Control	100	117	-23	4	-7	-14	-17	171	26	40	-16	198	-9	-7	22	0	-13	4	942	25	0	131	1
Subject #1053	Control	19.54	743.54	-81.46	27.54	-68.46	-41.46	-9.46	1218.54	-47.46	16.54	-32.46	851.54	-52.46	3.54	212.54	714.54	-51.46	85.54	20.54	-49.46	-66.46	750.54	47.54
Subject #1054	Control	147.28	375.28	-65.72	-9.72	-43.72	-51.72	-31.72	30.28	22.28	140.28	-5.72	716.28	19.28	0.28	70.28	32.28	91.28	-7.72	782.28	92.28	-10.72	360.28	-1.72
Subject #1055	Control	974.14	238.14	-54.86	8.14	-15.86	-38.86	-31.86	580.14	361.14	222.14	-28.86	850.14	25.14	-19.86	102.14	30.14	-43.86	14.14	228.14	-7.86	-1.86	125.14	-11.86
Subject #1056	Control	2384.28	679.28	-59.72	-1.72	-41.72	-39.72	-18.72	17158.3	94.28	14.28	160.28	210.28	58.28	136.28	64.28	-31.72	-48.72	-21.72	-23.72	-45.72	-37.72	455.28	28.28
Subject #1057	Control	1067.42	516.42	-64.58	0.42	-53.58	-31.58	-2.58	15030.4	-18.58	119.42	515.42	92.42	-31.58	15.42	132.42	-40.58	15.42	-21.58	-44.58	-55.58	-48.58	647.42	88.42
Subject #1058	Control	660.24	443.24	-53.76	10.24	-45.76	-42.76	-13.76	8072.24	25.24	61.24	-52.76	433.24	24.24	2.24	123.24	350.24	16.24	-20.76	112.24	-43.76	-39.76	555.24	25.24
Subject #1059	Control	33.7	419.7	-53.3	7.7	-38.3	-36.3	-26.3	2192.7	0.7	40.7	21.7	393.7	-25.3	0.7	74.7	281.7	-45.3	-4.3	18.7	-33.3	89.7	536.7	11.7
Subject #1060	Control	592.56	311.56	-143.44	22.56	-52.44	-108.44	-86.44	147.56	33.56	2062.56	1820.56	1476.56	30.56	-34.44	57.56	68.56	-99.44	8.56	288.56	-8.44	-3.44	292.56	-36.44
Subject #1061	Control	84.66	514.66	-83.34	-16.34	-67.34	-58.34	-23.34	3606.66	-23.34	42.66	18.66	866.66	-22.34	18.66	144.66	796.66	-36.34	986.66	117.66	-63.34	-58.34	547.66	26.66
Subject #1062	Control	667.56	738.56	-217.44	-75.44	-114.44	-170.44	-162.44	113.56	-3.44	1164.56	-109.44	2535.56	275.56	59.56	194.56	271.56	-105.44	31.56	408.56	-103.44	-23.44	636.56	-64.44
Subject #1063	Control	252.56	566.56	-86.44	5.56	-48.44	-52.44	-42.44	2302.56	-27.44	265.56	89.56	869.56	496.56	525.56	123.56	0.56	-26.44	20.56	196.56	-64.44	-49.44	617.56	8.56
Subject #1064	Control	1049	571	-50	39	-22	-38	-27	167	30	148	-4	743	0	-5	84	1	-29	14	135	-24	-18	521	0
Subject #1065	Control	597.7	441.7	-68.3	0.7	-22.3	-55.3	-49.3	64.7	49.7	425.7	394.7	784.7	-13.3	-17.3	54.7	2358.7	-43.3	37.7	180.7	-31.3	-4.3	580.7	-22.3
Subject #1066	Control	164.14	765.14	-103.86	5.14	-90.86	-64.86	-19.86	14288.1	-9.86	223.14	-0.86	634.14	-23.86	20.14	196.14	704.14	144.14	0.14	128.14	-94.86	-54.86	1004.14	84.14
Subject #1067	Control	370.84	343.84	-117.16	-13.16	-72.16	-76.16	-75.16	169.84	119.84	329.84	185.84	1136.84	8.84	0.84	45.84	22.84	-50.16	8.84	264.84	-80.16	-40.16	309.84	-36.16
Subject #1068	Control	40.42	195.42	-33.58	4.42	-21.58	-24.58	-19.58	1926.42	0.42	184.42	321.42	232.42	-16.58	5.42	41.42	321.42	-18.58	-2.58	18.42	-18.58	-15.58	242.42	-5.58
Subject #1069	Control	223.28	249.28	-34.72	14.28	-17.72	-24.72	-13.72	1143.28	230.28	46.28	307.28	356.28	-1.72	-8.72	28.28	1722.28	3.28	-15.72	37.28	-9.72	-20.72	343.28	-5.72
Subject #1070	Control	618	272	-73	-10	-31	-57	-13	40	9	381	-38	721	81	0	103	1072	21	14	277	-1	-4	326	0
Subject #1071	Control	584.14	1201.14	-149.86	-10.86	-76.86	-88.86	-89.86	52.14	80.14	326.14	-104.86	1692.14	11.14	6.14	222.14	768.14	0.14	-0.86	491.14	-56.86	-67.86	1312.14	-10.86
Subject #1072	Control	94	60	-15	2	-9	-9	-2	2332	1152	26	4	88	-10	-4	22	9	0	66	-3	-5	-6	56	4

## Sheet: Figure 6B data
	Responses with Per33 MFI >2350
	FABP7_1-166		RTN3_1-300		RTN3_256-700		Snap91_1-300		SNAP91_274-495		SNAP91_466-750		SNAP91_750-900
	Pat (n=22)	Con (n=15)	MS (n=181)	HC (n=189)	MS (n=0)	HC (n=7)	MS (n=18)	HC (n=11)	MS (n=3)	HC (n=2)	MS (n=18)	HC (n=21)	MS (n=9)	HC (n=9)
	2433.12	5047.48	13444	4689.7		3130	2496.42	2738.18	8140.78	27146	3297.8	7695.2	3821.12	4452.52
	6227.42	6528.06	2731.14	3536.28		2900.84	2970.08	2654.84	5760.14	2684.42	2695	3700.42	18526	7080.26
	2637.28	2842.56	4645.12	3765		2622.56	4818.08	8203	2837.7		3688.78	2941.52	3034.06	3927.42
	2442.24	7095.14	3283.36	3721.7		2833.28	3025.5	2407.84			3909.42	7325.54	2470.14	3335.96
	2823.16	4775.12	9513.6	8288.16		3093.28	3314.78	3266.62			6226.14	7676.76	3064.38	3110.42
	3277.26	6579.42	3679.42	6378.4		4418.48	3329.32	2581.68			3643.68	4190.9	2476.36	2721.84
	3691.66	2858	9639.68	3927.26		6897.26	2430.26	3638.54			5532.42	2952.26	2562.56	4132.56
	4112.1	3087.42	19946.1	7437			2611.96	7679.48			5391.96	3744.88	3706.28	2855.36
	5106.12	3075.28	5011.42	2431.14			2395.14	4702.56			4527.28	4451	3635	2466.56
	8082.26	2933.7	13101.4	2852.7			2637.14	2609.28			3548.14	5535.42
	3724.54	10480.5	12355.8	3277.96			2700.98	2535.56			4952.5	2490.14
	13331.3	3260.28	16720.1	2540.66			2360.4				2538.52	7614.1
	2639.32	6286.68	4635.7	3266.94			2519.38				3222.94	2915.28
	5524.04	3221.82	14064.5	5961.42			3247.78				2747.6	3091.68
	2451.14	2384.28	23560	5077.42			3562.4				20371.3	2560.26
	3754.54		22568.6	6491.56			2669.42				13538.1	4895.64
	2638.52		11340.5	3295.14			3747.54				5214.26	7054.56
	5168.2		7921.14	3132.14			4931.28				2601.84	6016.48
	2696.56		4723.36	7847.14								4433.56
	2696.28		4616.7	5770.84								9806.56
	3239.64		2679.06	14509.7								2358.7
	6815.28		12764.8	4179.68
			20121.6	3867.52
			2370.42	4443.76
			12666.7	5401.56
			17564.9	2889.7
			24223.3	19503.6
			2534.08	2601.96
			5911.4	21142
			3235.28	10213.4
			6218.42	4112.56
			17967.1	4917.62
			6403.42	4767.8
			10017.1	14301.4
			18498.2	14128.8
			2588.24	13475.8
			18554.1	3936.12
			3709.54	6932.28
			23511.4	15078.5
			4364.1	14612.1
			16133.3	4890.28
			7943.66	2705.28
			17275.1	12990.6
			2642.96	6495.14
			3440.1	6553
			3560.54	10742.3
			4119.36	2558.54
			3305.7	11905.8
			21238.4	4964.84
			6848.28	21088.6
			3784	11865.1
			9967.28	4105.42
			18576	4600.26
			8404.96	4111.14
			7759.94	9391
			7880.12	14904.7
			23712.8	2557.56
			7002.12	8901.56
			13515.4	4345.9
			3944.4	9578.98
			2491.56	11299.1
			3078.74	7865.82
			3802.84	3974.28
			12653.3	17815.6
			19626.1	6586.14
			7847.14	3588.4
			3766.02	17652.3
			4484.52	12064.4
			2383.1	4708.54
			4197.36	17414.3
			2863.42	5113.14
			14577.3	2691.14
			5666.7	10884.3
			3308.14	9122.28
			3734.54	2480
			7414.56	5166.84
			12389.9	2750.56
			3724.14	3979.28
			5124.14	7377.26
			17891.5	3422.98
			4575.14	4602.36
			4154.98	7105.42
			19474.7	3734.68
			3200.84	5991.14
			4751.84	15109.1
			12746	10596.6
			20023.4	7656.4
			4539.54	2709.14
			12967.5	2512.56
			3856.42	2678.14
			2416.7	3419.52
			4961.84	4020.28
			9075.28	23505.1
			10572.6	2843.4
			4124.14	21760.8
			13666.6	4301.84
			2471.42	6139
			19944.6	2372.68
			10528	7673.28
			3757.98	10218.5
			20639.7	5947.28
			6692.1	4761.9
			3464.32	8444.28
			5799.52	6725.96
			12401.6	4441.7
			5085.78	4034.82
			2516.8	8991.68
			12899	4995.12
			4358.56	14469.4
			5287.42	3055
			4372.68	14094.7
			11381.9	4249.14
			16527.8	11888.4
			10401.4	4667.68
			20467	3220.76
			2949.78	3421.42
			7032.78	8511.42
			6157.14	9606.12
			4336.4	3093
			2638.14	6864.52
			2628.68	7357.98
			3948.14	19653.5
			4687.12	11102.7
			4025.42	11990.1
			3299.28	6101.54
			15295	8119
			10576	7174.84
			4086.4	24685.3
			4003.14	7318.7
			2891.56	9651.26
			8835.28	9375.14
			9106.98	3862.56
			2790.64	23350.1
			5094.14	17231.1
			14753.1	9510.56
			12776.4	3998.48
			10276.3	8254.28
			5027.38	3868.56
			2571.14	2772.68
			2662	27767.6
			15824.8	3731.98
			7551.38	5449.08
			6555.14	7238.12
			3439.52	9142
			7019.42	5902.7
			12473.6	8264.48
			16522.9	12144.8
			3392.28	4158.28
			7306.4	14229.4
			2549.96	4157.26
			22339.3	4212
			3634.84	12083.7
			3791.82	5934.82
			4813.96	10075.1
			2500	7012.7
			5089.28	4178.12
			13438.6	5537.56
			7528	12541.4
			9658.64	10427.1
			4398.84	2806
			18787.4	8397.14
			10639	4512.28
			15902.1	11171.7
			3058.7	4852.42
			7483.84	4136.28
			13186.3	4880.98
			4001.68	5935.26
			4342.42	12013.3
			16410	13813
			2628.7	11135.7
			13916	3106.28
			4743.28	6611.54
			5660.42	4448.4
			3289.28	2493.24
			9617.82	3983
			4571.14	2870.54
			3678.42	11307.3
			19446.8	2634
			3187.14	8266.56
			2480.98	4201
			10315.4	2600.14
				6996.84
				10549.7
				12076.7
				17158.3
				15030.4
				8072.24
				3606.66
				14288.1

## Sheet: Figure 6B statistics
	Variable	Group A	Group B	Positives A	Negatives A	Positives B	Negatives B	Statistical test	Odds Ratio	95% CI of OR	P-value	Correction	Ajusted P-value
	FABP7_1-166	MS (n=518)	HC (n=554)	22	496	15	539	Fisher's exact test, Baptista-Pike for OR	1.594	0,807 - 3,004	0.1832	Holm-Sidak	0.1832
	RTN3_1-300	MS (n=518)	HC (n=554)	181	337	189	365	Fisher's exact test, Baptista-Pike for OR	1.037	0,8092 - 1,329	0.7972	Holm-Sidak	0.7972
	RTN3_256-700	MS (n=518)	HC (n=554)	0	518	7	547	Fisher's exact test, Baptista-Pike for OR	0	0 - 0,5798	0.0157	Holm-Sidak	0.0157
	SNAP91_1-300	MS (n=518)	HC (n=554)	18	500	11	543	Fisher's exact test, Baptista-Pike for OR	1.777	0,8646 - 3,901	0.1865	Holm-Sidak	0.1865
	SNAP91_274-495	MS (n=518)	HC (n=554)	3	515	2	552	Fisher's exact test, Baptista-Pike for OR	1.608	0,327 - 9,089	0.6771	Holm-Sidak	0.6771
	SNAP91_466-750	MS (n=518)	HC (n=554)	18	500	21	533	Fisher's exact test, Baptista-Pike for OR	0.9137	0,4903 - 1,752	0.8708	Holm-Sidak	0.8708
	SNAP91_750-906	MS (n=518)	HC (n=554)	9	509	9	545	Fisher's exact test, Baptista-Pike for OR	1.071	0,439 - 2,611	0.9999	Holm-Sidak	0.9999
