# Supplementary material for: Identification of four novel T cell autoantigens and personal autoreactive profiles in multiple sclerosis
Source: Sci Adv. 2022 Apr 27;8(17):eabn1823. doi: 10.1126/sciadv.abn1823 (PMC9045615; doi:10.1126/sciadv.abn1823)
Supplement: Supplementary file 2 — Data S1 to S8 [file sciadv.abn1823_data_s1_to_s8.zip › sciadv.abn1823_data_s7.xlsx]

## Sheet: Figure 7A Data
SJL/J - CD4+ cells							SJL/J - CD8+ cells
		% IFNg+	% IL-17+	% IFNg+/IL17+	% Cytokine negative				% IFNg+	% IL-17+	% IFNg+/IL17+	% Cytokine negative
Non-immunized and restimulated media only	Mouse #1	3.37	2.91	0.31	93.41		Non-immunized and restimulated media only	Mouse #1	4.44	1.8	0	93.76
	Mouse #2	2.31	2.32	0.13	95.24			Mouse #2	1.71	1.82	0	96.47
	Mouse #3	4.16	3.43	0.26	92.15			Mouse #3	2.99	2.06	0	94.95
	Mouse #4	1.49	4.91	0.16	93.44			Mouse #4	2.67	0.58	0.1	96.65
	Mouse #5	2.13	5.36	0.42	92.09			Mouse #5	5.05	0.34	0.03	94.58
	Mouse #6	1.82	4.64	0.23	93.31			Mouse #6	3.19	0.55	0.08	96.18
NC-immunized and restimulated	Mouse #1	2.63	17.41	2.71	77.25		NC-immunized and restimulated	Mouse #1	8.11	6.63	2.72	82.54
	Mouse #2	2.82	9.01	1.13	87.04			Mouse #2	6.17	2.78	1.45	89.6
	Mouse #3	2.96	11.26	1.64	84.14			Mouse #3	7.89	4.08	1.67	86.36
PROK2-immunized and restimulated	Mouse #1	0.67	72.82	4.24	22.27		PROK2-immunized and restimulated	Mouse #1	1.22	69.43	8.74	20.61
	Mouse #2	0.91	60.92	4.85	33.32			Mouse #2	2.04	59.48	8.35	30.13
	Mouse #3	2.25	29.98	3.59	64.18			Mouse #3	4.08	28.48	5.18	62.26
	Mouse #4	1.81	18.45	3.52	76.22			Mouse #4	4.66	10.91	2.91	81.52
	Mouse #5	2.22	44.95	3.56	49.27			Mouse #5	3.42	44.1	5.22	47.26
	Mouse #6	3.74	9.18	1.47	85.61			Mouse #6	7.53	3.68	1.01	87.78
SNAP91-immunized and restimulated	Mouse #1	2.92	5.25	1.97	89.86		SNAP91-immunized and restimulated	Mouse #1	7.13	2.38	1.8	88.69
	Mouse #2	2.38	8.14	3.81	85.67			Mouse #2	9.47	2.8	3.19	84.54
	Mouse #3	3.2	6.47	3.54	86.79			Mouse #3	8.83	2.52	3.27	85.38
	Mouse #4	2.08	8.34	3.03	86.55			Mouse #4	7.33	3.91	2.62	86.14
	Mouse #5	3.06	8.42	3.53	84.99			Mouse #5	6.19	3.35	3.28	87.18
	Mouse #6	2.8	7.03	2.94	87.23			Mouse #6	5.48	2.8	1.91	89.81
FABP7-immunized and restimulated	Mouse #1	11.67	5.99	1.28	81.06		FABP7-immunized and restimulated	Mouse #1	13.66	4.5	0.97	80.87
	Mouse #2	14.87	6.76	2	76.37			Mouse #2	16.73	6.05	1.92	75.3
	Mouse #3	6.78	9.91	1.26	82.05			Mouse #3	9.6	8.95	1.78	79.67
	Mouse #4	8.24	6.24	0.98	84.54			Mouse #4	8.72	5.07	0.61	85.6
	Mouse #5	5.12	5.11	0.71	89.06			Mouse #5	7.15	3.47	0.66	88.72
	Mouse #6	6.99	6.68	1.18	85.15			Mouse #6	9.92	4.64	0.7	84.74
	Mouse #7	3.04	7.67	0.66	88.63			Mouse #7	5.56	4.43	0.51	89.5
RTN3-immunized and restimulated	Mouse #1	3.51	8.31	0.56	87.62		RTN3-immunized and restimulated	Mouse #1	4.47	5.79	0.28	89.46
	Mouse #2	4.64	6.58	0.65	88.13			Mouse #2	6.28	3.39	0.52	89.81
	Mouse #3	5.44	8.02	1.17	85.37			Mouse #3	8.75	5.55	1.02	84.68
	Mouse #4	6.38	24.73	3.81	65.08			Mouse #4	9.84	27.55	6.82	55.79
	Mouse #5	4.7	11.26	1.2	82.84			Mouse #5	6.99	9.52	1.41	82.08
	Mouse #6	3.26	16.92	1.49	78.33			Mouse #6	6.98	14.37	2.22	76.43
	Mouse #7	2.86	29.08	1.96	66.1			Mouse #7	5.17	33.07	3.84	57.92

## Sheet: Figure 7B Data
DBA/1 - CD4+ cells							DBA/1 - CD8+ cells
		% IFNg+	% IL-17+	% IFNg+/IL17+	% Cytokine negative				% IFNg+	% IL-17+	% IFNg+/IL17+	% Cytokine negative
Non-immunized and restimulated media only	Mouse #1	6.75	16.11	3.54	73.6		Non-immunized and restimulated media only	Mouse #1	13.93	1.77	1.05	83.25
	Mouse #2	4.87	11.63	3.74	79.76			Mouse #2	20.56	1.67	0.65	77.12
	Mouse #3	4.77	10.57	3.32	81.34			Mouse #3	18.37	2.62	0.69	78.32
NC-immunized and restimulated	Mouse #1	7.05	9.06	3.85	80.04		NC-immunized and restimulated	Mouse #1	26.85	2.08	0.93	70.14
	Mouse #2	4.93	14.8	2.24	78.03			Mouse #2	24.77	4.13	0.46	70.64
	Mouse #3	9.13	12.23	1.46	77.18			Mouse #3	27.96	7.53	2.69	61.82
PROK2-immunized and restimulated	Mouse #1	4.29	22.75	4.92	68.04		PROK2-immunized and restimulated	Mouse #1	29.74	3.88	4.66	61.72
	Mouse #2	6.73	24.14	8.59	60.54			Mouse #2	29.45	7.36	10.62	52.57
	Mouse #3	7	18.69	9.06	65.25			Mouse #3	34.01	3.9	6.8	55.29
	Mouse #4	5.07	36.56	7.63	50.74			Mouse #4	28.02	11.21	13.13	47.64
	Mouse #5	9.02	30.59	8.35	52.04			Mouse #5	26.57	13.2	10.95	49.28
	Mouse #6	4.94	29.16	7.98	57.92			Mouse #6	29.07	9.58	8.31	53.04
SNAP91-immunized and restimulated	Mouse #1	8	22.92	8.47	60.61		SNAP91-immunized and restimulated	Mouse #1	33.52	4.23	9.86	52.39
	Mouse #2	14.88	16.94	20.9	47.28			Mouse #2	43.52	2.65	15.88	37.95
	Mouse #3	12.45	17.35	12.12	58.08			Mouse #3	34.51	4.29	9.76	51.44
	Mouse #4	14.07	10.55	18.56	56.82			Mouse #4	43.19	2.11	12.99	41.71
	Mouse #5	17.35	14	17.21	51.44			Mouse #5	43.85	2.25	13.35	40.55
	Mouse #6	12.9	12.05	25.94	49.11			Mouse #6	41.61	2.67	18.59	37.13

## Sheet: Figure 7G Statistics
	SJL/J - CNS Infiltration
	Variable	Group A	Group B	Mean A	Mean B	Statistic test	Test-statistic (F)	P-Value (summary)	Multiple comparisons	Difference of Mean (A-B)	95% CI of Difference	Adjusted P-value
	Brain infiltration	PROK2-immunized (n=6)	NC-Immunized (n=3)	2.891	1.734	Brown-Forsythe and Welch ANOVA	146.6	<0,0001	Unpaired t with Welch's correction, Holm-Sidak multiple comparison correction	1.157	0,3717 - 1,942	0.0311012
	Brain infiltration	SNAP91-immunized (n=6)	NC-Immunized (n=3)	2.808	1.734	Brown-Forsythe and Welch ANOVA	146.6	<0,0001	Unpaired t with Welch's correction, Holm-Sidak multiple comparison correction	1.074	0,5689 - 1,1579	0.00914094
	Brain infiltration	FABP7-immunized (n=7)	NC-Immunized (n=3)	2.697	1.734	Brown-Forsythe and Welch ANOVA	146.6	<0,0001	Unpaired t with Welch's correction, Holm-Sidak multiple comparison correction	0.9624	-0,1425 - 2,067	0.0785214
	Brain infiltration	RTN3-immunized (n=7)	NC-Immunized (n=3)	2.945	1.734	Brown-Forsythe and Welch ANOVA	146.6	<0,0001	Unpaired t with Welch's correction, Holm-Sidak multiple comparison correction	1.211	0,222 - 2,20	0.0451826
	Brain infiltration	PLP (n=5)	NC-Immunized (n=3)	15.94	1.734	Brown-Forsythe and Welch ANOVA	146.6	<0,0001	Unpaired t with Welch's correction, Holm-Sidak multiple comparison correction	14.2	11,99 - 16,41	0.00020068
	Spinal Cord infiltration	PROK2-immunized (n=6)	NC-Immunized (n=3)	7.812	4.222	Brown-Forsythe and Welch ANOVA	274.1	<0,0001	Unpaired t with Welch's correction, Holm-Sidak multiple comparison correction	3.59	1,901 - 5,272	0.00821855
	Spinal Cord infiltration	SNAP91-immunized (n=4)	NC-Immunized (n=3)	3.672	4.222	Brown-Forsythe and Welch ANOVA	274.1	<0,0001	Unpaired t with Welch's correction, Holm-Sidak multiple comparison correction	-0.55	-1,950 - 0,8501	0.70867
	Spinal Cord infiltration	FABP7-immunized (n=7)	NC-Immunized (n=3)	3.433	4.222	Brown-Forsythe and Welch ANOVA	274.1	<0,0001	Unpaired t with Welch's correction, Holm-Sidak multiple comparison correction	-0.7889	-2,927 - 1,349	0.000234978
	Spinal Cord infiltration	RTN3-immunized (n=7)	NC-Immunized (n=3)	3.71	4.22	Brown-Forsythe and Welch ANOVA	274.1	<0,0001	Unpaired t with Welch's correction, Holm-Sidak multiple comparison correction	-0.5097	-2,091 - 1,071	0.70867
	Spinal Cord infiltration	PLP (n=5)	NC-Immunized (n=3)	61.6	4.22	Brown-Forsythe and Welch ANOVA	274.1	<0,0001	Unpaired t with Welch's correction, Holm-Sidak multiple comparison correction	61.6	48,79 - 65,97	0.70867
	Extravasated cells	PROK2-immunized (n=6)	NC-Immunized (n=3)	69.03	24.26	Brown-Forsythe and Welch ANOVA	53.44	<0,0001	Unpaired t with Welch's correction, Holm-Sidak multiple comparison correction	44.77	33,21 - 56,34	7.674e-05
	Extravasated cells	SNAP91-immunized (n=6)	NC-Immunized (n=3)	76.07	24.26	Brown-Forsythe and Welch ANOVA	53.44	<0,0001	Unpaired t with Welch's correction, Holm-Sidak multiple comparison correction	51.81	43,1 - 60,51	6.825e-05
	Extravasated cells	FABP7-immunized (n=7)	NC-Immunized (n=3)	69.03	24.26	Brown-Forsythe and Welch ANOVA	53.44	<0,0001	Unpaired t with Welch's correction, Holm-Sidak multiple comparison correction	45.05	34,03 - 56,07	6.825e-05
	Extravasated cells	RTN3-immunized (n=7)	NC-Immunized (n=3)	73.39	24.26	Brown-Forsythe and Welch ANOVA	53.44	<0,0001	Unpaired t with Welch's correction, Holm-Sidak multiple comparison correction	49.13	37,04 - 61,22	6.825e-05
	Extravasated cells	PLP (n=5)	NC-Immunized (n=3)	88.47	24.26	Brown-Forsythe and Welch ANOVA	53.44	<0,0001	Unpaired t with Welch's correction, Holm-Sidak multiple comparison correction	64.21	55,30 - 73,11	0.00012671

## Sheet: Figure 7H data
DBA/1 - CNS Infiltration
		CD45 cells /mm2 Brain	CD45 cells/mm2 Spinal Cord	% Extravasated cells
Non-immunized	Mouse #1	0.666667	1.11111	8.33333
	Mouse #2	0.87	1.4375	20.6349
	Mouse #3	0.7875	1.45	5.74713
NC-immunized	Mouse #1	1.17	2.6	11.9658
	Mouse #2	2.02857	3.0625	14.0845
	Mouse #3	1.22667	1.78947	17.3913
PROK2-immunized	Mouse #1	1.22667	1.4	42.3913
	Mouse #2	0.53	0.95	30.1887
	Mouse #3	0.8625	1.375	20.2899
SNAP91-immunized	Mouse #1	2.67	2.15	64.794
	Mouse #2	2.225	1.0625	68.5393
	Mouse #3	1.81	1.55	55.2486
	Mouse #4	2.98889	1.55556	77.6952
	Mouse #5	2.18889	1.05556	60.4061
	Mouse #6	1.72222	1.22222	78.0645
MOG-immunized	Mouse #1	12.5294	44.1176	93.9906
	Mouse #2	14.6533	50.3333	90.8098
	Mouse #3	13.2	39.625	94.5076

## Sheet: Figure 7H Statistics
	DBA/1 - CNS Infiltration
	Variable	Group A	Group B	Mean A	Mean B	Statistic test	Test-statistic (F)	P-Value (summary)	Multiple comparisons	Difference of Mean (A-B)	95% CI of Difference	Adjusted P-value
	Brain infiltration	PROK2-immunized (n=3)	NC-immunized (n=3)	0.8731	1.475	Brown-Forsythe and Welch ANOVA	250.7	<0,0001	Unpaired t with Welch's correction, Holm-Sidak multiple comparison correction	-0.602	-1,590 - 0,3862	0.1605
	Brain infiltration	SNAP91-immunized (n=6)	NC-immunized (n=3)	2.268	1.475	Brown-Forsythe and Welch ANOVA	250.7	<0,0001	Unpaired t with Welch's correction, Holm-Sidak multiple comparison correction	0.7924	-0,1416 - 1,726	0.151
	Brain infiltration	MOG-immunized (n=3)	NC-immunized (n=3)	13.46	1.475	Brown-Forsythe and Welch ANOVA	250.7	<0,0001	Unpaired t with Welch's correction, Holm-Sidak multiple comparison correction	11.99	0,690 - 14,28	0.0028
	Brain infiltration	SNAP91-immunized (n=6)	PROK2-immunized (n=3)	2.27	0.8731	Brown-Forsythe and Welch ANOVA	250.7	<0,0001	Unpaired t with Welch's correction, Holm-Sidak multiple comparison correction	1.394	0,6911 - 2,098	0.0093
	Spinal Cord infiltration	PROK2-immunized (n=3)	NC-immunized (n=3)	1.242	2.484	Brown-Forsythe and Welch ANOVA	188.7	0.0043	Unpaired t with Welch's correction, Holm-Sidak multiple comparison correction	-1.242	-2,642 - 0,1471	0.1239
	Spinal Cord infiltration	SNAP91-immunized (n=6)	NC-immunized (n=3)	1.433	2.484	Brown-Forsythe and Welch ANOVA	188.7	0.0043	Unpaired t with Welch's correction, Holm-Sidak multiple comparison correction	-1.1051	-2,386 - 0,2838	0.1239
	Spinal Cord infiltration	MOG-immunized (n=3)	NC-immunized (n=3)	44.69	2.484	Brown-Forsythe and Welch ANOVA	188.7	0.0043	Unpaired t with Welch's correction, Holm-Sidak multiple comparison correction	42.21	29,11 - 55,31	0.0146
	Extravasated cells	PROK2-immunized (n=3)	NC-immunized (n=3)	30.96	14.48	Brown-Forsythe and Welch ANOVA	75.08	<0,0001	Unpaired t with Welch's correction, Holm-Sidak multiple comparison correction	16.48	-9,104 - 42,06	2.212e-05
	Extravasated cells	SNAP91-immunized (n=6)	NC-immunized (n=3)	67.46	14.48	Brown-Forsythe and Welch ANOVA	75.08	<0,0001	Unpaired t with Welch's correction, Holm-Sidak multiple comparison correction	52.98	43,15 - 62,8	0.115892
	Extravasated cells	MOG-immunized (n=3)	NC-immunized (n=3)	93.1	14.48	Brown-Forsythe and Welch ANOVA	75.08	<0,0001	Unpaired t with Welch's correction, Holm-Sidak multiple comparison correction	78.62	72,99 - 84,26	2.271e-05
	Extravasated cells	SNAP91-immunized (n=6)	PROK2-immunized (n=3)	67.46	30.96	Brown-Forsythe and Welch ANOVA	75.08	<0,0001	Unpaired t with Welch's correction, Holm-Sidak multiple comparison correction	36.5	14,58 - 58,43	0.02267

## Sheet: Figure 7G Data
SJL/J - CNS Infiltration
		CD45 cells /mm2 Brain	CD45 cells/mm2 Spinal Cord	% extravasated cells
Non-immunized	Mouse #1	0.9375	3	17.6471
	Mouse #2	1.225	3.5	21.0762
	Mouse #3	1.23	1.7	8.16327
	Mouse #4	0.85	1.45	17.3333
	Mouse #5	0.544444	0.555556	22.7642
NC-immunized	Mouse #1	1.44706	4.5	26.0163
	Mouse #2	1.84	4.33333	27.5362
	Mouse #3	1.91579	3.83333	19.2308
PROK2-immunized	Mouse #1	3.15	9.5	70.4762
	Mouse #2	2.24	8.15	62.0536
	Mouse #3	2.85	9.75	53.5088
	Mouse #4	2.2	5.8125	76.7045
	Mouse #5	2.74	6.55	82.1168
	Mouse #6	4.16667	7.11111	69.3333
SNAP91-immunized	Mouse #1	2.75	3.78571	66.8394
	Mouse #2	2.8	2.4375	72.7273
	Mouse #3	2.75714	4.6875	77.2321
	Mouse #4	2.9625	3.77778	81.8565
	Mouse #7	3.32346	-	80.4688
	Mouse #6	2.25678	-	77.2727
FABP7-immunized	Mouse #1	1.67	2.25	72.4528
	Mouse #2	4.62667	8.13333	79.0698
	Mouse #3	3.41	3.55	69.5513
	Mouse #4	3.15	4.4	62.3188
	Mouse #5	2.06	1.6	60.8
	Mouse #6	2.82	2.35	85.5556
	Mouse #7	1.14	1.75	55.4455
RTN3-immunized	Mouse #1	3.3125	4.25	71.8563
	Mouse #2	3.87	6.15	85.3026
	Mouse #3	4.16	5.65	80.9384
	Mouse #4	2.5875	3.35	86.3492
	Mouse #5	2.5	1.9375	61.165
	Mouse #6	3.17647	2.4	73.7589
	Mouse #7	1.01	2.25	54.386
PLP-immunized	Mouse #1	16.3733	64.8667	87.6734
	Mouse #2	15.7571	60.9286	84.5467
	Mouse #3	14.2471	71.4706	91.7752
	Mouse #4	18.74	57.1	91.4778
	Mouse #5	14.56	53.65	86.8704
