# Supplementary material for: Identification of four novel T cell autoantigens and personal autoreactive profiles in multiple sclerosis
Source: Sci Adv. 2022 Apr 27;8(17):eabn1823. doi: 10.1126/sciadv.abn1823 (PMC9045615; doi:10.1126/sciadv.abn1823)
Supplement: Supplementary file 2 — Data S1 to S8 [file sciadv.abn1823_data_s1_to_s8.zip › sciadv.abn1823_data_s8.xlsx]

## Sheet: Figure S1 Data
Figure S1B				Figure S1C									Figure S1D
Protein concentration (µg/10^9 beads)				LPS concentration (EU/10^9 beads)									Cell viability (%)
	Mean	SD			Mean	SD								Mean	SD	Median	25th	75th
Bicine-beads	7.84	1.4		FABP7	0.883	0.065							MS-Nat	86.86	8.216	89	83	92
Tris-beads	11.22	2.78		PROK2	0.121	0.029							HC (1st)	87.19	5.616	88	82.5	91.75
FABP7	40.72	3.02		RTN3	1.354	0							MS-Un	88.31	7.114	90	82.25	93.75
PROK2Iso 1	30.8	0.192		SNAP91	0.824	0.03							HC (2nd)	85.67	10.35	90	78	93
PROK2Iso 2	33.8	1.004		MOG	0.0248	0.004							OND	87.5	5.206	88.5	84.25	90.75
RTN31-300	41.4	1.12		MBP	2.14	0.235
RTN3256-700	29.4	2.036		PLP	10.878	0.24
SNAP911-300	24.72	1.14		NC	0.0883	0.01
SNAP91274-495	16.1	0.718		CMV	0.069	0.004
SNAP91466-750	13.54	1.056		FBS	4.68	0.12	(Adjusted to amount used in the cell-media vs beads)
SNAP91750-906	33.3	1.642
MOG	29.46	1.98
MBP	34.84	1.458
PLP	38.56	0.54
NC	50.96	3.88
CMV	41.12	1.878

## Sheet: Figure S2 Data
Figure S2 A
IFNg+IL-22 delta-SFUs		Antigen											IFNg+IL-17A delta-SFUs		Antigen											IL-22+IL-17A delta-SFUs		Antigen
		Anti-CD3	Negative Control (RAW)	CMV	FABP7	PROK2	RTN3	SNAP91	MOG	MBP	PLP				Anti-CD3	Negative Control (RAW)	CMV	FABP7	PROK2	RTN3	SNAP91	MOG	MBP	PLP				Anti-CD3	Negative Control (RAW)	CMV	FABP7	PROK2	RTN3	SNAP91	MOG	MBP	PLP
	MS-Nat #17	23.5	0.5	1	1.5	-0.5	0.5	1.5	1.25	2.5	4			MS-Nat #17	29.5	1	3	2	-0.5	0.5	1.5	-1	0.5	3			MS-Nat #17	14	0.5	2	2	-0.5	0	0.5	0	1	2
	MS-Nat #18	27	0	12	1	3	4	2	4	2.5	2			MS-Nat #18	9	0	3	-0.5	1	0	0	0.5	0.5	-0.5			MS-Nat #18	7	0	6	1	1.5	1.5	1	1.5	2	0.5
	MS-Nat #19	25.5	0	2	2	1	2.5	2.5	5	3	4.5			MS-Nat #19	26.5	0.5	0.5	1	1	1.5	1.5	4.5	3	4.5			MS-Nat #19	5.5	0	0	0	0.5	1.5	3	2.5	1.5	2.5
	MS-Nat #20	35	0	9	0.5	1	2.5	3.5	2.5	6.5	0.5			MS-Nat #20	19.5	0	11	0	2	1	2	2.5	5	1			MS-Nat #20	10	0	5.5	0	2.5	2.5	2.5	2.5	9	1
	MS-Nat #21	15	0	1	24.5	1	3.5	1.5	2	21	12.5			MS-Nat #21	13	0	3.5	25	0	5.5	1.5	2.5	17	9			MS-Nat #21	13	0	2.5	24.5	0	5	1.5	0	24	15.5
	MS-Nat #22	10	0	3.5	9	0.5	3	0	0	1.5	5.5			MS-Nat #22	9.5	0	1.5	6.5	0.5	1.5	0.5	0.5	3	3			MS-Nat #22	6	0	5.5	7	0.5	2	0	0	2	6.5
	MS-Nat #23	17.5	0	1.5	4	0	0	2	2	1	2			MS-Nat #23	19.5	0	0.5	3	0.5	0.5	1.5	1	0.5	0.5			MS-Nat #23	6	0	2.5	3	0.5	0.5	2	1	1.5	0.5
	MS-Nat #24	49.5	0.5	1	1.5	-0.5	-0.5	1	-0.5	0	0.5			MS-Nat #24	13	0.5	-0.5	-0.5	-0.5	-0.5	0	-0.5	0	-0.5			MS-Nat #24	16.5	0.5	0	0.5	-0.5	-0.5	0.5	-0.5	-0.5	0
	MS-Nat #25	18	0	0	3.5	8	11.5	6.5	2	16.5	5			MS-Nat #25	4.5	0	-0.5	0.5	2	3.5	3.5	2	8	1.5			MS-Nat #25	2.5	0	1	2	2.5	8	4.5	3	11	6.5
	MS-Nat #26	0	0	0	0.5	0	0	0	0	0	3.5			MS-Nat #26	1.5	0	0	0.5	0	0	0	0	0	4			MS-Nat #26	0.5	0	0.5	2.5	0	0	0	0	0	3.5
	MS-Nat #27	24.5	0	0.5	8	0	0	0	0	0	2			MS-Nat #27	7	0	0	6.5	0	0	0	0	1	5			MS-Nat #27	6.5	0	0	6.5	0	0	0	0	0.5	4.5
	MS-Nat #28	5	0	0.5	1	0	0.5	0	0	2	1			MS-Nat #28	4.5	0	-0.5	0.5	0	0	0	0	0	1.5			MS-Nat #28	3	0	0	1.5	0	0	0.5	0	0	2
	MS-Nat #29	34.5	0	17	2.5	1.5	1	5.5	4.5	3.5	1			MS-Nat #29	14	0	5.5	2.5	1	2	3	2.5	0.5	3			MS-Nat #29	14	0	8	3	2.5	1	3.5	3	2.5	1
	MS-Nat #30	36	0	1	1.5	2.5	0	3.5	5	14.5	4			MS-Nat #30	24.5	0	1.5	2	4	0.5	2.5	3.5	12	3.5			MS-Nat #30	13	0	2	3	5	4	5.5	8	15	9.5
	MS-Nat #31	28	0	0	9	3	13	9	1	25	8			MS-Nat #31	20	0	0	6.5	2.5	7.5	9	3	15	3.5			MS-Nat #31	12.5	0	0	5	4.5	10	8.5	3.5	14	3
	MS-Nat #32	66	0	1	1	1	1.5	1.5	2	6	2			MS-Nat #32	24.5	0	1	0.5	1	2	1.5	1	3.5	0			MS-Nat #32	16.5	0	1	2.5	2.5	2.5	2	2	9.5	2
	MS-Nat #33	23	0	7	0	0.5	3	0.5	2	5	1.5			MS-Nat #33	5.5	0.5	2	0.5	-0.5	0	-0.5	-0.5	4.5	0			MS-Nat #33	5	0	2	0	0	1	0	2	2	1.5
	MS-Nat #34	22.5	0	4	1.5	1	1	1	0.5	4	4.5			MS-Nat #34	14.5	0	2	0	0.5	1.5	1	0	2	2.5			MS-Nat #34	8	0	3.5	1	1	3.5	2.5	1.5	3.5	5.5
	MS-Nat #35	9.5	0	0	3.5	0	0	2.5	3	3	3			MS-Nat #35	7.5	0	0	0	0.5	0.5	0	2.5	0.5	0.5			MS-Nat #35	3	0	0	0.5	0	0.5	0.5	0	0.5	0
	MS-Nat #36	3	0	0	0	0	0.5	0	0	0	0			MS-Nat #36	4	0	0	0	0	0	0	0	0	0			MS-Nat #36	1.5	0	0	0	0	0	0	0	0.5	0
	MS-Nat #37	3.5	0	2	1	0	0.5	0.5	1	0.5	0			MS-Nat #37	2	0	0.5	0	0	1	0	0	0.5	0			MS-Nat #37	0	0	0	2	0	0.5	0	0.5	0	0
	MS-Nat #38	12.5	0	0	0	0	0	0	0	0	0			MS-Nat #38	10.5	0	0	0	0	0	0	0	0	0			MS-Nat #38	6.5	0	0	0	0	0	0.5	0	0.5	0
	MS-Nat #39	17.5	0	0.5	1	2	1	0	0	0	2.5			MS-Nat #39	9	0	0	1	1	1.5	1	0.5	0.5	2			MS-Nat #39	7	0	0	1	1.5	1.5	1	0	1	2.5
	MS-Nat #40	1	0	1.5	0.5	0	2	0	0	1	1.5			MS-Nat #40	0	0	1	0	0.5	1.5	0	1	2.5	0.5			MS-Nat #40	0	0	1	0.5	0	2	0	0	1.5	0
	MS-Nat #41	0.5	0	1	0.5	0	0	0	0	0	0			MS-Nat #41	0	0	3.5	1	0	0	0	1	0	0			MS-Nat #41	1.5	0	2	0	0	0	0	0	0	0.5
	MS-Nat #42	11	0	0	2	1	3	0	0	3.5	6			MS-Nat #42	13.5	0	0.5	1	0.5	4	0	0	4.5	5.5			MS-Nat #42	8.5	0	0.5	10	2	9	0.5	0	7	8
	MS-Nat #43	10.5	0	1	2.5	2.5	2.5	1.5	2.5	4	0.5			MS-Nat #43	15.5	0.5	0.5	0	2.5	3	1.5	2	3	1			MS-Nat #43	14.5	0	3.5	1.5	3	2	1.5	2	2.5	0
	MS-Nat #44	13.5	0	0	0.5	3.5	2.5	0.5	2	4	1			MS-Nat #44	6.5	0	0.5	0	5	1	0	0.5	3	0.5			MS-Nat #44	11.5	0	2	1	5.5	3.5	1	1	9	4.5
	MS-Nat #45	38.5	0	9	18	14	26	2	2.5	24.5	18			MS-Nat #45	17.5	0	3.5	9.5	11.5	20.5	3	3	23	15			MS-Nat #45	18	0.5	5.5	21.5	20	23	8.5	11.5	29.5	21.5
	MS-Nat #46	12	0	7.5	5	10.5	12	11	3.5	24	8.5			MS-Nat #46	6.5	0.5	1.5	2.5	4	5	7	3	15	6			MS-Nat #46	5	0.5	3	4	8.5	8.5	11	4	20.5	7.5
	MS-Nat #47	74	0.5	26.5	27.5	21	30	28.5	27	50	17			MS-Nat #47	49.5	0.5	8.5	9	10	7.5	13	12.5	16.5	6.5			MS-Nat #47	38.5	1	18	13.5	16.5	22	22.5	22	28.5	14
	MS-Nat #48	24	0	0	1	0	1	0	0	0	0.5			MS-Nat #48	29	0	0	2	0.5	0.5	0	1	1	1			MS-Nat #48	21	0	0	4.5	0	4	1	0	1.5	0.5
	MS-Nat #49	33.5	0	0.5	1.5	0	1	1	0	2.5	1			MS-Nat #49	19	0	0.5	0.5	0	1	0.5	0.5	0	1			MS-Nat #49	17.5	0	0	3.5	1	0.5	2.5	0	1.5	0.5
	MS-Nat #50	59.5	0.5	9	30.5	14	39.5	31.5	19.5	29.5	16			MS-Nat #50	43.5	0	4.5	12	11.5	14.5	19	10	11.5	5.5			MS-Nat #50	50	0.5	12	16	16.5	28	23.5	13	21	19
	MS-Nat #51	32.5	0	0.5	11	0	3.5	0	1.5	34.5	15.5			MS-Nat #51	34	0	0	4.5	1	1	0.5	0.5	11.5	3			MS-Nat #51	19	0.5	0	6	-0.5	3.5	0	0	13.5	8
	MS-Nat #52	74	0	1	7	3.5	10.5	6.5	2.5	15.5	4			MS-Nat #52	57	0.5	0.5	1	1	4.5	3.5	1	13	1			MS-Nat #52	59	2	0.5	5	7	6	3	4.5	13	1.5
	MS-Nat #53	34	0	0.5	0	0	0	0	0	0.5	0.5			MS-Nat #53	21.5	0	0	0	0	1	0.5	0	1	0			MS-Nat #53	22.5	0	1	0.5	0	0	2	0.5	1.5	0.5
	MS-Nat #54	30.5	0.5	32.5	2	-0.5	1	1	1	3.5	5.5			MS-Nat #54	23.5	0.5	17	0.5	-0.5	0.5	0	0	1	2			MS-Nat #54	18	0.5	21.5	3.5	-0.5	1	2	1.5	4.5	6
	MS-Nat #55	20	0	4	8	16	34	15	20.5	33.5	10			MS-Nat #55	37.5	0	2	4	17	21.5	12	18	25	11			MS-Nat #55	22.5	0	2	2.5	10.5	16	8.5	9	22.5	6
	MS-Nat #56	40.5	0	1.5	1	0	4	3	2	11.5	2.5			MS-Nat #56	25.5	0	2.5	0	1	3	2	5	8	2			MS-Nat #56	23	0	2	1.5	0.5	3.5	4	3	9	2.5
	MS-Nat #57	58	0	0	1	0	2.5	0	0	1.5	2.5			MS-Nat #57	28.5	0	0	0.5	0	2	0.5	0.5	0	1			MS-Nat #57	25	0	0	4	0	1.5	0	0	7	4
	MS-Nat #58	74	0	1	2	1.5	1.5	3.5	3	1	3			MS-Nat #58	34.5	1.5	0	-1	-1	0	1.5	-0.5	2	-0.5			MS-Nat #58	33.5	0.5	3.5	2	2	5	1.5	3.5	4.5	3.5
	MS-Nat #59	58	0.5	4	8	15	34	30.5	28.5	27.5	10			MS-Nat #59	33.5	1	2	0	10.5	26	15.5	14	9	4.5			MS-Nat #59	33	1.5	7	4	12.5	35	25.5	24	20	6.5
	MS-Nat #60	15	0	0	1	0	0	0	0	0.5	6.5			MS-Nat #60	14	0	0	0.5	0	0.5	0	0	1	3.5			MS-Nat #60	7	0	0	0.5	0	0	0	0	1	2.5
	MS-Nat #61	6.5	0	0	0.5	0.5	0.5	0.5	1	0	1			MS-Nat #61	9	0	0	0.5	0.5	2	1.5	2	0	3			MS-Nat #61	3.5	0	0	1	1	0.5	0.5	1.5	1	2.5
	MS-Nat #62	60.5	0	1.5	2.5	3	4.5	3.5	2.5	2.5	4			MS-Nat #62	47.5	0.5	0.5	1	0.5	2.5	5	1.5	3	2			MS-Nat #62	33	0	1	0.5	1	5.5	3.5	3.5	2	2
	MS-Nat #63	123	0.5	3.5	16	11	10.5	8.5	17	9.5	10			MS-Nat #63	112	0.5	5.5	11.5	14.5	8.5	8.5	17	9.5	8.5			MS-Nat #63	99.5	1	7.5	14	27.5	20	21.5	28.5	14.5	14
	MS-Nat #64	86	0	1	17.5	3	7	6.5	4	9	20			MS-Nat #64	83	0	1.5	13	3	3	5.5	2	11.5	15.5			MS-Nat #64	67	0	4.5	20.5	6	7.5	13.5	7.5	11	10.5
	MS-Nat #65	39	0	3	15	23	42.5	8.5	20.5	20	15			MS-Nat #65	40	1.5	1	4.5	16.5	14.5	6.5	10	12.5	10			MS-Nat #65	29	0.5	4	8	19.5	18.5	15	15	14.5	10.5
	MS-Nat #66	28	0	0	3.5	0.5	1	0	0	7	6.5			MS-Nat #66	17.5	0	0	0.5	1	1	0.5	1.5	3	2.5			MS-Nat #66	13.5	0	0	2.5	0.5	0.5	0	0	4.5	3
	MS-Nat #67	24.5	0	0	1.5	1	2	0.5	0.5	9	4			MS-Nat #67	43	0	0.5	1.5	2	6	2	2.5	10	1			MS-Nat #67	21.5	0	0	4.5	1	5.5	0.5	0.5	5.5	2
	MS-Nat #68	49.5	0	13	13.5	0	4	3	2.5	6.5	8.5			MS-Nat #68	60.5	0.5	12	11	1.5	5.5	8	3	6	4			MS-Nat #68	40	0.5	8	9.5	2	5	11.5	3	6.5	5.5
	MS-Nat #69	39.5	0	0	0.5	0	0	0.5	0	4.5	0.5			MS-Nat #69	19.5	0	0	0	0	1	0	2	2	0			MS-Nat #69	14.5	0	0	1.5	0	1.5	0.5	0	1	0
	MS-Nat #70	33	0	0.5	1	0.5	0	1.5	0.5	2	1			MS-Nat #70	26.5	0.5	0.5	0	0	1	4	0	1.5	1.5			MS-Nat #70	14	0	1	0.5	0	1	1.5	1	3	1.5
	MS-Nat #71	14.5	0.5	-0.5	1	-0.5	-0.5	-0.5	0	-0.5	0			MS-Nat #71	10.5	0	0.5	1	0	0	0	0	0	0.5			MS-Nat #71	19	0	0.5	4.5	1	4	0.5	1.5	0	0.5
	MS-Nat #72	4.5	0	0.5	0	0	1	0	1	4.5	0.5			MS-Nat #72	2	1	-1	0	-0.5	1	-1	-0.5	2.5	-1			MS-Nat #72	1.5	0	0	0.5	0	3	0	1	3	1
	MS-Nat #73	2.5	0	0	0	0	0	0	0	0	0			MS-Nat #73	1	0	0	0	0	0	0	0	0.5	0			MS-Nat #73	1.5	0	0	1.5	0	0.5	0	0	0	0.5
	MS-Nat #74	42.5	1	0.5	2	0	2.5	1	1.5	8	0.5			MS-Nat #74	38.5	0.5	0	0.5	2.5	1	2	0	2.5	0.5			MS-Nat #74	20.5	0	1	2	3	3	2.5	0.5	2.5	1
	MS-Nat #75	11.5	0	1	3.5	3.5	5.5	7.5	3.5	7	2			MS-Nat #75	11.5	0	1.5	1	4.5	4	3.5	2	7	1.5			MS-Nat #75	6	0	1.5	1.5	5	6.5	6.5	1.5	4	2
	MS-Nat #76	59	1.5	0	8	-0.5	9	19.5	0.5	5.5	9			MS-Nat #76	45	0.5	1	2.5	0	3	10.5	1.5	1.5	6			MS-Nat #76	34.5	1	1.5	6.5	1.5	7.5	11	2	6.5	2
	MS-Nat #77	52.5	0.5	7.5	0.5	1.5	2.5	0	-0.5	0.5	0			MS-Nat #77	47.5	0.5	5.5	3.5	1	2.5	0	0.5	0.5	-0.5			MS-Nat #77	45	0.5	7.5	0.5	1.5	4.5	0.5	0.5	0.5	0.5
	HC #10	22.5	0	0	0	0	0	0	0	0.5	0.5			HC #10	18.5	0	0	0	0	0	0	0	0	1			HC #10	16.5	0	0	0.5	0	0	0	0	1	0.5
	HC #11	40.5	0.5	0	8	3.5	7.5	6	0.5	8.5	0.5			HC #11	30	0	0.5	1.5	2	2	3	1.5	1.5	1			HC #11	39	0	1.5	7	3.5	4.5	9	5	4	3
	HC #12	7	0	0.5	1	0	0.5	0	0	0	0			HC #12	3	0	0.5	0	0	0.5	0	0	0.5	0			HC #12	2	0	0.5	0.5	0	0	0	0	0	0
	HC #13	28	0	0	0.5	0	0	0	0	0	0.5			HC #13	19	0	0	0.5	0.5	0.5	0	0.5	0	0.5			HC #13	20	0	0	0.5	1	0.5	0.5	0	1.5	0.5
	HC #14	50	0	0	4	0.5	0.5	0.5	0	3	2			HC #14	27.5	0	0	1.5	0	0	0.5	0.5	0.5	1			HC #14	18.5	0	0	2	0	2	0	0	0.5	1
	HC #15	9	0	0.5	1.5	0	0	0	0	0	0			HC #15	1	0	1	0.5	0	0	0	0	0.5	1.5			HC #15	0	0	0.5	1	0	0	0	0	0	1
	HC #16	27	0	25	0	0	0	0	0	0.5	0			HC #16	8.5	0	4.5	0	0	0	0	0	0	0.5			HC #16	11	0.5	4	1	-0.5	-0.5	0	-0.5	0	1.5
	HC #17	51.5	0	0	0	0	0	0	0	1.5	0			HC #17	10	0	0.5	0	0	0	0	0	0	0.5			HC #17	11.5	0	0	0.5	0	0	0	0	0	0.5
	HC #18	6.5	0	0.5	7	0	0	1	0	2.5	1			HC #18	4	0	1	3	0	0.5	0.5	0	2.5	0.5			HC #18	2.5	0	-0.5	1	0	0.5	0.5	0	1	1
	HC #19	12	0	1	1	0	0	0	0	0	1.5			HC #19	6	0	0	2	0	0	0	0	1	1			HC #19	2	0	1	2	0.5	0.5	0	0	3	0
	HC #20	29.5	0	0	2	0.5	0	0	0	0.5	2.5			HC #20	18	0	0	1	0.5	0	1.5	0	2	1			HC #20	16.5	0	0	1.5	0	0	0	0.5	2	1
	HC #21	55	0	0.5	7	0.5	3.5	2.5	1	4	1			HC #21	30	2	-0.5	0.5	-1.5	-1.5	-1	1	-1	-2			HC #21	32.5	0	0.5	3	0	5.5	2.5	2.5	3	0
	HC #22	32.5	0	0	1.5	0.5	1	1.5	0.5	0.5	1			HC #22	27	0	0	0.5	0	1.5	0.5	0.5	0.5	1			HC #22	15	0	0	4	0	0.5	1	0.5	1.5	0.5
	HC #23	56	0.5	3	3	-0.5	2.5	0.5	-0.5	0	0			HC #23	13.5	0.5	1.5	0.5	-0.5	1	-0.5	0	-0.5	0.5			HC #23	9.5	1	4.5	2	-1	2	-0.5	0	0.5	1
	HC #24	40	0	2.5	9	0	10	4	4	4.5	3.5			HC #24	7.5	0.5	0.5	1.5	0.5	4	0	0	0	-0.5			HC #24	4.5	0	0.5	1.5	0.5	5	2	1	1	1
	HC #25	2.5	0	0	0	0	0	0	0	0	0.5			HC #25	2	0	0	0	0	0	0	0	0	0.5			HC #25	1	0	0	0	0	0	0	0	0	0
	HC #26	33.5	0	0	0.5	0	0	0	0	0.5	0			HC #26	20	0	0	0	0	0	0.5	0	0.5	0			HC #26	19	0	0	0	0	0	0	0	0.5	0
	HC #27	27	0	0	1	0	0	0	0.5	0.5	0.5			HC #27	8.5	0	0	0	0	0	0	0.5	0	0			HC #27	5	0	0	0.5	0	0.5	0	0.5	0	0
	HC #28	3.5	0	0	0	0	0	0	0	0	0.5			HC #28	6	0	0	0	0	0.5	0	0	0	0.5			HC #28	1.5	0	0	0	0	0	0	0	0	0
	HC #29	47	0	0	0.5	0	0	0	0	0	0.5			HC #29	19.5	0	0	0	0	0	0	0	1.5	0			HC #29	16	0	0	0	0	0	0	0	0.5	1
	HC #30	16	0	0	0	0	1	0	0	0.5	0.5			HC #30	14.5	0	0	0.5	0	0	0.5	0.5	0.5	0			HC #30	12.5	0	0	1	0.5	0	1.5	0	2	0.5
	HC #31	51.5	0	0	1	0	1	0.5	0	0.5	0			HC #31	34.5	1	-1	-0.5	-1	-0.5	-0.5	-0.5	-0.5	-1			HC #31	35	0	0	1.5	0.5	1	0.5	0.5	2.5	0
	HC #32	37.5	0	0	6	0	3	1.5	0	3.5	4.5			HC #32	19	0	0	1	0	0.5	1	0	3	0			HC #32	20.5	0	0	2.5	0	3	2.5	0	1.5	0.5
	HC #33	62.5	1	1	-0.5	-1	-0.5	-1	0.5	0	-1			HC #33	31	2	-1.5	-2	-1.5	-2	-2	-1.5	-1	-1.5			HC #33	34	0	0.5	0	0.5	0	0	2	0.5	0.5
	HC #34	1	0	0	0	0	0	0	0	0	0.5			HC #34	0	0	0	0	0	0	0	0	0	0			HC #34	0.5	0	0	0	0	0	0	0	0	0
	HC #35	3.5	0	0.5	1	0.5	0.5	0	0	0	2			HC #35	5	0.5	0	0	0	0	0	1	-0.5	0			HC #35	5	0	0.5	1	0.5	0	0	0	0	1
	HC #36	4.5	0	0	0	0	0	0	0	0	0			HC #36	3.5	0	0	0.5	0	0	1	0.5	0	0			HC #36	0	0	0	0.5	0	0	0.5	0	0	0
	HC #37	42.5	0	7	4.5	0	2	2	0	2	0.5			HC #37	43	0	6	4.5	0	3.5	0.5	0	1.5	2			HC #37	26	0	4.5	1.5	0	2.5	0	1	1	0.5
Figure S2 B
IFNg+IL-22 delta-SFUs		Antigen											IFNg+IL-17A delta-SFUs		Antigen											IL-22+IL-17A delta-SFUs		Antigen
		Anti-CD3	Negative Control (RAW)	CMV	FABP7	PROK2	RTN3	SNAP91	MOG	MBP	PLP				Anti-CD3	Negative Control (RAW)	CMV	FABP7	PROK2	RTN3	SNAP91	MOG	MBP	PLP				Anti-CD3	Negative Control (RAW)	CMV	FABP7	PROK2	RTN3	SNAP91	MOG	MBP	PLP
	MS-Un #1	91	0.5	0	-0.5	2.5	12.5	4.5	5	12.5	3			MS-Un #1	28	0.5	0	-0.5	-0.5	4.5	0.5	1	0	1			MS-Un #1	44.5	0.5	1	3.5	1	2.5	0	0.5	5.5	8.5
	MS-Un #2	162	0	0	5.5	0	1.5	2.5	0.5	1.5	1			MS-Un #2	20.5	0.5	-0.5	-0.5	-0.5	-0.5	-0.5	-0.5	1	-0.5			MS-Un #2	39	0.5	-0.5	-0.5	0	2	0.5	-0.5	2	-0.5
	MS-Un #3	36	0	0	0.5	0	0	0	0	8	0.5			MS-Un #3	14	0	0	0	0	1	0	0	0	0			MS-Un #3	23.5	0	0	3	0.5	0.5	0	0	0	1
	MS-Un #4	119.5	0	0	6.5	1	4	0.5	0.5	2	2.5			MS-Un #4	10	0	0	0.5	0	1	0.5	0	0	0			MS-Un #4	27	0	0	2.5	0	3	0	0.5	0.5	0
	MS-Un #5	185	0	1.5	3	1	3.5	1.5	1	2.5	5.5			MS-Un #5	62	0.5	0	-0.5	-0.5	0	1	1	0.5	1			MS-Un #5	170.5	1	2	1	5	4.5	3.5	1.5	6	4
	MS-Un #6	19	0	1.5	2	0	2	1.5	0	2.5	2			MS-Un #6	6.5	0	0	1	0	0	0	0	0	0.5			MS-Un #6	11.5	0	2.5	1	0	2.5	1.5	1	0.5	0.5
	MS-Un #7	19	0	1	0	0	0.5	1	2.5	5.5	1			MS-Un #7	2.5	0	0	0	0	0	0	0	0	0			MS-Un #7	4	0	0	0	0.5	0	0	1	0	0
	MS-Un #8	15	0	0.5	0	0.5	1	0.5	0.5	1	0			MS-Un #8	2	0	0	0	0.5	0	0.5	0	0	0			MS-Un #8	6.5	0	0	0	0	0	0	0	1.5	0.5
	MS-Un #9	188.5	1	5.5	19	1.5	10.5	5	3	5.5	20.5			MS-Un #9	23.5	0	3	8	2	2.5	4.5	3	1	4.5			MS-Un #9	72.5	1.5	4.5	10.5	5.5	2	1.5	5.5	4.5	12.5
	MS-Un #10	8.5	0	0	0.5	0	0	0	0	0	0			MS-Un #10	1	0	0	0	0	0	0	0	0	0			MS-Un #10	9	0	0.5	0	0.5	0	0.5	0	0.5	0
	MS-Un #11	21.5	0	0	0	0	0	0	0	0	0.5			MS-Un #11	1.5	0	0	0	0	0	0	0	0	0			MS-Un #11	9.5	0	0	0	0	0.5	0	0	0	0
	MS-Un #12	37	0	2.5	1	0.5	1	0	0.5	0	0.5			MS-Un #12	17	0	0.5	0	0.5	0	0	0	0	0.5			MS-Un #12	30.5	0.5	4.5	1	1	1.5	-0.5	2.5	-0.5	2.5
	MS-Un #13	45.5	0	5	0	0	0	0	1	0.5	0			MS-Un #13	16.5	0	0.5	0	0	0	0	0	0	0			MS-Un #13	27	0	3	0	0.5	1	1	0	1	0
	MS-Un #14	49.5	0	0	0.5	1.5	1	0	1	0.5	0.5			MS-Un #14	20.5	0	0	0	0	0	0	0.5	0	0.5			MS-Un #14	61	0	2	2	2.5	0.5	4	1	0.5	2
	MS-Un #15	111	0	3	3.5	0	1.5	1.5	2.5	1	1.5			MS-Un #15	21	0	0	0	0	0.5	0	0	0	1			MS-Un #15	41.5	0	0.5	1	0	3	0.5	4	0.5	2.5
	MS-Un #16	3.5	0	0.5	0	0.5	0	0	0	0	0			MS-Un #16	1	0	0	0	0	0	0	0	0.5	0			MS-Un #16	8.5	0	0	0	0	0.5	0.5	0.5	0	0.5
	MS-Un #17	6	0	1	0.5	0	0.5	0	2	2	2			MS-Un #17	1	0	0	0	0	0.5	0	0.5	1	0			MS-Un #17	4.5	0.5	2	2	3	1	2	6	3	2.5
	MS-Un #18	45	0	4	2	1.5	2.5	8.5	4	1.5	4.5			MS-Un #18	12	0	0	0	2.5	1	1	0	1	1.5			MS-Un #18	30	1.5	2	-1	0.5	0	0.5	1	-1	1
	MS-Un #19	54.5	0	3	5	4	4	3.5	2.5	6	8			MS-Un #19	16	0	2.5	3	1	1.5	1.5	1	2.5	4			MS-Un #19	16	0.5	6	3.5	5.5	3	5.5	3	6	2.5
	MS-Un #20	112.5	0	11.5	1	6.5	4	3	10.5	3	7.5			MS-Un #20	8	1.5	0	-0.5	-1	-1.5	-0.5	0.5	-1	0.5			MS-Un #20	37.5	0.5	6	1	3.5	-0.5	2	3.5	1	0
	MS-Un #21	44	0.5	0	2	0	4.5	1.5	1	1.5	0.5			MS-Un #21	5.5	0.5	0	-0.5	-0.5	-0.5	-0.5	-0.5	-0.5	-0.5			MS-Un #21	28.5	0	0.5	0.5	1	1	1	2	1	1
	MS-Un #22	124.5	0	1	3	5.5	7	5.5	8	5.5	8			MS-Un #22	16	0	1.5	0	5	1	3	2.5	1	3			MS-Un #22	65.5	0	2	2	8	4	4.5	10.5	4.5	4.5
	MS-Un #23	54.5	0	0	0	0	0	0	0	1	0.5			MS-Un #23	17	0	0.5	0.5	0	1	0	0	0	1.5			MS-Un #23	18	0	0	1	0	2	0	0	1.5	2
	MS-Un #24	111.5	0	0.5	17	0	3.5	16	2	11	12.5			MS-Un #24	27.5	0	0	2.5	1.5	1	3.5	0	4	3			MS-Un #24	63	0	2.5	16	1.5	19	25	11	21	12
	MS-Un #25	63	0.5		1.5	0	0	0						MS-Un #25	35.5	0.5		1.5	0.5	0	0						MS-Un #25	63	0		6.5	2	4	1.5
	MS-Un #26	71.5	0	12.5	1	2	0.5	0	3	4.5	3			MS-Un #26	21.5	0	2.5	1	1.5	1	0	4	3.5	1			MS-Un #26	59.5	0	7	1.5	1	3.5	0	6	5.5	3.5
	MS-Un #27	76	0	-0.5					-0.5	1.5	2.5			MS-Un #27	24	0	0					0	1.5	0			MS-Un #27	43.5	0	0					1.5	5	10.5
	MS-Un #28	60.5	0	13.5	1	1	3	3.5	2.5	0	1			MS-Un #28	31	0	3	0	0	2.5	1	3	1.5	1			MS-Un #28	31	0	3.5	1	1.5	5.5	2.5	3	1	3.5
	MS-Un #29	136.5	0	0	1	0	0.5	0	0	0	10			MS-Un #29	36.5	0	0	0	0	1	0	0	1	1.5			MS-Un #29	80.5	0	0	5	0	7	0.5	0	12.5	14
	MS-Un #30	95.5	0	69.5	9	24	12.5	9.5	3.5	17.5	16.5			MS-Un #30	26.5	0	3.5	1.5	6.5	5.5	3	0.5	6.5	2.5			MS-Un #30	71	0	24.5	12	18	17	13	3.5	19	8.5
	MS-Un #31	105	0	6.5	10.5	1	5.5	2	0.5	2	11			MS-Un #31	41.5	0	3	2.5	1.5	0	2.5	0	0	3			MS-Un #31	89.5	0.5	3.5	12.5	5	5	0.5	3.5	5	7
	HC #27	29	0.5	2	0	0	0.5	9.5	0	0.5	2			HC #27	4	0	0	0	0	0	0	0	0	0			HC #27	11.5	0	0	0	0	0	0	0	0.5	0
	HC #26	135	0.5	2	7.5	-0.5	5	0.5	0	1.5	8.5			HC #26	65	0	0.5	2.5	0	0	0	0	0	0.5			HC #26	113	0.5	1.5	18.5	-0.5	11.5	-0.5	0.5	3.5	12
	HC #25	17.5	0	0	0	0	0	0.5	0	0	0			HC #25	6.5	0	0.5	0	0	0	0	0	0	0			HC #25	8.5	0	0	0	0	0	0	0	0	0
	HC #24	89.5	0	4.5	3.5	1	6	2.5	2.5	5	7.5			HC #24	9	0	0	2.5	0	1.5	0.5	0	1	1			HC #24	7	0	3	2	0	2.5	1.5	2.5	2.5	3.5
	HC #28	75.5	0	0	0	0	1	0.5	0.5	1.5	0.5			HC #28	15.5	0	0	0	1	1.5	0.5	0.5	0	0.5			HC #28	48.5	0.5	0.5	-0.5	-0.5	-0.5	-0.5	-0.5	0	0.5
	HC #29	59	0	0	0	0	0	0	0	1	0			HC #29	29.5	0	0	0	0	0.5	0	0	0	2			HC #29	35.5	0	0.5	0	3	0	0	0	0	1
	HC #30	33	0	0	0	0	0.5	0	0	0.5	0			HC #30	14.5	0	0	0	0	0	0	0	0	0			HC #30	11.5	0.5	0	1.5	-0.5	-0.5	0	0.5	0	0.5
	HC #31	72.5	0	0	0	0.5	0	0	0	0.5	1			HC #31	31.5	0	0.5	1	0.5	0	0	0	0	1.5			HC #31	60	0	0	4	0	1.5	1	0	1.5	2.5
	HC #32	48	0	0	6	0	11	4.5	0	5.5	7.5			HC #32	10.5	0	0	0.5	0	0	1	0.5	0	0.5			HC #32	28	0.5	-0.5	5	-0.5	7	7	0	1.5	2.5
	HC #33	123	0	0	0	0	0	0	1	1.5	0.5			HC #33	16.5	0	0	0	0	0	0	0.5	0.5	0			HC #33	35	0	1.5	1	0.5	0.5	1.5	0.5	0.5	0.5
	HC #34	32	0	0	0	0	0	0	0	2.5	1.5			HC #34	7.5	0	0	0	0	0.5	0	0	0.5	2			HC #34	16	0	0	0	0.5	1	0	0	2	3
	HC #38	44.5	0	0	3	0	1	1	0	3.5	0.5			HC #38	21.5	0	0	1	1	0.5	0.5	1	1	0			HC #38	35	0	0	1.5	2.5	3.5	2.5	2	5.5	2
	HC #39	25.5	0	0	1	0	0	0	0	1	4.5			HC #39	10.5	0.5	0.5	0.5	0	-0.5	0.5	-0.5	-0.5	0			HC #39	14	0	0	0.5	0.5	0.5	0	0	0.5	2
	HC #23	100.5	0	1	1	0.5	0	1	1	0	6.5			HC #23	15	0	0.5	0	0.5	0	0	0.5	0	0			HC #23	27	0	3	3	0.5	0.5	2	1	3	6.5
	HC #22	58.5	0	0.5	3	0.5	1	0	0.5	2	7.5			HC #22	23.5	0	0	1	0.5	1	0	1.5	0.5	2			HC #22	25	0	0.5	2	1	0.5	0	1	1	6
	HC #21	96	0	-0.5	10	0	3	4.5	2.5	1	6			HC #21	19.5	0	-0.5	2	0	0.5	1	0.5	0.5	1			HC #21	26.5	0	0	14.5	1	4	5	3.5	2.5	3
	HC #16	57	0	1	0	0	0.5	3.5	0.5	0	3			HC #16	7.5	0	0	0.5	0	0	0	0	0	0.5			HC #16	13	0	3	3	1.5	0.5	1.5	0	2.5	2.5
	HC #15	68.5	0	0	0	1	1.5	0.5	0	0	1			HC #15	9.5	0	0	0	0	0.5	0	0	1	3.5			HC #15	63.5	0	0	0.5	0.5	0.5	1	1	1	5
	HC #40	59.5	0	0	2.5	0	0.5	0.5	0.5	1	5			HC #40	18	0	0.5	0.5	1	1	1.5	1	1	2			HC #40	9	0	1	2.5	0	2.5	4	0	0	2
	HC #35	1	0	0	0	0.5	1	1	0	0	1.5			HC #35	0.5	0	0	0	0	0.5	0	0	0	1			HC #35	5	0	0	1	0	0.5	0	0	0.5	1.5
	OND #1	43.5	0	0	0.5	0	0	0	0.5	0	1			OND #1	26	1	-1	-0.5	-1	-1	-1	-1	-1	-1			OND #1	28.5	0	0	2.5	0.5	1	2.5	0.5	1	0
	OND #2	7	0	0	2	0	0	0.5	0	0	0			OND #2	4.5	0	0	0	0	0	0	0	0	1			OND #2	6.5	0	0	0.5	0	1	3	0	1.5	0.5
	OND #3	9.5	0	0	1.5	0.5	0	0	0.5	0.5	0			OND #3	2.5	0	0	0	0	0	0	0	0	0			OND #3	6.5	0	0	1	0.5	0.5	0.5	0.5	0	0
	OND #4	1	0	0	0	0	0	0	0	0	0			OND #4	0	0	0	0	0	0	0	0	0	0			OND #4	0.5	0	0	0	0	0	0	0	0	0
	OND #5	22.5	0	0.5					1.5	0.5	0.5			OND #5	8	0	1					1	0	0.5			OND #5	8.5	0	2					2	2.5	0.5
	OND #6	22	0	0	4	0	1	0	0	0	0			OND #6	0.5	0	0	0	0	1	0	0	0	0.5			OND #6	22	0	0	4.5	3	8.5	0	0	0	0
	OND #7	39	0	-0.5	-0.5	-0.5	-0.5	-0.5	-0.5	1.5	0.5			OND #7	9.5	0	0.5	0	0	0	0	1	0	0.5			OND #7	19	0	1.5	0.5	0.5	0.5	0	1	1	1
	OND #8	47	0	0	-1	-1	-1	-1	1	2	2.5			OND #8	29	0	0.5	-0.5	0.5	-0.5	-0.5	3	0	2			OND #8	16.5	0	0	1	0.5	1	0.5	0.5	1	2.5
	OND #9	54.5	0	0	0	0	0.5	0	2	1.5	11			OND #9	29.5	0	2	0	0	0	0.5	3.5	7	5			OND #9	56	0	0	0	0	0	0.5	4	7	3.5
	OND #10	61	0	0	2	0.5	1.5	0	0	0	0			OND #10	32.5	0	0	0	0	0	1	0	0	0			OND #10	53.5	0	0	2	0.5	1	2.5	0.5	0	1
	OND #11	75.5	0	0	0	1	0	0	0	0	0			OND #11	28	1.5	-1	-1.5	-1.5	-1.5	-1	-1	-1.5	-1.5			OND #11	28	0	0	0	0	0	0	0	2	0
	OND #12	109	0	0	0	0	2	0	0	0	3.5			OND #12	39	0	0	0	0	0.5	0	0	0	1.5			OND #12	68.5	0	0.5	0	0	0	0	0	2	12.5
	OND #13	36	0.5	150.5	6.5	2	6.5	6	-0.5	0	10.5			OND #13	15.5	1.5	4.5	2.5	2	2.5	-1	-1	5	3.5			OND #13	40.5	0	25	6	5	5	3.5	1	3.5	3.5
	OND #14	23.5	0	0.5	1	0	0.5	0	0	2	1.5			OND #14	8	0	0	0.5	0	1	0	0	0	0			OND #14	16.5	0	0.5	6	0.5	3.5	0	0	1.5	5.5
	OND #15	72	0	1.5	7.5	12.5	3.5	8	0.5	8.5	6			OND #15	21	0.5	2.5	3.5	8	2	1	1	5	1.5			OND #15	49.5	0.5	0	2	13.5	1	6	2.5	11	4
	OND #16	92.5	0	0	0.5	1	4	3.5	1	4	8.5			OND #16	58.5	0	1.5	0.5	2	0.5	1	2	3	1.5			OND #16	116	0	2	6.5	4.5	8	8.5	1	10.5	7
	OND #17	26.5	0	0.5	1	0.5	0	0	1	0	2			OND #17	9.5	0	1	0	0	0.5	0	0	0	0			OND #17	17	0	0	0	1	1	1	0	1	1.5
	OND #18	42.5	0	0.5	2	0	4	1.5	1.5	2	4			OND #18	19	0	0	0	0	1	0	1.5	0.5	2.5			OND #18	34	0	0	1	0	2.5	0.5	0.5	3.5	5.5
	OND #19	156.5	0	0.5	2.5	0.5	3.5	0.5	0	0	4.5			OND #19	58	0	0	0.5	0.5	0.5	0	0	1.5	1.5			OND #19	69	0.5	0.5	11.5	5	9.5	3.5	-0.5	10	15.5
																												16.5	0	0	0.5	0	0	0	0	1	0.5
																												39	0	1.5	7	3.5	4.5	9	5	4	3
																												2	0	0.5	0.5	0	0	0	0	0	0
																												20	0	0	0.5	1	0.5	0.5	0	1.5	0.5
																												18.5	0	0	2	0	2	0	0	0.5	1
																												0	0	0.5	1	0	0	0	0	0	1
																												11	0.5	4	1	-0.5	-0.5	0	-0.5	0	1.5
																												11.5	0	0	0.5	0	0	0	0	0	0.5
																												2.5	0	-0.5	1	0	0.5	0.5	0	1	1
																												2	0	1	2	0.5	0.5	0	0	3	0
																												16.5	0	0	1.5	0	0	0	0.5	2	1
																												32.5	0	0.5	3	0	5.5	2.5	2.5	3	0
																												15	0	0	4	0	0.5	1	0.5	1.5	0.5
																												9.5	1	4.5	2	-1	2	-0.5	0	0.5	1
																												4.5	0	0.5	1.5	0.5	5	2	1	1	1
																												1	0	0	0	0	0	0	0	0	0
																												19	0	0	0	0	0	0	0	0.5	0
																												5	0	0	0.5	0	0.5	0	0.5	0	0
																												1.5	0	0	0	0	0	0	0	0	0
																												16	0	0	0	0	0	0	0	0.5	1
																												12.5	0	0	1	0.5	0	1.5	0	2	0.5
																												35	0	0	1.5	0.5	1	0.5	0.5	2.5	0
																												20.5	0	0	2.5	0	3	2.5	0	1.5	0.5
																												34	0	0.5	0	0.5	0	0	2	0.5	0.5
																												0.5	0	0	0	0	0	0	0	0	0
																												5	0	0.5	1	0.5	0	0	0	0	1
																												0	0	0	0.5	0	0	0.5	0	0	0
																												26	0	4.5	1.5	0	2.5	0	1	1	0.5

## Sheet: Figure S3 Data
Figure S3 A	% IIL-22+ of CD4+ - Background adjusted											% IL-17A+ of CD4+ - Background adjusted											% IFNg+IL-17A of CD4+ - Background adjusted
		aCD3	NC	CMV	FABP7	PROK2	RTN3	SNAP91	MOG	PLP			aCD3	NC	CMV	FABP7	PROK2	RTN3	SNAP91	MOG	PLP			aCD3	NC	CMV	FABP7	PROK2	RTN3	SNAP91	MOG	PLP
	MS-Nat #29	0.0696	-0.0095	0.0596	0.0559	0.0146	0.0048	0.0316	0.0168	0.0523		MS-Nat #29	0.4597	-0.001	0.0422	0.0038	0.023	0.0054	0.0108	0.0169	0.03		MS-Nat #29	0.1247	0	0.0081	0	0	0.0015	0	0.0026	0.0066
	MS-Nat #65	0.0225	0.0024	0.0005	0.0072	0.0093	0.0011	0.0248	0.0156	0.0428		MS-Nat #65	0.2083	0.0034	0.0091	0.0077	0.0188	0.0133	0.0346	0.0234	0.0384		MS-Nat #65	0.0435	0	0.0023	0.0023	0.0071	0.0052	0.007	0.0068	0.0094
	MS-Nat #55	-0.0279	-0.0146	-0.0041	-0.0103	-0.0071	0.0158	0.0125	0.0055	0.0202		MS-Nat #55	0.1617	-0.0481	-0.0392	-0.0382	-0.0305	-0.0286	-0.0206	-0.0138	-0.0265		MS-Nat #55	0.0692	0	0.0013	0.0043	0	0.0028	0.0083	0.0043	0.0072
	MS-Nat #27	0.0587	0.0621	0.0213	0.111	0.0134	0.0196	-0.0247	-0.0239	-0.0076		MS-Nat #27	0.5412	0.0601	0.0162	0.1132	0.0102	0.0173	0.0111	0.0162	0.0196		MS-Nat #27	0.021	0.0014	0.004	0	0	0.0056	0.0025	0.004	0.0026
	MS-Nat #47	0.0897	0.0039	0.0154	0.0621	-0.01	0.0262	0.0763	-0.005	0.0846		MS-Nat #47	0.2482	-0.0002	-0.0032	0.017	0.0024	0.0126	0.022	0.02	0.0289		MS-Nat #47	0.0118	0	0.0014	0	0	0.0042	0.0014	0.0041	0.0014
	MS-Nat #50	0.0201	0.0261	0.0254	0.0534	0.034	0.0318	0.0284	0.0426	0.0591		MS-Nat #50	0.1317	0.0103	0.0725	0.0203	0.0164	0.0087	0.0226	0.0198	0.0403		MS-Nat #50	0	0	0.0015	0.0047	0.0015	0.0015	0.0018	0	0
	MS-Nat #21	0.0046	-0.007	-0.0033	0.059	-0.0062	-0.0066	0.0084	0.0155	0.0357		MS-Nat #21	0.595	-0.0006	0.002	0.0422	0.0047	-0.0023	0.021	0.006	0.057		MS-Nat #21	0.0873	0	0	0.0054	0.0017	0	0.0106	0	0.0085
	MS-Nat #64	0.0252	0.054	0.0101	0.0296	0.023	0.0334	0.0485	0.0551	0.0463		MS-Nat #64	0.3964	0.0037	0.0031	0.0019	0.0064	-0.0043	0.0088	-0.0025	0.0095		MS-Nat #64	0.0126	0.0012	0	0	0.0012	0	0	0	0
	MS-Nat #35	-0.0064	-0.0239	0.0051	0.0526	0.0906	-0.0022	0.002	0.0483	0.0411		MS-Nat #35	0.1265	-0.0026	0.0031	0.0044	0.1132	-0.0002	-0.0048	0.0482	0.0092		MS-Nat #35	0.0188	0	0	0.0024	0	0.0012	0.0012	0	0.0038
	MS-Nat #45	0.0028	-0.0305	-0.0058	-0.0424	0.0051	0.0395	0.0287	0.041	-0.0014		MS-Nat #45	0.1868	-0.0007	0.013	0.0027	0.0138	0.0192	0.0075	0.0243	0.0195		MS-Nat #45	0.0254	0.0016	0.0018	0	0.0017	0.0066	0.0033	0.0032	0.0037
	HC #21	-0.0148	-0.0096	-0.0243	0.0112	-0.0151	-0.0325	-0.0083	-0.0082	0.0443		HC #21	0.1416	-0.0227	-0.0179	-0.0007	-0.0469	-0.0484	-0.0311	-0.0416	0.0058		HC #21	0.0265	0	0	0	0.001	0	0	0	0.0011
	HC #25	0.0155	-0.0021	0.0006	-0.0288	-0.024	-0.022	-0.0206	-0.0026	0.0234		HC #25	0.0594	-0.0184	-0.0325	-0.0456	-0.0396	-0.0368	-0.0483	-0.0398	0.0079		HC #25	0.0375	0	0	0	0	0.0016	0	0	0
	HC #28	0.0401	-0.0041	-0.0035	0.0456	0.0093	0.0675	0.029	-0.0001	0.0129		HC #28	0.3958	-0.0111	-0.0116	0.1154	0.0444	0.0972	0.0446	-0.0044	0.0047		HC #28	0.0422	0	0	0	0	0	0	0.0014	0.0013
	HC #27	0.1667	0.0444	0.018	-0.0094	-0.0361	-0.0427	0.0402	-0.0422	0.0012		HC #27	0.2223	0.1111	-0.0055	0.017	-0.0075	-0.0083	0.1026	-0.0061	0.0382		HC #27	0.035	0	0	0	0	0	0.0022	0	0.0025
	HC #30	0.0109	0.0054	0.0166	0.0086	-0.0032	0.0055	0.0026	0.0096	0.0106		HC #30	0.3486	0.0035	0.0247	0.0041	0.0024	0.0061	0.0071	0.0036	0.0217		HC #30	0.0018	0	0	0	0	0	0	0	0
	HC #31	0.066	-0.0015	0.0836	0.0352	0.0252	0.0356	0.0457	0.004	0.0605		HC #31	0.1287	-0.002	0.0327	0.0151	0.0208	0.0032	0.008	0.0325	0.0197		HC #31	0.0106	0	0.002	0	0	0	0.002	0.0021	0.002
	HC #32	0.0723	-0.0199	0.0013	0.0006	-0.0025	0.0011	0.0019	0.0389	-0.0032		HC #32	0.2035	-0.0056	-0.0061	-0.0062	-0.0083	-0.0018	-0.0015	-0.0041	0.0026		HC #32	0.0181	0	0	0	0	0	0	0	0
	HC #22	0.1191	0.012	0.047	0.0477	0.0115	0.0465	0.0405	0.0377	0.0422		HC #22	0.2435	-0.0093	0.0859	0.0164	-0.0121	0.0098	-0.0135	-0.0096	-0.0003		HC #22	0.0371	0	0	0	0.0016	0	0.0032	0	0.0049
	HC #23	0.0822	0.0022	0.0189	0.0487	0.0122	0.0097	0.0317	-0.0009	0.0511		HC #23	0.2818	-0.0075	0.0027	0.0686	0.0199	0.0011	0.0329	-0.0091	0.0119		HC #23	0.01	0	0	0.0015	0.0016	0	0.0032	0	0.0015
	HC #26	0.1185	-0.013	0.0751	0.0263	0.0053	-0.0015	-0.0001	0.0037	0.039		HC #26	0.4085	-0.0053	0.1456	0.0112	-0.0007	0.013	0.0088	0.0035	0.0236		HC #26	0.0369	0	0.0024	0	0	0	0	0	0.0013
Figure S3 B	% IIL-22+ of CD8+ - Background adjusted											% IL-17A+ of CD8+ - Background adjusted											% GM-CSF of CD8+ - Background adjusted
		aCD3	NC	CMV	FABP7	PROK2	RTN3	SNAP91	MOG	PLP			aCD3	NC	CMV	FABP7	PROK2	RTN3	SNAP91	MOG	PLP			aCD3	NC	CMV	FABP7	PROK2	RTN3	SNAP91	MOG	PLP
	MS-Nat #29	-0.0087	0.0042	-0.003	0.0094	-0.0035	0.0063	0.0085	0.0132	0.0191		MS-Nat #29	0.0036	-0.0046	-0.0004	0.0126	0.0099	0.0084	0.0055	0.006	0.0145		MS-Nat #29	-0.0723	-0.0724	-0.0205	-0.041	0.003	-0.0559	-0.0025	-0.0027	0.0205
	MS-Nat #65	-0.0217	0.0207	-0.0192	0.0204	-0.0158	0.008	0.0261	0.0493	0.0183		MS-Nat #65	0.0164	0.0083	-0.0002	0.0051	0.0055	0.0094	0.0051	0.0104	0.0268		MS-Nat #65	-0.0395	-0.0445	-0.0323	-0.0647	-0.0646	-0.0588	-0.0267	0.0356	-0.0339
	MS-Nat #55	0.1461	-0.015	-0.0098	-0.006	-0.0047	0.0004	-0.0023	0.0261	0.0054		MS-Nat #55	0.1126	-0.0136	-0.0283	0.0078	-0.0163	0.0287	0.032	0.0421	0.0532		MS-Nat #55	-0.2605	-0.1934	-0.213	-0.3562	-0.3154	-0.2608	-0.2785	-0.318	-0.3127
	MS-Nat #27	0.0312	0.0913	0.0201	0.1344	0.0066	0.0192	0.0152	0.0196	0.0144		MS-Nat #27	0.0703	0.0878	0.0028	0.1223	0.0084	0.0109	-0.0119	-0.0118	0.0382		MS-Nat #27	0.0117	0.0971	0.013	0.0889	-0.0255	-0.0104	-0.015	-0.014	-0.0237
	MS-Nat #47	0.0549	0.012	-0.0054	-0.0206	-0.0052	0.0028	-0.0121	-0.0156	-0.0087		MS-Nat #47	0.1411	0.0115	0.0015	0.0021	0.0015	0.0017	0.0083	-0.0019	0.0185		MS-Nat #47	-0.0345	-0.0319	-0.1041	-0.1633	-0.1478	-0.0197	-0.1006	-0.1484	-0.1719
	MS-Nat #50	0.1178	0.0141	0.0214	0.0077	0.0204	0.0247	0.0248	0.0292	0.0379		MS-Nat #50	0.0503	0.0086	0.0419	0.0093	0.0146	0.0142	0.0253	0.0117	0.0214		MS-Nat #50	0.0556	0.0023	-0.0264	-0.0074	-0.0208	-0.0128	0.0123	-0.0179	-0.0199
	MS-Nat #21	-0.0384	-0.0158	-0.0305	-0.0054	-0.0227	-0.0075	-0.0126	0.0041	0.0091		MS-Nat #21	0.2369	0.0002	0.0025	0.0575	0.0045	0.0055	0.019	0.0198	0.072		MS-Nat #21	0.0541	0.0061	0.0049	-0.0051	0.0107	0.001	0.0014	-0.0052	-0.0033
	MS-Nat #64	-0.0704	0.0018	0.0153	-0.0133	-0.0063	-0.0225	0.0021	-0.0383	-0.0097		MS-Nat #64	0.0611	-0.0001	-0.0005	0.0149	0.0117	-0.0138	-0.0014	-0.0106	0.027		MS-Nat #64	-0.0007	-0.0058	0.0202	-0.0072	0.0179	0.0012	0.0037	-0.0197	0.024
	MS-Nat #35	-0.0096	0.0188	0.0185	0.0297	0.0901	0.0091	0.0182	0.0335	0.0203		MS-Nat #35	0.0173	-0.0024	0.0041	0.02	0.1035	0.0035	0.0015	0.0528	0.0151		MS-Nat #35	0.0315	-0.0096	-0.0059	-0.001	0.0283	0.0094	-0.0111	0.04	0.0072
	MS-Nat #45	0.0027	-0.0255	-0.0055	-0.035	-0.0289	-0.0254	-0.0224	-0.0188	-0.0234		MS-Nat #45	0.0335	-0.0057	0.0033	-0.0102	-0.0104	-0.0056	-0.008	-0.0058	-0.0045		MS-Nat #45	0.0142	0.0312	0.0045	0.0105	0.0096	0.0048	0.0252	0.0089	-0.0137
	HC #21	-0.0021	0.0071	-0.0104	0.0186	0.0165	-0.0098	0.0078	0.0166	0.0371		HC #21	-0.0325	-0.0378	-0.0234	-0.0002	-0.0493	-0.044	-0.0389	-0.0361	-0.0064		HC #21	-0.422	-0.2457	-0.0504	-0.3071	-0.321	-0.4023	-0.3557	-0.3881	-0.2808
	HC #25	-0.0146	-0.0207	-0.0135	-0.0264	-0.0391	-0.0116	-0.02	0.0051	0.0035		HC #25	0.1165	0.0101	-0.0218	-0.0229	-0.0055	-0.0214	-0.016	-0.018	0.0521		HC #25	-0.043	0.042	0.1309	-0.0146	0.0477	0.0418	0.0747	0.0406	0.0831
	HC #28	0.1747	-0.0271	-0.0229	0.0255	0.0084	0.0983	0.0199	-0.0079	-0.0122		HC #28	0.3256	-0.0084	-0.0155	0.0793	0.0224	0.1364	0.0702	0.0076	0.0337		HC #28	-0.167	-0.0551	-0.0675	-0.1291	-0.0555	0.0007	-0.0925	-0.1718	-0.1163
	HC #27	0.0464	0.0735	-0.0045	0.0035	-0.0127	-0.0394	0.0312	-0.0145	0.0265		HC #27	0.0447	0.1162	0	0.0428	-0.0024	-0.0049	0.1252	-0.0023	0.0402		HC #27	0.1282	0.0893	0.0011	-0.0058	0.0298	0.0079	0.1772	-0.0397	0.0884
	HC #30	-0.0053	-0.0145	0.0119	-0.0083	-0.0022	-0.0166	-0.0172	-0.0151	-0.0032		HC #30	0.0213	-0.0048	0.0274	0.0104	-0.0058	-0.0055	0.0057	-0.0092	-0.0011		HC #30	-0.1986	-0.1467	-0.1295	-0.1595	-0.2967	-0.2147	-0.22	-0.1705	-0.2477
	HC #31	-0.0029	-0.0041	0.0069	0.0261	0.0113	-0.0163	0.0045	-0.0005	0.023		HC #31	0.0435	0	0.0234	0.0097	0.0186	0.0236	0.014	0.029	0.0113		HC #31	-0.0113	0.0026	0.035	-0.0137	-0.0072	-0.0048	0.0022	-0.004	-0.0099
	HC #32	-0.0178	-0.0064	0.0054	0.0154	-0.0012	-0.0103	-0.0057	-0.0105	-0.008		HC #32	0.0157	-0.0128	-0.0095	0.0158	-0.0128	-0.0033	-0.0128	-0.0065	0.0071		HC #32	0.0656	-0.0183	-0.0123	-0.0192	0.0043	0.0123	0.0004	-0.0256	-0.0057
	HC #22	0.0008	-0.0043	0.0596	0.0601	0.0514	0.0132	-0.0102	0.0293	0.0378		HC #22	0.0346	0.0339	0.121	0.0697	0.0001	0.0185	0.0117	0.0216	0.0246		HC #22	-0.0357	-0.0611	-0.0182	0.0145	-0.0094	0.0122	-0.0363	0.0417	0.0209
	HC #23	0.2749	0.003	-0.0111	0.0228	-0.0116	0.0053	0.0264	-0.0248	0.0411		HC #23	0.1009	0.0026	0.0023	0.0608	0.0028	0.0046	0.0083	0.0001	0.0102		HC #23	0.0049	0.0928	0.0503	0.0255	-0.0033	0.0436	0.0352	-0.0166	0.0208
	HC #26	0.0683	0.0102	0.0919	0.0182	0.0364	0.0321	0.0191	0.0169	0.0178		HC #26	0.0285	0.0034	0.1058	0.0141	0.0036	0.0114	0.0109	0.0075	0.0174		HC #26	0.1252	0	0.0791	-0.003	0.0114	0.017	0.0445	0.0282	0.0178

## Sheet: Figure S4 Data
	>1 year	Anti-CD3	Negative Control (RAW)	CMV	FABP7	PROK2	RTN3	SNAP91	MOG	MBP	PLP
	MS-Un #23	1120	5.5	1	1	1	8.5	1	1	16.5	10
	MS-Un #24	1079	6.5	-3	157	5.5	31	111	19	65	170.5
	MS-Un #25	1774	4		57	7.5	10.5	12.5
	MS-Un #26	1273	6	340.5	55	29	36	10	50.5	83	125
	MS-Un #27	1616	8	4					5.5	18.5	104
	MS-Un #28	1349.5	2.5	1131	52.5	7.5	41.5	29.5	28.5	27	86.5
	MS-Un #29	1062.5	9	0.5	6.5	1	13.5	1	3.5	6	59.5
	MS-Un #30	1020.5	7	1442.5	138	128	178.5	69	5.5	119	208
	MS-Un #31	1036	11	549	90.5	10	39.5	7	1	8.5	109.5
	MS-Un #1	1457.5	15.5	8	9	5.5	68	16.5	25	155.5	71.5
	MS-Un #8	339.5	3.5	1	11	4	16	1	3.5	43	43.5
	MS-Un #2	1249.5	5.5	8	130	18	79	38	6.5	146	128
	MS-Un #11	1116	10	14.5	19.5	2	12.5	26	6	26	41.5
	MS-Un #3	659.5	6	-1.5	58	1	85	1	1	64.5	79.5
	MS-Un #4	738.5	2.5	1	25	1	13.5	1	2	30.5	24.5
	MS-Un #18	724.5	18	67.5	128	149	136.5	273.5	133	151.5	227.5
	MS-Un #6	295	9	48.5	157.5	22.5	122	94.5	49.5	74.5	107.5
	MS-Un #14	558	4	19.5	68.5	39.5	95	41	29	56.5	109
	MS-Un #15	903	19.5	10	82	1	72.5	19	6	56.5	74
	MS-Un #16	931.5	0	13.5	14	12.5	25.5	17	8.5	9	25
	MS-Un #19	781.5	9.5	135.5	166	101	250	73	96.5	219.5	193.5
	MS-Un #21	366.5	9.5	33.5	105.5	51	108.5	61.5	30	134	179.5
	MS-Un #22	912.5	5.5	9	151	109.5	172.5	110.5	102	183.5	315.5
	<1 year
	MS-Un #5	1217.5	6.5	6	27.5	1	17	7.5	3.5	27.5	58
	MS-Un #7	1027.5	2.5	22.5	13.5	6.5	18.5	8.5	17	26	35
	MS-Un #9	922	7.5	83.5	362.5	65.5	315	54.5	60	195	342
	MS-Un #10	311.5	4.5	5.5	12	18.5	28.5	8.5	4.5	37	18
	MS-Un #12	1022.5	0	258	53.5	40	73.5	14	22	25	74.5
	MS-Un #13	1335.5	7	398.5	5.5	2.5	17	1	7.5	3.5	10
	MS-Un #17	149.5	1	12.5	51.5	22.5	62	36	37	75.5	67
	MS-Un #20	837.5	10.5	58	94	89	92	79	105	101.5	165

## Sheet: Figure S5 Data
Figure S5 A, B, C
Antibodies. Per33 adjusted MFI
	MS-Nat #44	MS-Nat #45	MS-Nat #47	MS-Nat #48	MS-Nat #50	MS-Nat #51	MS-Nat #52	MS-Nat #53	MS-Nat #54	MS-Nat #55	MS-Nat #56	MS-Nat #57	MS-Nat #58	MS-Nat #59	MS-Nat #60	MS-Nat #62	MS-Nat #63	MS-Nat #64	MS-Nat #65	MS-Nat #66	MS-Nat #67	MS-Nat #68	MS-Nat #69	MS-Nat #70	MS-Nat #71	MS-Nat #72	MS-Nat #73	MS-Nat #74	MS-Nat #75	MS-Nat #76	MS-Nat #77			HC #10	HC #11	HC #12	HC #13	HC #14	HC #15	HC #16	HC #17	HC #18	HC #19	HC #20	HC #21	HC #22	HC #23	HC #24	HC #25
FABP71-166	93.28	64.54	106.42	661.84	289.28	264	932.7	431.34	481	603.7	217	191.1	6815.28	227.42	55.98	496.48	97.26	232.14	228.26	218.54	139.28	62.94	75.7	90.82	754.14	206.42	75.84	1051.2	207.14	599.2	210.98			163.66	3221.82	407.7	100	19.54	147.28	974.14	2384.28	1067.42	660.24	33.7	592.56	84.66	667.56	252.56	597.7
FABP71-82	128.28	488.54	511.42	707.84	708.28	719	479.7	1466.34	335	349.7	203	784.1	2615.28	200.42	784.98	1298.48	1507.26	175.14	264.26	664.54	261.28	1187.94	200.7	300.82	536.14	341.42	534.84	579.2	374.14	2036.2	407.98			319.66	476.82	584.7	117	743.54	375.28	238.14	679.28	516.42	443.24	419.7	311.56	514.66	738.56	566.56	441.7
FABP783-166	-31.72	-86.46	-44.58	-81.16	-122.72	-109	-58.3	-230.66	-55	-62.3	-67	-82.9	-501.72	-43.58	-53.02	-160.52	-170.74	-40.86	-71.74	-77.46	-49.72	-114.06	-26.3	-47.18	-102.86	-45.58	-75.16	-67.8	-66.86	-331.8	-74.02			-91.34	-66.18	-81.3	-23	-81.46	-65.72	-54.86	-59.72	-64.58	-53.76	-53.3	-143.44	-83.34	-217.44	-86.44	-68.3
FABP7105-166	13.28	11.54	26.42	0.84	1.28	0	6.7	-78.66	16	-5.3	-3	13.1	-209.72	-3.58	9.98	-27.52	1.26	3.14	-9.74	14.54	31.28	2.94	22.7	14.82	-9.86	-2.58	3.84	20.2	16.14	-86.8	-29.02			-18.34	-31.18	0.7	4	27.54	-9.72	8.14	-1.72	0.42	10.24	7.7	22.56	-16.34	-75.44	5.56	0.7
PROK228-129	-15.72	-62.46	-28.58	-54.16	-79.72	-65	-40.3	-171.66	-30	-29.3	-41	-45.9	-399.72	-14.58	-23.02	-110.52	-88.74	-21.86	-44.74	-41.46	-27.72	-85.06	-19.3	-31.18	-66.86	-31.58	-60.16	-42.8	-38.86	-207.8	-59.02			-67.34	-46.18	-45.3	-7	-68.46	-43.72	-15.86	-41.72	-53.58	-45.76	-38.3	-52.44	-67.34	-114.44	-48.44	-22.3
PROK234-74	-21.72	-62.46	-10.58	-54.16	-85.72	-49	-42.3	-133.66	-34	-49.3	-48	-33.9	-328.72	-25.58	-30.02	-85.52	-110.74	-31.86	-58.74	-47.46	-26.72	-57.06	-17.3	-30.18	-55.86	-34.58	-31.16	-37.8	-40.86	-175.8	-57.02			-61.34	-57.18	-48.3	-14	-41.46	-51.72	-38.86	-39.72	-31.58	-42.76	-36.3	-108.44	-58.34	-170.44	-52.44	-55.3
PROK2106-128	-15.72	-49.46	0.42	-58.16	-56.72	-29	-27.3	-135.66	-24	-34.3	-36	-12.9	-348.72	-15.58	-31.02	-89.52	-101.74	-19.86	-47.74	-40.46	-18.72	-21.06	-12.3	-14.18	-47.86	-24.58	-12.16	-25.8	-26.86	-199.8	-46.02			-43.34	-52.18	-49.3	-17	-9.46	-31.72	-31.86	-18.72	-2.58	-13.76	-26.3	-86.44	-23.34	-162.44	-42.44	-49.3
RTN31-300	134.28	1364.54	4342.42	319.84	52.28	16410	485.7	415.34	-36	2628.7	13916	784.1	4743.28	5660.42	98.98	1120.48	360.26	35.14	93.26	451.54	3289.28	259.94	533.7	9617.82	4571.14	3678.42	19446.8	141.2	3187.14	979.2	2480.98			10549.7	411.82	-30.3	171	1218.54	30.28	580.14	17158.3	15030.4	8072.24	2192.7	147.56	3606.66	113.56	2302.56	64.7
RTN381-217	-13.72	-9.46	-5.58	75.84	107.28	-1	354.7	-88.66	74	985.7	898	2.1	-154.72	18.42	164.98	615.48	-62.74	40.14	89.26	5.54	-5.72	-18.06	309.7	-25.18	22.14	228.42	52.84	131.2	13.14	-27.8	0.98			-39.34	5.82	-11.3	26	-47.46	22.28	361.14	94.28	-18.58	25.24	0.7	33.56	-23.34	-3.44	-27.44	49.7
RTN3256-700	41.28	109.54	23.42	249.84	190.28	117	162.7	221.34	104	77.7	115	80.1	2111.28	143.42	82.98	155.48	173.26	141.14	102.26	156.54	158.28	68.94	20.7	95.82	217.14	78.42	37.84	67.2	155.14	453.2	20.98			144.66	248.82	141.7	40	16.54	140.28	222.14	14.28	119.42	61.24	40.7	2062.56	42.66	1164.56	265.56	425.7
RTN3345-483	-33.72	53.54	-46.58	-76.16	-99.72	-87	254.7	-181.66	50	-36.3	-55	-71.9	-308.72	-32.58	-19.02	-79.52	-23.74	-25.86	1.26	-32.46	0.28	-81.06	-30.3	-46.18	-84.86	179.42	-57.16	-58.8	-55.86	-223.8	17.98			-61.34	-43.18	-72.3	-16	-32.46	-5.72	-28.86	160.28	515.42	-52.76	21.7	1820.56	18.66	-109.44	89.56	394.7
SNAP911-300	426.28	862.54	488.42	1024.84	1259.28	939	784.7	1738.34	748	399.7	507	930.1	4931.28	465.42	674.98	1184.48	1460.26	500.14	651.26	832.54	463.28	1224.94	346.7	505.82	1103.14	460.42	492.84	837.2	842.14	2274.2	374.98			766.66	553.82	1007.7	198	851.54	716.28	850.14	210.28	92.42	433.24	393.7	1476.56	866.66	2535.56	869.56	784.7
SNAP91274-495	109.28	671.54	-2.58	120.84	9.28	85	-4.3	157.34	-6	3.7	20	-23.9	587.28	0.42	-6.02	581.48	147.26	16.14	30.26	-15.46	-21.72	-30.06	3.7	-16.18	-0.86	-12.58	-45.16	12.2	0.14	4.2	-45.02			91.66	65.82	245.7	-9	-52.46	19.28	25.14	58.28	-31.58	24.24	-25.3	30.56	-22.34	275.56	496.56	-13.3
SNAP91274-373	112.28	763.54	44.42	-24.16	0.28	118	0.7	339.34	-6	-24.3	-1	20.1	17.28	-2.58	20.98	80.48	74.26	0.14	39.26	6.54	-5.72	34.94	-6.3	1.82	-16.86	8.42	24.84	17.2	-0.86	109.2	-6.02			77.66	13.82	28.7	-7	3.54	0.28	-19.86	136.28	15.42	2.24	0.7	-34.44	18.66	59.56	525.56	-17.3
SNAP91378-480	27.28	63.54	129.42	144.84	169.28	213	79.7	289.34	66	41.7	25	161.1	763.28	53.42	114.98	243.48	328.26	44.14	64.26	126.54	91.28	284.94	32.7	65.82	92.14	73.42	150.84	145.2	76.14	560.2	95.98			89.66	79.82	185.7	22	212.54	70.28	102.14	64.28	132.42	123.24	74.7	57.56	144.66	194.56	123.56	54.7
SNAP91466-750	78.28	-63.46	48.42	1.84	3.28	243	35.7	981.34	468	814.7	0	262.1	363.28	486.42	210.98	565.48	7.26	7.14	1.26	-17.46	179.28	-83.06	-9.3	56.82	619.14	362.42	-56.16	-45.8	-23.86	200.2	130.98			4.66	142.82	164.7	0	714.54	32.28	30.14	-31.72	-40.58	350.24	281.7	68.56	796.66	271.56	0.56	2358.7
SNAP91481-572	-18.72	-66.46	-10.58	-68.16	-67.72	25	51.7	-112.66	-38	-41.3	5	-28.9	-248.72	678.42	-21.02	-75.52	158.26	-31.86	-17.74	-55.46	-54.72	32.94	-15.3	-40.18	919.14	-39.58	-50.16	-25.8	-51.86	348.2	-53.02			6.66	230.82	-42.3	-13	-51.46	91.28	-43.86	-48.72	15.42	16.24	-45.3	-99.44	-36.34	-105.44	-26.44	-43.3
SNAP91584-691	-1.72	-18.46	3.42	-23.16	127.28	0	-9.3	4.34	8	-9.3	-34	16.1	247.28	-7.58	22.98	143.48	13.26	10.14	-11.74	24.54	343.28	53.94	6.7	56.82	-25.86	12.42	0.84	17.2	-0.86	137.2	472.98			-16.34	12.82	4.7	4	85.54	-7.72	14.14	-21.72	-21.58	-20.76	-4.3	8.56	986.66	31.56	20.56	37.7
SNAP91750-906	77.28	112.54	16.42	186.84	232.28	295	749.7	287.34	106	150.7	3635	542.1	1365.28	991.42	95.98	158.48	186.26	117.14	109.26	134.54	104.28	148.94	13.7	35.82	171.14	156.42	59.84	323.2	318.14	957.2	13.98			126.66	237.82	191.7	942	20.54	782.28	228.14	-23.72	-44.58	112.24	18.7	288.56	117.66	408.56	196.56	180.7
MOG30-247	-21.72	-78.46	-36.58	-53.16	-80.72	-93	-46.3	-184.66	-36	-39.3	-47	-55.9	-311.72	-23.58	-37.02	-123.52	-125.74	-16.86	-47.74	-47.46	-24.72	-27.06	-14.3	-35.18	-52.86	-31.58	-63.16	-34.8	-40.86	-237.8	-56.02			-51.34	-12.18	-44.3	25	-49.46	92.28	-7.86	-45.72	-55.58	-43.76	-33.3	-8.44	-63.34	-103.44	-64.44	-31.3
MBP1-304	-10.72	-61.46	-33.58	-48.16	-73.72	-77	-32.3	-170.66	-30	512.7	-34	-53.9	-330.72	4.42	-19.02	-93.52	-137.74	-11.86	183.26	-33.46	-26.72	-85.06	-14.3	31.82	314.14	-33.58	311.84	-37.8	1.14	-187.8	-58.02			-49.34	-18.18	-45.3	0	-66.46	-10.72	-1.86	-37.72	-48.58	-39.76	89.7	-3.44	-58.34	-23.44	-49.44	-4.3
Buffer	121.28	607.54	611.42	877.84	657.28	863	441.7	1629.34	310	406.7	241	848.1	2307.28	250.42	914.98	1518.48	1778.26	126.14	219.26	728.54	295.28	1258.94	205.7	325.82	572.14	378.42	724.84	534.2	355.14	2514.2	490.98			298.66	99.82	592.7	131	750.54	360.28	125.14	455.28	647.42	555.24	536.7	292.56	547.66	636.56	617.56	580.7
NC-tag	0.28	1.54	64.42	-19.16	18.28	72	9.7	5.34	0	-4.3	0	32.1	0.28	21.42	23.98	40.48	51.26	-4.86	-21.74	1.54	23.28	52.94	0.7	24.82	0.14	0.42	81.84	27.2	8.14	115.2	24.98			7.66	-29.18	-7.3	1	47.54	-1.72	-11.86	28.28	88.42	25.24	11.7	-36.44	26.66	-64.44	8.56	-22.3
Figure S5 C,D
	Bead Assay (Per33 MFI)	ELISA (OD)
MS-Nat #44	134.28	0.41205
MS-Nat #45	1364.54	0.9436
MS-Nat #47	4342.42	1.5838
MS-Nat #48	319.84	0.6114
MS-Nat #50	52.28	0.96115
MS-Nat #51	16410	2.58575
MS-Nat #52	485.7	0.726
MS-Nat #53	415.34	1.49305
MS-Nat #54	-36	1.26845
MS-Nat #55	2628.7	1.4464
MS-Nat #56	13916	2.6579
HC #15	30.28	0.7429
HC #16	580.14	1.9367
HC #17	17158.3	2.29665
HC #18	15030.4	2.1713
HC #19	8072.24	2.18095
HC #20	2192.7	1.45975
HC #21	147.56	1.30455
HC #22	3606.66	1.7196
HC #23	113.56	1.3275
HC #26	14288.1	2.4649
HC #28	1926.42	1.77265
[truncated: 34 more columns]

## Sheet: Figure S6
Figure S6 B	SJLJ CD4+	IFNg						IL-17						IFNg+IL-17								Figure S6 F	SJLJ CD4+	IFNg							IL-17							IFNg+IL-17
Stimulation	Immunization	Mouse #1	Mouse #2	Mouse #3	Mouse #4	Mouse #5	Mouse #6	Mouse #1	Mouse #2	Mouse #3	Mouse #4	Mouse #5	Mouse #6	Mouse #1	Mouse #2	Mouse #3	Mouse #4	Mouse #5	Mouse #6			Stimulation	Immunization	Mouse #1	Mouse #2	Mouse #3	Mouse #4	Mouse #5	Mouse #6	Mouse #7	Mouse #1	Mouse #2	Mouse #3	Mouse #4	Mouse #5	Mouse #6	Mouse #7	Mouse #1	Mouse #2	Mouse #3	Mouse #4	Mouse #5	Mouse #6	Mouse #7
Unstimulated	Unimmunized	1.49	2.13	1.82				4.91	5.36	4.64				0.16	0.42	0.23						Unstimulated	Unimmunized	3.37	2.31	4.16					2.91	2.32	3.43					0.31	0.13	0.26
	NC	1.19	1.34	1.19				6.22	6.65	7.41				0.2	0.27	0.26							FABP7	2.55	1.75	3.4	2.24	1.28	1.29	3.73	4.26	3.28	3.27	3.57	2.72	3.67	3.92	0.27	0.19	0.31	0.2	0.11	0.16	0.3
	PROK2	1.82	2.28	2.57	1.71	2.94	3.16	4.81	4.64	5.09	2.42	5.81	3.82	0.31	0.22	0.51	0.1	0.29	0.09				RTN3	1.59	1.42	1.17	2.9	1.85	1.53	2.15	3.47	3.29	3.37	4.41	3.88	4.22	4.54	0.16	0.11	0.13	0.28	0.19	0.21	0.32
	SNAP91	2.36	2.76	2.7	2.06	2.75	1.39	4.12	4.83	5.65	5.05	6.51	8.62	0.2	0.23	0.44	0.43	0.52	0.41
																						FABP7 stimulated	Unimmunized	2.11	1.94	1.49					2.65	2.6	2.67					0.07	0.11	0.09
NC-Stimulated	Unimmunized	1.56	3.17	3.5				4.37	6.04	5.06				0.17	0.39	0.35							FABP7	11.67	14.87	6.78	8.24	5.12	6.99	3.04	5.99	6.76	9.91	6.24	5.11	6.68	7.67	1.28	2	1.26	0.98	0.71	1.18	0.66
	NC	2.63	2.82	2.96				17.41	9.01	11.26				2.71	1.13	1.64							RTN3	2.17	4.45	4.8	5.5	3.65	4.23	4.47	6.56	5.4	6.94	11.04	6.61	9.32	11.54	0.46	0.53	0.86	1.62	0.54	0.98	1.22
	PROK2	2.03	2.66	3.57	2.56	4.29	3.32	9.16	11.33	7.48	5.56	7.29	4.23	1.2	2.84	1.64	1.06	1.14	0.51
	SNAP91	2.7	2.8	3.9	2.37	3.5	2.25	3.57	3.93	5.94	3.15	5.57	8.87	0.47	0.37	0.97	0.59	0.92	0.57			RTN3 Stimulated	Unimmunized	2.41	1.53	2.81					2.36	2.69	2.5					0.08	0.11	0.08
																							FABP7	3.62	5.98	6.52	2.61	4.29	4.93	2.08	6.92	5.1	8.72	5.49	4.73	5.56	6.8	0.68	0.62	1.25	0.29	0.48	0.57	0.31
PROK2 stimulated	Unimmunized	2.17	3.55	2.77				10.72	5.76	5.36				0.35	0.38	0.38							RTN3	3.51	4.64	5.44	6.38	4.7	3.26	2.86	8.31	6.58	8.02	24.73	11.26	16.92	29.08	0.56	0.65	1.17	3.81	1.2	1.49	1.96
	NC	2.29	2.59	2.38				29.59	10.51	16.63				3.3	1.77	2.46
	PROK2	0.67	0.91	2.25	1.81	2.22	3.74	72.82	60.92	29.98	18.45	44.95	9.18	4.24	4.85	3.59	3.52	3.56	1.47
	SNAP91	3.79	2.7	3.25	2.29	2.85	1.92	7.37	14.11	8.23	12.03	15.62	21.25	1.63	3.01	1.96	3.88	4.03	3.31			Figure S6 G	SJLJ CD8+	IFNg							IL-17							IFNg+IL-17
																						Stimulation	Immunization	Mouse #1	Mouse #2	Mouse #3	Mouse #4	Mouse #5	Mouse #6	Mouse #7	Mouse #1	Mouse #2	Mouse #3	Mouse #4	Mouse #5	Mouse #6	Mouse #7	Mouse #1	Mouse #2	Mouse #3	Mouse #4	Mouse #5	Mouse #6	Mouse #7
SNAP91 stimulated	Unimmunized	2.2	2.81	1.6				2.28	2.14	2.91				0.4	0.32	0.28						Unstimulated	Unimmunized	4.44	1.71	2.99					1.8	1.82	2.06					0	0	0
	NC	2.51	2.73	2.77				5.96	4.19	4.61				1.15	0.66	1.26							FABP7	4.54	1.46	2.95	2.15	2	2.53	5.22	3.1	2.49	2.87	2.2	1.62	3.26	2.27	0.07	0.04	0.16	0.15	0.06	0.04	0.17
	PROK2	2.99	2.32	3.43	3.08	3.22	4.14	5.33	6.52	5.67	3.6	4.54	3.79	1.28	1.59	1.6	1.43	1.27	0.67				RTN3	2.43	1.65	1.74	2.37	2.35	2.36	2.52	2.43	1.7	2.12	2.78	2.91	3.04	3.14	0.07	0.09	0.06	0.07	0.1	0.13	0.06
	SNAP91	2.92	2.38	3.2	2.08	3.06	2.8	5.25	8.14	6.47	8.34	8.42	7.03	1.97	3.81	3.54	3.03	3.53	2.94
																						FABP7 stimulated	Unimmunized	3.37	2.11	2.79					1.47	1.43	1.96					0.22	0.07	0.12
																							FABP7	13.66	16.73	9.6	8.72	7.15	9.92	5.56	4.5	6.05	8.95	5.07	3.47	4.64	4.43	0.97	1.92	1.78	0.61	0.66	0.7	0.51
Figure S6 C	SJLJ CD8+	IFNg						IL-17						IFNg+IL-17									RTN3	3.22	5.29	6.19	7.27	4.45	6.49	6.76	4.08	2.38	4.38	9.3	3.94	5.87	8.66	0.25	0.36	0.53	1.27	0.36	0.91	1.23
Stimulation	Immunization	Mouse #1	Mouse #2	Mouse #3	Mouse #4	Mouse #5	Mouse #6	Mouse #1	Mouse #2	Mouse #3	Mouse #4	Mouse #5	Mouse #6	Mouse #1	Mouse #2	Mouse #3	Mouse #4	Mouse #5	Mouse #6
Unstimulated	Unimmunized	2.67	5.05	3.19				0.58	0.34	0.55				0.1	0.03	0.08						RTN3 Stimulated	Unimmunized	4.98	1.64	4.12					1.01	1.72	2.14					0.19	0.04	0.24
	NC	2.7	3.97	2.43				0.67	0.94	1.36				0.03	0.04	0							FABP7	6.69	7.51	9.62	4.52	5.93	7.29	3.37	4.93	3.7	8.42	3.29	3.57	3.25	4.22	0.74	0.46	1.54	0.36	0.33	0.45	0.25
	PROK2	7.03	6.72	6.91	5.25	6.78	7.33	0.65	1.07	1.42	0.37	0.72	0.67	0.03	0.13	0.09	0.09	0.1	0.06				RTN3	4.47	6.28	8.75	9.84	6.99	6.98	5.17	5.79	3.39	5.55	27.55	9.52	14.37	33.07	0.28	0.52	1.02	6.82	1.41	2.22	3.84
	SNAP91	7.66	8.2	8.1	5.12	6.82	3.35	0.39	1	0.74	0.48	0.67	1.3	0.04	0.05	0.18	0.07	0.24	0.31
NC-Stimulated	Unimmunized	4.08	8.64	7.29				1.29	0.64	0.78				0.13	0.18	0.21						Figure S6 H	DBA1 CD4+	IFNg								IL-17								IFNg+IL-17
	NC	8.11	6.17	7.89				6.63	2.78	4.08				2.72	1.45	1.67						Stimulation	Immunization	Mouse #1	Mouse #2	Mouse #3	Mouse #4	Mouse #5	Mouse #6	Mouse #7	Mouse #8	Mouse #1	Mouse #2	Mouse #3	Mouse #4	Mouse #5	Mouse #6	Mouse #7	Mouse #8	Mouse #1	Mouse #2	Mouse #3	Mouse #4	Mouse #5	Mouse #6	Mouse #7	Mouse #8
	PROK2	7.32	7.26	9.29	7.29	9.71	8.71	3	4.88	3.22	1.95	2.38	1.93	1.46	2.27	1.75	0.8	0.84	0.47			Unstimulated	Unimmunized	3.15	3.8	2.46						1.95	2.29	2.79						0	0.17	0.1
	SNAP91	7.71	7.83	9.73	8.27	8.19	5.6	1.01	0.61	0.87	0.94	1.42	1.3	0.27	0.12	0.12	0.18	0.34	0.14				MOG	4.09	2.36	4.47						3.74	4.95	3.78						0.06	0.11	0.13
																							PROK2	3.49	2.04	1.77	3	2.61	3.4	2.47	2.46	4.33	3.76	4.1	3.95	4.53	4.21	5.25	4.9	0.12	0.15	0.14	0.31	0.2	0	0.22	0.09
PROK2 stimulated	Unimmunized	5.63	8.16	5.89				4.89	1.26	1.24				0.37	0.17	0.11							SNAP91	2.84	2.31	2.76	1.94	2.12	2.25	3.63	2.64	5.4	5.27	4.75	5.1	4.01	4.31	5.41	3.13	0.33	0.43	0.11	0.19	0.23	0.04	0.27	0.04
	NC	6.8	6.11	6.21				17.85	4.65	11.12				4.11	2.26	2.7
	PROK2	1.22	2.04	4.08	4.66	3.42	7.53	69.43	59.48	28.48	10.91	44.1	3.68	8.74	8.35	5.18	2.91	5.22	1.01			MOG-Stimulated	Unimmunized	2.89	3.6	2.28						2.89	3.6	3.67						0	0	0
	SNAP91	7.19	8.21	7.08	7.1	6.99	5.63	2.69	6.84	2.39	4.52	8.85	10.22	0.56	1.37	0.8	1.27	2.15	2.01				MOG	1.8	2.93	3.42						6.8	6.85	5.22						0.14	0.24	0.14
																							PROK2	3.13	1.83	2.17	2.01	2.63	3.78	2.33	2.12	3.92	5.04	5.87	5.89	4.46	5.67	4.83	5.02	0.24	0.26	0.11	0.13	0.25	0.31	0.14	0.26
SNAP91 stimulated	Unimmunized	3.25	5.31	3.5				0.72	0.5	0.96				0.06	0.25	0.21							SNAP91	1.47	1.59	2.69	2.05	2.28	3.32	4.27	2.64	6.85	5.87	4.45	6.56	3.89	6.01	4.15	3.68	0.36	0.25	0.17	0.1	0.18	0.26	0.34	0.16
	NC	5.84	4.83	4.46				2.04	1.25	2.1				0.81	0.72	1.16
	PROK2	4.92	5.74	5	5.74	5.75	4.21	1.92	2.32	1.99	1.27	1.87	1.4	1.33	1.93	1.33	0.87	0.94	0.3			PROK2 stimulated	Unimmunized	4.24	4.25	3.87						2.86	3.33	3.57						0.22	0.29	0.11
	SNAP91	7.13	9.47	8.83	7.33	6.19	5.48	2.38	2.8	2.52	3.91	3.35	2.8	1.8	3.19	3.27	2.62	3.28	1.91				MOG	3.17	2.23	4.19						5.41	4.57	3.96						0.07	0	0.11
																							PROK2	2.6	2.24	3	2.84	2.58	3.42	2.31	3.19	4.58	4.9	6.94	5.66	5.32	6.21	4.7	6.06	0.21	0.31	0.32	0.17	0.2	0.16	0.3	0.23
																							SNAP91	3.1	2.79	2.39	2.2	2.49	3	3.55	2.69	5.84	7.39	4.94	6.66	4.45	4.98	4.39	4.41	0.26	0.35	0.19	0.46	0.21	0.15	0.24	0.18
Figure S6 D	DBA1 CD4+	IFNg						IL-17						IFNg+IL-17
Stimulation	Immunization	Mouse #1	Mouse #2	Mouse #3	Mouse #4	Mouse #5	Mouse #6	Mouse #1	Mouse #2	Mouse #3	Mouse #4	Mouse #5	Mouse #6	Mouse #1	Mouse #2	Mouse #3	Mouse #4	Mouse #5	Mouse #6			SNAP91 stimulated	Unimmunized	4.25	4.74	2.99						3.67	4.15	3.98						0	0.05	0.08
Unstimulated	Unimmunized	6.75	4.87	4.77				16.11	11.63	10.57				3.54	3.74	3.32							MOG	3.48	2.91	4.35						4.25	4.41	4.64						0.06	0.43	0.15
	NC	4.29	3.24	6.26				13.36	12.49					2.59	1.56	2.55							PROK2	2.89	2.65	2.2	2.87	2.72	3.3	2.61	2.36	5.51	5.06	6.47	5.89	4.44	5.87	5.88	6.09	0.17	0.21	0.13	0.19	0.3	0.2	0.2	0.31
	PROK2	3.61	5.63	4.24	3.91	7.06	4.09	11.88	13.23	15.4	18.31	13.8	19.91	3.35	3.46	4.92	3.96	3	2.87				SNAP91	3	2.65	2.43	3.84	3.02	2.94	3.12	2.2	6.88	7.29	6.19	8.45	6.09	7.82	5.99	5.71	0.37	0.45	0.44	0.89	0.38	0.15	0.34	0.26
	SNAP91	3.73	6.02	6.68	5.24	5.26	5.66	10.14	12.47	11.37	8.98	15	17.33	1.73	3.58	3.59	3.51	2.31	3.64
NC-Stimulated	Unimmunized	9.99	8.27	9.28				7.77	5.98	5.96				1.58	1.72	1.9
	NC	7.05	4.93	9.13				9.06	14.8	12.23				3.85	2.24	1.46
	PROK2	3.98	5.55	4.62	5.46	8.37	4.31	12.73	10.57	8.59	12.31	15.12	17.78	2.6	4.11	2.56	2.9	3.16	2.72
	SNAP91	3.3	6.25	7.19	6.07	5.68	6.3	7.48	10.51	7.35	6.07	6.95	9.53	1.55	1.35	1.66	2.36	1.42	2.95
PROK2 stimulated	Unimmunized	12.55	10.32	10.95				15.68	11.89	11.32				4.22	2.15	2.66
	NC	7.39	5.83	8.19				17.71	19.7	13.31				4.1	2.91	1.16
	PROK2	4.29	6.73	7	5.07	9.02	4.94	22.75	24.14	18.69	36.56	30.59	29.16	4.92	8.59	9.06	7.63	8.35	7.98
	SNAP91	6.48	7.58	7.42	6.77	8.02	4.94	16.19	24.34	17.5	17.18	17.67	22.77	2.43	4.98	4.34	4.66	2.74	4.94
SNAP91 stimulated	Unimmunized	17.84	14.73	13.79				8.06	4.63	6.13				5.18	2.66	3.94
	NC		11.34	13.89				15.57	6.21	10.89				6.08	9.7	2.46
	PROK2	9.95	12.52	10.71	13.07	12.07	14.01	12.95	14.86	12.63	16.88	16.04	12.21	9.22	10.63	7.69	17.32	14.05	14.95
	SNAP91	8	14.88	12.45	14.07	17.35	12.9	22.92	16.94	17.35	10.55	14	12.05	8.47	20.9	12.12	18.56	17.21	25.94
Figure S6 E	DBA1 CD4+	IFNg						IL-17						IFNg+IL-17
Stimulation	Immunization	Mouse #1	Mouse #2	Mouse #3	Mouse #4	Mouse #5	Mouse #6	Mouse #1	Mouse #2	Mouse #3	Mouse #4	Mouse #5	Mouse #6	Mouse #1	Mouse #2	Mouse #3	Mouse #4	Mouse #5	Mouse #6
Unstimulated	Unimmunized	13.93	20.56	18.37				1.77	1.67	2.62				1.05	0.65	0.69
	NC	15.04	9.68	25.14				2.39	6.45	2.73				0.8	0.32	0.96
	PROK2	23.85	22.73	27.84	27.65	27.15	28.29	1.6	4.77	2.22	3.92	3.07	5.69	0.44	1.11	2.91	0.95	1.31	2.6
	SNAP91	22.22	27.41	27.65	25.06	31.6	26.76	2.02	2.85	2.04	1.72	3.18	2.5	0.81	0.95	2.04	0.69	0.88	1.22
NC-Stimulated	Unimmunized	20.72	26.37	23.26				2.01	1.76	1.86				0.8	1.37	0.47
	NC	26.85	24.77	27.96				2.08	4.13	7.53				0.93	0.46	2.69
	PROK2	29.5	29.12	30.22	31.29	25.44	29.31	1.73	4.12	3.69	4.7	6.98	7.2	1.29	1.03	1.23	2.86	1.75	2.31
	SNAP91	34.73	31.55	30.55	31.92	35.43	24.67	3.66	3.17	1.13	1.15	2.59	2.25	0.78	0.6	0.48	0.23	0.74	0.59
PROK2 stimulated	Unimmunized	21.49	27.43	22.56				2.99	2.32	3.46				2.09	1.48	0.61
	NC	28.14	29.07	22.46				3.42	5.04	5.35				3.42	4.65	1.07
	PROK2	29.74	29.45	34.01	28.02	26.57	29.07	3.88	7.36	3.9	11.21	13.2	9.58	4.66	10.62	6.8	13.13	10.95	8.31
	SNAP91	32.43	26.25	34.05	28.35	29.43	31.09	4.91	4.64	2.98	2.35	4.36	4.18	2.46	3.57	2.48	3.46	3.87	3.67
SNAP91 stimulated	Unimmunized	26.97	36.91	40.41				2.25	1.34	1.22				2.92	2.24	2.45
	NC	33.58	32.81	34.35				3.47	3.72	3.6				6.31	3.21	4.76
	PROK2	32.1	34.32	36.41	41.01	32.06	38.31	2.96	3.99	2.58	3.75	3.69	3.56	5.03	10.65	6.11	12.42	11.35	13.22
	SNAP91	33.52	43.52	34.51	43.19	43.85	41.61	4.23	2.65	4.29	2.11	2.25	2.67	9.86	15.88	9.76	12.99	13.35	18.59
